# Supplementary material for: A wheat kinase and immune receptor form host-specificity barriers against the blast fungus
Source: Nat Plants. 2023 Feb 16;9(3):385–92. doi: 10.1038/s41477-023-01357-5 (PMC10027608; doi:10.1038/s41477-023-01357-5)
Supplement: Supplementary file 3 — Supplementary Tables 1–9; there are nine tabs in this workbook for each table. [file 41477_2023_1357_MOESM3_ESM.xlsx]

## Sheet: S1
Table S1 - Gene IDs of additional sequences used to design new baits.
Gene ID	Category
TRIAE_CS42_2AS_TGACv1_113164_AA0352370|TRIAE_CS42_2AS_TGACv1_113164_AA0352370.1	Downstream signaling plant immunity
TRIAE_CS42_2AL_TGACv1_093767_AA0286350|TRIAE_CS42_2AL_TGACv1_093767_AA0286350.1	Downstream signaling plant immunity
TRIAE_CS42_2BL_TGACv1_132985_AA0440800|TRIAE_CS42_2BL_TGACv1_132985_AA0440800.2	Downstream signaling plant immunity
TRIAE_CS42_2AL_TGACv1_093817_AA0287410|TRIAE_CS42_2AL_TGACv1_093817_AA0287410.2	Downstream signaling plant immunity
TRIAE_CS42_2AS_TGACv1_113792_AA0360520|TRIAE_CS42_2AS_TGACv1_113792_AA0360520.1	Downstream signaling plant immunity
TRIAE_CS42_2DL_TGACv1_159392_AA0537640|TRIAE_CS42_2DL_TGACv1_159392_AA0537640.2	Downstream signaling plant immunity
TRIAE_CS42_2AL_TGACv1_093600_AA0283500|TRIAE_CS42_2AL_TGACv1_093600_AA0283500.1	Downstream signaling plant immunity
TRIAE_CS42_2AL_TGACv1_093767_AA0286350|TRIAE_CS42_2AL_TGACv1_093767_AA0286350.2	Downstream signaling plant immunity
TRIAE_CS42_2BS_TGACv1_148643_AA0494330|TRIAE_CS42_2BS_TGACv1_148643_AA0494330.1	Downstream signaling plant immunity
TRIAE_CS42_2BS_TGACv1_147879_AA0488580|TRIAE_CS42_2BS_TGACv1_147879_AA0488580.2	Downstream signaling plant immunity
TRIAE_CS42_2BL_TGACv1_131032_AA0421500|TRIAE_CS42_2BL_TGACv1_131032_AA0421500.1	Downstream signaling plant immunity
TRIAE_CS42_2AL_TGACv1_093817_AA0287410|TRIAE_CS42_2AL_TGACv1_093817_AA0287410.3	Downstream signaling plant immunity
TRIAE_CS42_2DL_TGACv1_159392_AA0537640|TRIAE_CS42_2DL_TGACv1_159392_AA0537640.1	Downstream signaling plant immunity
TRIAE_CS42_2AL_TGACv1_093600_AA0283500|TRIAE_CS42_2AL_TGACv1_093600_AA0283500.2	Downstream signaling plant immunity
TRIAE_CS42_2BL_TGACv1_131024_AA0421420|TRIAE_CS42_2BL_TGACv1_131024_AA0421420.2	Downstream signaling plant immunity
TRIAE_CS42_2AS_TGACv1_113792_AA0360530|TRIAE_CS42_2AS_TGACv1_113792_AA0360530.1	Downstream signaling plant immunity
TRIAE_CS42_2BL_TGACv1_131024_AA0421420|TRIAE_CS42_2BL_TGACv1_131024_AA0421420.1	Downstream signaling plant immunity
TRIAE_CS42_2BS_TGACv1_146555_AA0468130|TRIAE_CS42_2BS_TGACv1_146555_AA0468130.1	Downstream signaling plant immunity
TRIAE_CS42_2AL_TGACv1_093817_AA0287410|TRIAE_CS42_2AL_TGACv1_093817_AA0287410.1	Downstream signaling plant immunity
TRIAE_CS42_2DL_TGACv1_159392_AA0537640|TRIAE_CS42_2DL_TGACv1_159392_AA0537640.3	Downstream signaling plant immunity
TRIAE_CS42_2AS_TGACv1_115086_AA0370920|TRIAE_CS42_2AS_TGACv1_115086_AA0370920.1	Downstream signaling plant immunity
TRIAE_CS42_2AS_TGACv1_113792_AA0360550|TRIAE_CS42_2AS_TGACv1_113792_AA0360550.1	Downstream signaling plant immunity
TRIAE_CS42_2BS_TGACv1_147879_AA0488580|TRIAE_CS42_2BS_TGACv1_147879_AA0488580.1	Downstream signaling plant immunity
TRIAE_CS42_2AL_TGACv1_093817_AA0287410|TRIAE_CS42_2AL_TGACv1_093817_AA0287410.4	Downstream signaling plant immunity
TRIAE_CS42_2BL_TGACv1_132985_AA0440800|TRIAE_CS42_2BL_TGACv1_132985_AA0440800.1	Downstream signaling plant immunity
TRIAE_CS42_2DL_TGACv1_159046_AA0531290|TRIAE_CS42_2DL_TGACv1_159046_AA0531290.1	Downstream signaling plant immunity
TRIAE_CS42_4AL_TGACv1_292676_AA0999440|TRIAE_CS42_4AL_TGACv1_292676_AA0999440.1	Downstream signaling plant immunity
TRIAE_CS42_2DL_TGACv1_160910_AA0555100|TRIAE_CS42_2DL_TGACv1_160910_AA0555100.2	Downstream signaling plant immunity
TRIAE_CS42_4AL_TGACv1_289868_AA0978150|TRIAE_CS42_4AL_TGACv1_289868_AA0978150.1	Downstream signaling plant immunity
TRIAE_CS42_2DS_TGACv1_177710_AA0582860|TRIAE_CS42_2DS_TGACv1_177710_AA0582860.1	Downstream signaling plant immunity
TRIAE_CS42_3DS_TGACv1_272476_AA0921370|TRIAE_CS42_3DS_TGACv1_272476_AA0921370.1	Downstream signaling plant immunity
TRIAE_CS42_5AL_TGACv1_374272_AA1195690|TRIAE_CS42_5AL_TGACv1_374272_AA1195690.1	Downstream signaling plant immunity
TRIAE_CS42_2DS_TGACv1_177710_AA0582890|TRIAE_CS42_2DS_TGACv1_177710_AA0582890.1	Downstream signaling plant immunity
TRIAE_CS42_2DL_TGACv1_160910_AA0555100|TRIAE_CS42_2DL_TGACv1_160910_AA0555100.1	Downstream signaling plant immunity
TRIAE_CS42_2DS_TGACv1_178072_AA0590260|TRIAE_CS42_2DS_TGACv1_178072_AA0590260.2	Downstream signaling plant immunity
TRIAE_CS42_2DS_TGACv1_177710_AA0582910|TRIAE_CS42_2DS_TGACv1_177710_AA0582910.1	Downstream signaling plant immunity
TRIAE_CS42_4AL_TGACv1_289868_AA0978150|TRIAE_CS42_4AL_TGACv1_289868_AA0978150.3	Downstream signaling plant immunity
TRIAE_CS42_4BS_TGACv1_329973_AA1105190|TRIAE_CS42_4BS_TGACv1_329973_AA1105190.4	Downstream signaling plant immunity
TRIAE_CS42_4DS_TGACv1_361988_AA1175370|TRIAE_CS42_4DS_TGACv1_361988_AA1175370.4	Downstream signaling plant immunity
TRIAE_CS42_4AL_TGACv1_289868_AA0978150|TRIAE_CS42_4AL_TGACv1_289868_AA0978150.2	Downstream signaling plant immunity
TRIAE_CS42_4DS_TGACv1_361988_AA1175370|TRIAE_CS42_4DS_TGACv1_361988_AA1175370.3	Downstream signaling plant immunity
TRIAE_CS42_3DS_TGACv1_272064_AA0914040|TRIAE_CS42_3DS_TGACv1_272064_AA0914040.2	Downstream signaling plant immunity
TRIAE_CS42_4AL_TGACv1_289019_AA0963610|TRIAE_CS42_4AL_TGACv1_289019_AA0963610.2	Downstream signaling plant immunity
TRIAE_CS42_4DS_TGACv1_361988_AA1175370|TRIAE_CS42_4DS_TGACv1_361988_AA1175370.1	Downstream signaling plant immunity
TRIAE_CS42_5AL_TGACv1_374272_AA1195660|TRIAE_CS42_5AL_TGACv1_374272_AA1195660.1	Downstream signaling plant immunity
TRIAE_CS42_4AL_TGACv1_289868_AA0978150|TRIAE_CS42_4AL_TGACv1_289868_AA0978150.4	Downstream signaling plant immunity
TRIAE_CS42_2DS_TGACv1_177403_AA0575960|TRIAE_CS42_2DS_TGACv1_177403_AA0575960.1	Downstream signaling plant immunity
TRIAE_CS42_4DS_TGACv1_361988_AA1175370|TRIAE_CS42_4DS_TGACv1_361988_AA1175370.7	Downstream signaling plant immunity
TRIAE_CS42_2DS_TGACv1_177710_AA0582900|TRIAE_CS42_2DS_TGACv1_177710_AA0582900.1	Downstream signaling plant immunity
TRIAE_CS42_5AL_TGACv1_374053_AA1188920|TRIAE_CS42_5AL_TGACv1_374053_AA1188920.1	Downstream signaling plant immunity
TRIAE_CS42_2DS_TGACv1_177710_AA0582890|TRIAE_CS42_2DS_TGACv1_177710_AA0582890.2	Downstream signaling plant immunity
TRIAE_CS42_4DS_TGACv1_361988_AA1175370|TRIAE_CS42_4DS_TGACv1_361988_AA1175370.2	Downstream signaling plant immunity
TRIAE_CS42_4DS_TGACv1_361988_AA1175370|TRIAE_CS42_4DS_TGACv1_361988_AA1175370.6	Downstream signaling plant immunity
TRIAE_CS42_5AL_TGACv1_377599_AA1248240|TRIAE_CS42_5AL_TGACv1_377599_AA1248240.1	Downstream signaling plant immunity
TRIAE_CS42_4BS_TGACv1_329973_AA1105190|TRIAE_CS42_4BS_TGACv1_329973_AA1105190.6	Downstream signaling plant immunity
TRIAE_CS42_4DS_TGACv1_361988_AA1175370|TRIAE_CS42_4DS_TGACv1_361988_AA1175370.5	Downstream signaling plant immunity
TRIAE_CS42_3AS_TGACv1_211317_AA0688550|TRIAE_CS42_3AS_TGACv1_211317_AA0688550.1	Downstream signaling plant immunity
TRIAE_CS42_3DS_TGACv1_272064_AA0914040|TRIAE_CS42_3DS_TGACv1_272064_AA0914040.1	Downstream signaling plant immunity
TRIAE_CS42_4BS_TGACv1_328936_AA1095850|TRIAE_CS42_4BS_TGACv1_328936_AA1095850.1	Downstream signaling plant immunity
TRIAE_CS42_4BS_TGACv1_329973_AA1105190|TRIAE_CS42_4BS_TGACv1_329973_AA1105190.1	Downstream signaling plant immunity
TRIAE_CS42_2DS_TGACv1_178072_AA0590260|TRIAE_CS42_2DS_TGACv1_178072_AA0590260.1	Downstream signaling plant immunity
TRIAE_CS42_2DS_TGACv1_177710_AA0582900|TRIAE_CS42_2DS_TGACv1_177710_AA0582900.2	Downstream signaling plant immunity
TRIAE_CS42_4AL_TGACv1_289019_AA0963610|TRIAE_CS42_4AL_TGACv1_289019_AA0963610.3	Downstream signaling plant immunity
TRIAE_CS42_3B_TGACv1_221548_AA0744050|TRIAE_CS42_3B_TGACv1_221548_AA0744050.1	Downstream signaling plant immunity
TRIAE_CS42_4AL_TGACv1_289019_AA0963610|TRIAE_CS42_4AL_TGACv1_289019_AA0963610.1	Downstream signaling plant immunity
TRIAE_CS42_4BS_TGACv1_329973_AA1105190|TRIAE_CS42_4BS_TGACv1_329973_AA1105190.3	Downstream signaling plant immunity
TRIAE_CS42_4AL_TGACv1_291728_AA0996300|TRIAE_CS42_4AL_TGACv1_291728_AA0996300.1	Downstream signaling plant immunity
TRIAE_CS42_4BS_TGACv1_329973_AA1105190|TRIAE_CS42_4BS_TGACv1_329973_AA1105190.2	Downstream signaling plant immunity
TRIAE_CS42_4AL_TGACv1_289868_AA0978150|TRIAE_CS42_4AL_TGACv1_289868_AA0978150.5	Downstream signaling plant immunity
TRIAE_CS42_3AS_TGACv1_211317_AA0688550|TRIAE_CS42_3AS_TGACv1_211317_AA0688550.2	Downstream signaling plant immunity
TRIAE_CS42_4BS_TGACv1_329973_AA1105190|TRIAE_CS42_4BS_TGACv1_329973_AA1105190.5	Downstream signaling plant immunity
TRIAE_CS42_7AS_TGACv1_569661_AA1821310|TRIAE_CS42_7AS_TGACv1_569661_AA1821310.2	Downstream signaling plant immunity
TRIAE_CS42_U_TGACv1_642291_AA2115230|TRIAE_CS42_U_TGACv1_642291_AA2115230.2	Downstream signaling plant immunity
TRIAE_CS42_5AS_TGACv1_392961_AA1266850|TRIAE_CS42_5AS_TGACv1_392961_AA1266850.1	Downstream signaling plant immunity
TRIAE_CS42_7AS_TGACv1_569661_AA1821310|TRIAE_CS42_7AS_TGACv1_569661_AA1821310.3	Downstream signaling plant immunity
TRIAE_CS42_5DS_TGACv1_456986_AA1480690|TRIAE_CS42_5DS_TGACv1_456986_AA1480690.2	Downstream signaling plant immunity
TRIAE_CS42_5DS_TGACv1_456548_AA1473880|TRIAE_CS42_5DS_TGACv1_456548_AA1473880.1	Downstream signaling plant immunity
TRIAE_CS42_5DL_TGACv1_434515_AA1437410|TRIAE_CS42_5DL_TGACv1_434515_AA1437410.4	Downstream signaling plant immunity
TRIAE_CS42_5AL_TGACv1_379839_AA1256950|TRIAE_CS42_5AL_TGACv1_379839_AA1256950.1	Downstream signaling plant immunity
TRIAE_CS42_7AS_TGACv1_569661_AA1821310|TRIAE_CS42_7AS_TGACv1_569661_AA1821310.6	Downstream signaling plant immunity
TRIAE_CS42_5AS_TGACv1_392961_AA1266850|TRIAE_CS42_5AS_TGACv1_392961_AA1266850.4	Downstream signaling plant immunity
TRIAE_CS42_7AS_TGACv1_569661_AA1821310|TRIAE_CS42_7AS_TGACv1_569661_AA1821310.5	Downstream signaling plant immunity
TRIAE_CS42_5BL_TGACv1_407642_AA1358550|TRIAE_CS42_5BL_TGACv1_407642_AA1358550.2	Downstream signaling plant immunity
TRIAE_CS42_5DL_TGACv1_434515_AA1437410|TRIAE_CS42_5DL_TGACv1_434515_AA1437410.3	Downstream signaling plant immunity
TRIAE_CS42_5DL_TGACv1_433720_AA1420520|TRIAE_CS42_5DL_TGACv1_433720_AA1420520.2	Downstream signaling plant immunity
TRIAE_CS42_5DL_TGACv1_433222_AA1406100|TRIAE_CS42_5DL_TGACv1_433222_AA1406100.1	Downstream signaling plant immunity
TRIAE_CS42_5BL_TGACv1_407642_AA1358550|TRIAE_CS42_5BL_TGACv1_407642_AA1358550.3	Downstream signaling plant immunity
TRIAE_CS42_5DL_TGACv1_434724_AA1440620|TRIAE_CS42_5DL_TGACv1_434724_AA1440620.1	Downstream signaling plant immunity
TRIAE_CS42_7AS_TGACv1_569661_AA1821310|TRIAE_CS42_7AS_TGACv1_569661_AA1821310.8	Downstream signaling plant immunity
TRIAE_CS42_5DL_TGACv1_433376_AA1411460|TRIAE_CS42_5DL_TGACv1_433376_AA1411460.1	Downstream signaling plant immunity
TRIAE_CS42_5DS_TGACv1_456986_AA1480690|TRIAE_CS42_5DS_TGACv1_456986_AA1480690.1	Downstream signaling plant immunity
TRIAE_CS42_7AS_TGACv1_569661_AA1821310|TRIAE_CS42_7AS_TGACv1_569661_AA1821310.4	Downstream signaling plant immunity
TRIAE_CS42_5DL_TGACv1_434515_AA1437410|TRIAE_CS42_5DL_TGACv1_434515_AA1437410.2	Downstream signaling plant immunity
TRIAE_CS42_7AS_TGACv1_569661_AA1821310|TRIAE_CS42_7AS_TGACv1_569661_AA1821310.1	Downstream signaling plant immunity
TRIAE_CS42_5DS_TGACv1_456548_AA1473880|TRIAE_CS42_5DS_TGACv1_456548_AA1473880.2	Downstream signaling plant immunity
TRIAE_CS42_5BL_TGACv1_407607_AA1358320|TRIAE_CS42_5BL_TGACv1_407607_AA1358320.1	Downstream signaling plant immunity
TRIAE_CS42_5DL_TGACv1_435763_AA1454630|TRIAE_CS42_5DL_TGACv1_435763_AA1454630.1	Downstream signaling plant immunity
TRIAE_CS42_5AS_TGACv1_392961_AA1266850|TRIAE_CS42_5AS_TGACv1_392961_AA1266850.2	Downstream signaling plant immunity
TRIAE_CS42_U_TGACv1_642291_AA2115230|TRIAE_CS42_U_TGACv1_642291_AA2115230.1	Downstream signaling plant immunity
TRIAE_CS42_5BL_TGACv1_404294_AA1294310|TRIAE_CS42_5BL_TGACv1_404294_AA1294310.1	Downstream signaling plant immunity
TRIAE_CS42_7AS_TGACv1_569661_AA1821310|TRIAE_CS42_7AS_TGACv1_569661_AA1821310.7	Downstream signaling plant immunity
TRIAE_CS42_7BS_TGACv1_592027_AA1928580|TRIAE_CS42_7BS_TGACv1_592027_AA1928580.1	Downstream signaling plant immunity
TRIAE_CS42_5DS_TGACv1_456986_AA1480690|TRIAE_CS42_5DS_TGACv1_456986_AA1480690.3	Downstream signaling plant immunity
TRIAE_CS42_5DL_TGACv1_434515_AA1437410|TRIAE_CS42_5DL_TGACv1_434515_AA1437410.1	Downstream signaling plant immunity
TRIAE_CS42_5BS_TGACv1_423573_AA1379790|TRIAE_CS42_5BS_TGACv1_423573_AA1379790.1	Downstream signaling plant immunity
TRIAE_CS42_7AS_TGACv1_569068_AA1806230|TRIAE_CS42_7AS_TGACv1_569068_AA1806230.1	Downstream signaling plant immunity
TRIAE_CS42_5AS_TGACv1_392961_AA1266850|TRIAE_CS42_5AS_TGACv1_392961_AA1266850.3	Downstream signaling plant immunity
TRIAE_CS42_5BL_TGACv1_407717_AA1359070|TRIAE_CS42_5BL_TGACv1_407717_AA1359070.1	Downstream signaling plant immunity
TRIAE_CS42_5DL_TGACv1_433720_AA1420520|TRIAE_CS42_5DL_TGACv1_433720_AA1420520.1	Downstream signaling plant immunity
TRIAE_CS42_5BL_TGACv1_407607_AA1358320|TRIAE_CS42_5BL_TGACv1_407607_AA1358320.5	Downstream signaling plant immunity
TRIAE_CS42_5BL_TGACv1_404294_AA1294290|TRIAE_CS42_5BL_TGACv1_404294_AA1294290.1	Downstream signaling plant immunity
TRIAE_CS42_5BS_TGACv1_424330_AA1388800|TRIAE_CS42_5BS_TGACv1_424330_AA1388800.1	Downstream signaling plant immunity
TRIAE_CS42_5BL_TGACv1_407607_AA1358320|TRIAE_CS42_5BL_TGACv1_407607_AA1358320.4	Downstream signaling plant immunity
TRIAE_CS42_5BL_TGACv1_407607_AA1358320|TRIAE_CS42_5BL_TGACv1_407607_AA1358320.2	Downstream signaling plant immunity
TRIAE_CS42_5BL_TGACv1_406391_AA1344970|TRIAE_CS42_5BL_TGACv1_406391_AA1344970.1	Downstream signaling plant immunity
TRIAE_CS42_5DL_TGACv1_434656_AA1439540|TRIAE_CS42_5DL_TGACv1_434656_AA1439540.1	Downstream signaling plant immunity
TRIAE_CS42_5DS_TGACv1_456548_AA1473880|TRIAE_CS42_5DS_TGACv1_456548_AA1473880.3	Downstream signaling plant immunity
TRIAE_CS42_7BL_TGACv1_576822_AA1856120|TRIAE_CS42_7BL_TGACv1_576822_AA1856120.1	Downstream signaling plant immunity
TRIAE_CS42_5AL_TGACv1_378731_AA1254400|TRIAE_CS42_5AL_TGACv1_378731_AA1254400.1	Downstream signaling plant immunity
TRIAE_CS42_5BL_TGACv1_407642_AA1358550|TRIAE_CS42_5BL_TGACv1_407642_AA1358550.1	Downstream signaling plant immunity
TRIAE_CS42_5AS_TGACv1_393820_AA1276260|TRIAE_CS42_5AS_TGACv1_393820_AA1276260.1	Downstream signaling plant immunity
TRIAE_CS42_5DL_TGACv1_434724_AA1440620|TRIAE_CS42_5DL_TGACv1_434724_AA1440620.2	Downstream signaling plant immunity
TRIAE_CS42_5AL_TGACv1_378731_AA1254400|TRIAE_CS42_5AL_TGACv1_378731_AA1254400.2	Downstream signaling plant immunity
TRIAE_CS42_5BL_TGACv1_406391_AA1344970|TRIAE_CS42_5BL_TGACv1_406391_AA1344970.2	Downstream signaling plant immunity
TRIAE_CS42_5BL_TGACv1_407607_AA1358320|TRIAE_CS42_5BL_TGACv1_407607_AA1358320.3	Downstream signaling plant immunity
TRIAE_CS42_5BL_TGACv1_406391_AA1345000|TRIAE_CS42_5BL_TGACv1_406391_AA1345000.1	Downstream signaling plant immunity
TRIAE_CS42_U_TGACv1_642291_AA2115230|TRIAE_CS42_U_TGACv1_642291_AA2115230.3	Downstream signaling plant immunity
AY747598.1 Triticum turgidum cultivar Langdon clone BAC 1256C17 VRN-A1 (VRN-A1) gene, complete cds	Domestication
MG587710.1:196-1596 Triticum turgidum subsp. durum cultivar TRI3064 nonfunctional NAC transcription factor NAM-B1 (NAM-B1) gene, partial sequence	Domestication
HE585643.1:193-2064 Triticum aestivum Rht-D1 gene for DELLA protein, allele Rht-D1a	Domestication
JX993615.1:1816-3717 Triticum aestivum cultivar landrace bio-material INRA:23995 haplotype Rht-B1a_10 mutant DELLA protein (Rht-B1) gene, complete cds	Domestication
AY702956.1:142-554,653-678,782-812,909-996,1115-1260,1807-1851,1944-2047,2132-2274,2448-2564,3140-3370 Triticum aestivum floral homeotic protein (Q) gene, complete cds	Domestication
AY050174.1:146-1993 Triticum aestivum granule-bound starch synthase (waxy) mRNA, complete cds	Domestication
CGCCCTGGAGAACGTCGCCGCTCCCTGAchrUn_nlr_262_22009837-22032842:-	NLR
chr1A_nlr_5_7498164-7504882:+	NLR
chr6B_nlr_36_23895022-23915225:+	NLR
chrUn_nlr_98_285801924-285805664:+	NLR
chr2B_nlr_93_797700206-797704648:+	NLR
chr3B_nlr_175_26312445-26314535:-	NLR
chr3A_nlr_81_740386119-740396284:-	NLR
chr7A_nlr_53_158863340-158880533:+	NLR
chr1B_nlr_84_669928399-669930179:+	NLR
chr3A_nlr_28_482618861-482619325:+	NLR
chr1B_nlr_96_681194417-681200869:+	NLR
chr1B_nlr_173_7323011-7325011:-	NLR
chr4A_nlr_66_713837537-713839370:+	NLR
chrUn_nlr_91_272453934-272456741:+	NLR
chr4A_nlr_55_709075605-709080505:+	NLR
chr6B_nlr_111_699509112-699510203:+	NLR
chr1A_nlr_63_556889333-556910922:-	NLR
chr2A_nlr_62_709500345-709511817:+	NLR
chrUn_nlr_163_271163100-271208902:-	NLR
chr3B_nlr_167_747388755-747392273:-	NLR
chr7B_nlr_81_745824547-745831664:+	NLR
chrUn_nlr_42_135307793-135309133:+	NLR
chr4A_nlr_91_720845384-720847572:+	NLR
chrUn_nlr_17_36982962-36989377:+	NLR
chr7B_nlr_185_672972222-672982906:-	NLR
chr6B_nlr_106_699394295-699404517:+	NLR
chr5A_nlr_5_22919215-22949251:+	NLR
chr6B_nlr_212_26247719-26273308:-	NLR
chr1B_nlr_127_31177511-31193229:-	NLR
chr3B_nlr_43_135696956-135697639:+	NLR
chr6B_nlr_118_699795791-699798516:+	NLR
chr7B_nlr_125_749856903-749879063:-	NLR
chr2A_nlr_15_11008066-11014617:+	NLR
chr2A_nlr_76_775075880-775078025:-	NLR
chr2B_nlr_97_798013842-798024738:+	NLR
chr1B_nlr_95_681177614-681181169:+	NLR
chr7A_nlr_184_14006610-14018080:-	NLR
chr7B_nlr_97_750260164-750271622:+	NLR
chr2B_nlr_79_778063227-778078315:+	NLR
chr5A_nlr_24_517136668-517154831:+	NLR
chr7B_nlr_141_745562069-745563856:-	NLR
chr2B_nlr_198_1348321-1350785:-	NLR
chr3B_nlr_164_772022240-772035905:-	NLR
chrUn_nlr_36_129919817-129942544:+	NLR
chr7B_nlr_118_751153592-751165402:-	NLR
chr1B_nlr_99_679309640-679313787:-	NLR
chr1B_nlr_44_16022863-16033836:+	NLR
chr7B_nlr_62_744655998-744665768:+	NLR
chrUn_nlr_132_369546810-369549056:-	NLR
chrUn_nlr_85_267280334-267283274:+	NLR
chr3B_nlr_132_827600678-827614751:-	NLR
chr2B_nlr_94_797706201-797708343:+	NLR
chr7A_nlr_44_62133037-62141318:+	NLR
chr7A_nlr_32_15659527-15661936:+	NLR
chr5B_nlr_3_9213097-9216254:+	NLR
chr3B_nlr_3_6954370-6958458:+	NLR
chr7B_nlr_52_720628045-720643513:+	NLR
chr7B_nlr_30_602571658-602590793:+	NLR
chr7B_nlr_44_674429793-674432441:+	NLR
chr5A_nlr_61_84448563-84473983:-	NLR
chr1B_nlr_41_15921160-15930627:+	NLR
chr4A_nlr_201_698125060-698133149:-	NLR
chr7A_nlr_95_724549542-724575039:-	NLR
chr6B_nlr_198_137679663-137682471:-	NLR
chr2B_nlr_96_797984204-797992900:+	NLR
chr3B_nlr_83_805523248-805526001:+	NLR
chr6B_nlr_225_10476025-10481869:-	NLR
chr5B_nlr_111_464019906-464037677:-	NLR
chr2B_nlr_10_13146732-13179488:+	NLR
chr3A_nlr_73_740497348-740499709:-	NLR
chr1A_nlr_31_447362631-447368464:+	NLR
chr6B_nlr_34_23318234-23320019:+	NLR
chr4A_nlr_198_700171908-700180936:-	NLR
chr4A_nlr_44_700751956-700754116:+	NLR
chr6B_nlr_213_26130581-26133197:-	NLR
chr4A_nlr_6_582322118-582337342:+	NLR
chr7A_nlr_15_6079535-6087194:+	NLR
chr1B_nlr_59_32376767-32381591:+	NLR
chr6B_nlr_8_19988814-19993335:+	NLR
chr6B_nlr_15_20384610-20393469:+	NLR
chr1B_nlr_172_7367460-7376527:-	NLR
chr1B_nlr_28_8582378-8584893:+	NLR
chr7B_nlr_99_752500667-752502235:+	NLR
chr7B_nlr_129_747569904-747584300:-	NLR
chr6B_nlr_125_702051655-702092657:+	NLR
chr4B_nlr_14_413436754-413437587:+	NLR
chr4A_nlr_135_723994476-723997613:-	NLR
chr5B_nlr_127_23850680-23861655:-	NLR
chrUn_nlr_105_312120715-312126073:+	NLR
chr2B_nlr_100_798428389-798432995:+	NLR
chr3B_nlr_75_795738867-795745050:+	NLR
chr2B_nlr_95_797974238-797982779:+	NLR
chr6B_nlr_96_699014984-699054187:+	NLR
chr6B_nlr_102_699334060-699351553:+	NLR
chr6A_nlr_77_90623601-90635590:-	NLR
chr4A_nlr_232_595930072-595933252:-	NLR
chr3A_nlr_9_24199189-24221586:+	NLR
chr1B_nlr_177_4359240-4365916:-	NLR
chr2B_nlr_38_472366526-472384883:+	NLR
chr6B_nlr_44_44712710-44723704:+	NLR
chr2A_nlr_110_711152286-711179170:-	NLR
chr3B_nlr_96_818139932-818147054:+	NLR
chr7B_nlr_58_744398538-744409670:+	NLR
chr3A_nlr_62_740228793-740246066:+	NLR
chr4A_nlr_216_671700346-671719054:-	NLR
chr6B_nlr_91_698688323-698699615:+	NLR
chrUn_nlr_168_258299706-258348753:-	NLR
chrUn_nlr_148_301026877-301029396:-	NLR
chr6B_nlr_40_26967147-26968177:+	NLR
chr1B_nlr_4_1399994-1413515:+	NLR
chr2B_nlr_102_798528160-798542128:+	NLR
chr4B_nlr_27_651704265-651721663:-	NLR
chrUn_nlr_107_327027830-327029279:+	NLR
chrUn_nlr_265_12172386-12174894:-	NLR
chr5B_nlr_64_711170240-711173298:+	NLR
chr6A_nlr_98_1194034-1197528:-	NLR
chrUn_nlr_25_55601121-55603213:+	NLR
chr3B_nlr_74_795737748-795745050:+	NLR
chr3A_nlr_114_6241311-6250549:-	NLR
chr7A_nlr_39_39795545-39798304:+	NLR
chr3A_nlr_18_39722536-39724162:+	NLR
chrUn_nlr_66_236232812-236237780:+	NLR
chr7B_nlr_16_27911930-27916663:+	NLR
chr3B_nlr_143_827370456-827387614:-	NLR
chr4A_nlr_151_718523332-718525197:-	NLR
chr7A_nlr_86_727491491-727501456:+	NLR
chr1B_nlr_139_16367696-16397368:-	NLR
chrUn_nlr_76_248227168-248230050:+	NLR
chr6A_nlr_25_613646051-613663866:+	NLR
chr7A_nlr_207_1705488-1721855:-	NLR
chr2B_nlr_132_794463031-794477827:-	NLR
chr5B_nlr_55_708667098-708678188:+	NLR
chr4B_nlr_30_515818763-515821052:-	NLR
chr1B_nlr_106_665572337-665586706:-	NLR
chrUn_nlr_195_220472055-220476212:-	NLR
chr6B_nlr_126_702165777-702166947:+	NLR
chr2A_nlr_117_436957104-436959806:-	NLR
chrUn_nlr_189_235842477-235862922:-	NLR
chr3B_nlr_162_779038928-779039969:-	NLR
chr6B_nlr_217_23873908-23876142:-	NLR
chrUn_nlr_44_175140907-175143415:+	NLR
chrUn_nlr_145_307434186-307436536:-	NLR
chr3A_nlr_13_39495642-39499040:+	NLR
chr6B_nlr_197_150397580-150404723:-	NLR
chr7A_nlr_31_14530511-14536884:+	NLR
chr4A_nlr_183_711659488-711674275:-	NLR
chr1B_nlr_112_639967848-639993284:-	NLR
chr2A_nlr_16_11011842-11042072:+	NLR
chr6B_nlr_88_698451475-698455070:+	NLR
chr5B_nlr_60_710881775-710900454:+	NLR
chr1B_nlr_43_16012519-16018015:+	NLR
chr7A_nlr_40_40263700-40276546:+	NLR
chr5A_nlr_29_563521698-563540061:+	NLR
chr2B_nlr_26_24470909-24480700:+	NLR
chrUn_nlr_246_65564879-65565412:-	NLR
chr7B_nlr_120_751137984-751141948:-	NLR
chr6B_nlr_130_702589897-702598172:+	NLR
chr2A_nlr_132_20115834-20129195:-	NLR
chr1B_nlr_5_1432943-1434515:+	NLR
chr2B_nlr_76_755665095-755681259:+	NLR
chr1B_nlr_156_10879028-10880926:-	NLR
chr6B_nlr_112_699560840-699577301:+	NLR
chr4A_nlr_222_641218345-641226015:-	NLR
chr7A_nlr_135_661923831-661925123:-	NLR
chr4A_nlr_188_710251521-710263568:-	NLR
chr7B_nlr_96_749636550-749645829:+	NLR
chr1B_nlr_94_681021452-681025047:+	NLR
chr7B_nlr_164_720429414-720438077:-	NLR
chr5B_nlr_47_672968979-672970457:+	NLR
chr4B_nlr_37_2897190-2901334:-	NLR
chrUn_nlr_135_349440920-349441198:-	NLR
chr3B_nlr_81_805423519-805424291:+	NLR
chr6A_nlr_32_615336521-615339811:+	NLR
chrUn_nlr_266_12134912-12137420:-	NLR
chr6B_nlr_184_677996479-677998825:-	NLR
chr3B_nlr_71_792941086-792950335:+	NLR
chr6A_nlr_51_617260791-617269465:-	NLR
chrUn_nlr_96_280412754-280460500:+	NLR
chr4A_nlr_166_716641206-716644024:-	NLR
chr7A_nlr_140_600071262-600090425:-	NLR
chr1B_nlr_97_680665159-680683779:-	NLR
chr5A_nlr_68_16439695-16440315:-	NLR
chr6B_nlr_56_161598883-161609421:+	NLR
chr1B_nlr_46_16288695-16292671:+	NLR
chrUn_nlr_141_321234580-321237353:-	NLR
chr7A_nlr_71_701805307-701816269:+	NLR
chr1B_nlr_90_679442937-679447910:+	NLR
chr2B_nlr_149_694442734-694479704:-	NLR
chr3A_nlr_29_562855092-562863547:+	NLR
chr3B_nlr_1_5520690-5531617:+	NLR
chr7A_nlr_206_1750457-1790690:-	NLR
chr4A_nlr_108_722698354-722708025:+	NLR
chr7B_nlr_34_605208697-605227067:+	NLR
chr6B_nlr_229_4225163-4226344:-	NLR
chr3B_nlr_99_821793977-821824140:+	NLR
chr4A_nlr_125_726411877-726423279:+	NLR
chr6B_nlr_171_692028490-692036354:-	NLR
chr6B_nlr_93_698920691-698951255:+	NLR
chr3B_nlr_134_827568951-827572681:-	NLR
chr2A_nlr_12_7729622-7731110:+	NLR
chr6B_nlr_61_650307444-650316167:+	NLR
chr6B_nlr_59_629090421-629091052:+	NLR
chr7B_nlr_145_745422065-745429434:-	NLR
chr6B_nlr_128_702182519-702195514:+	NLR
chr5A_nlr_12_117219990-117229673:+	NLR
chr6B_nlr_119_699834652-699845334:+	NLR
chr6A_nlr_46_617579119-617591407:-	NLR
chr2B_nlr_193_12817254-12831082:-	NLR
chrUn_nlr_255_38307546-38314463:-	NLR
chr6B_nlr_222_20749642-20776722:-	NLR
chrUn_nlr_23_48932579-48937112:+	NLR
chr4A_nlr_189_710153210-710164683:-	NLR
chr2A_nlr_124_46677507-46689135:-	NLR
chr4A_nlr_194_700830915-700839904:-	NLR
chrUn_nlr_229_135187537-135216177:-	NLR
chr5B_nlr_48_672971984-672974871:+	NLR
chr6B_nlr_230_4146986-4148848:-	NLR
chr6B_nlr_224_12753085-12754323:-	NLR
chr7A_nlr_142_566016640-566016852:-	NLR
chr7B_nlr_204_1574746-1585341:-	NLR
chr4B_nlr_36_2963693-2965432:-	NLR
chr6B_nlr_216_23916486-23918256:-	NLR
chr5A_nlr_25_517183880-517197665:+	NLR
chr6B_nlr_9_19988814-19996301:+	NLR
chrUn_nlr_140_326519983-326522136:-	NLR
chr2B_nlr_160_47212071-47221608:-	NLR
chr6B_nlr_122_702033361-702036287:+	NLR
chr2A_nlr_147_1359680-1366498:-	NLR
chr3B_nlr_42_86205898-86225314:+	NLR
chr2A_nlr_107_742595694-742600988:-	NLR
chr4A_nlr_223_617682772-617686354:-	NLR
chr6B_nlr_33_23232721-23234602:+	NLR
chr7B_nlr_157_726698208-726711276:-	NLR
chr4A_nlr_174_713499048-713517953:-	NLR
chr6A_nlr_6_20397743-20439458:+	NLR
chr7B_nlr_110_752139778-752143325:-	NLR
chr1A_nlr_40_543095490-543096236:+	NLR
chrUn_nlr_56_226210394-226214616:+	NLR
chr3B_nlr_95_818037786-818051979:+	NLR
chr7A_nlr_3_1512977-1513252:+	NLR
chr1A_nlr_51_586194900-586231977:-	NLR
chrUn_nlr_54_224304723-224307423:+	NLR
chr7B_nlr_108_752498419-752498768:-	NLR
chr7A_nlr_11_2760579-2765031:+	NLR
chr4A_nlr_245_396489213-396489587:-	NLR
chr7B_nlr_77_745589197-745597607:+	NLR
chr3B_nlr_102_823466234-823469144:+	NLR
chr4B_nlr_2_866572-868977:+	NLR
chr4B_nlr_35_3078044-3080540:-	NLR
chr5A_nlr_57_252941648-252942262:-	NLR
chr1B_nlr_50_27226305-27235210:+	NLR
chr1B_nlr_122_125588834-125611285:-	NLR
chr4A_nlr_169_715966033-715969046:-	NLR
chr7B_nlr_100_752504809-752507761:+	NLR
chr6A_nlr_19_604226129-604226783:+	NLR
chr1A_nlr_78_5122608-5131310:-	NLR
chr1A_nlr_64_551164699-551196023:-	NLR
chr3A_nlr_23_43664479-43673640:+	NLR
chr6B_nlr_103_699355965-699363210:+	NLR
chr3B_nlr_125_827714483-827721694:-	NLR
chrUn_nlr_53_223039742-223045010:+	NLR
chr2B_nlr_98_798176353-798180544:+	NLR
chr5B_nlr_25_390387790-390389560:+	NLR
chrUn_nlr_166_258566481-258583339:-	NLR
chr6B_nlr_215_23938396-23940481:-	NLR
chr4A_nlr_242_496303547-496304473:-	NLR
chrUn_nlr_27_65474900-65486217:+	NLR
chr7B_nlr_5_6501337-6509323:+	NLR
chr6B_nlr_228_4461579-4475525:-	NLR
chr2B_nlr_42_625957194-625957998:+	NLR
chr6B_nlr_60_648454435-648459155:+	NLR
chr3A_nlr_104_81742408-81759704:-	NLR
chr5A_nlr_13_219865644-219866018:+	NLR
chrUn_nlr_165_263095333-263097490:-	NLR
chr2A_nlr_77_775062365-775074559:-	NLR
Triticum_turgidum_Kronos_EIv1.1_scaffold_023370_nlr_1_99174-102531:-	NLR
Triticum_turgidum_Kronos_EIv1.1_scaffold_003123_nlr_2_95924-131457:+	NLR
Triticum_turgidum_Kronos_EIv1.1_scaffold_030987_nlr_1_25626-32319:+	NLR
Triticum_turgidum_Kronos_EIv1.1_scaffold_011809_nlr_1_171983-182097:-	NLR
Triticum_turgidum_Kronos_EIv1.1_scaffold_016586_nlr_1_3285-6195:+	NLR
Triticum_turgidum_Kronos_EIv1.1_scaffold_006164_nlr_5_39963-51966:-	NLR
Triticum_turgidum_Kronos_EIv1.1_scaffold_009154_nlr_1_28988-29821:-	NLR
Triticum_turgidum_Kronos_EIv1.1_scaffold_002069_nlr_1_144489-146483:+	NLR
Triticum_turgidum_Kronos_EIv1.1_scaffold_023449_nlr_1_29018-44454:-	NLR
Triticum_turgidum_Kronos_EIv1.1_scaffold_012495_nlr_2_75663-79019:+	NLR
Triticum_turgidum_Kronos_EIv1.1_scaffold_007345_nlr_2_24785-33478:+	NLR
Triticum_turgidum_Kronos_EIv1.1_scaffold_062792_nlr_1_38827-41374:-	NLR
Triticum_turgidum_Kronos_EIv1.1_scaffold_009990_nlr_3_144489-145562:-	NLR
Triticum_turgidum_Kronos_EIv1.1_scaffold_018837_nlr_1_40103-49768:+	NLR
Triticum_turgidum_Kronos_EIv1.1_scaffold_030755_nlr_2_26001-27788:+	NLR
Triticum_turgidum_Kronos_EIv1.1_scaffold_023081_nlr_1_26348-34658:+	NLR
Triticum_turgidum_Kronos_EIv1.1_scaffold_041455_nlr_1_64466-65306:-	NLR
Triticum_turgidum_Kronos_EIv1.1_scaffold_467485_nlr_1_978-1343:+	NLR
Triticum_turgidum_Kronos_EIv1.1_scaffold_036864_nlr_1_18424-24838:+	NLR
Triticum_turgidum_Kronos_EIv1.1_scaffold_014667_nlr_1_112884-119448:-	NLR
Triticum_turgidum_Kronos_EIv1.1_scaffold_029738_nlr_1_15033-28993:+	NLR
Triticum_turgidum_Kronos_EIv1.1_scaffold_004641_nlr_6_145931-148717:+	NLR
Triticum_turgidum_Kronos_EIv1.1_scaffold_018593_nlr_1_96409-106023:-	NLR
Triticum_turgidum_Kronos_EIv1.1_scaffold_009990_nlr_4_139872-145562:-	NLR
Triticum_turgidum_Kronos_EIv1.1_scaffold_001191_nlr_1_253397-265777:-	NLR
Triticum_turgidum_Kronos_EIv1.1_scaffold_057998_nlr_1_18919-30183:+	NLR
Triticum_turgidum_Kronos_EIv1.1_scaffold_027629_nlr_1_84742-93209:+	NLR
Triticum_turgidum_Kronos_EIv1.1_scaffold_084491_nlr_1_12683-14845:+	NLR
Triticum_turgidum_Kronos_EIv1.1_scaffold_005004_nlr_1_191358-200777:-	NLR
Triticum_turgidum_Kronos_EIv1.1_scaffold_085127_nlr_1_14400-17170:+	NLR
Triticum_turgidum_Kronos_EIv1.1_scaffold_015785_nlr_1_28560-32683:+	NLR
Triticum_turgidum_Kronos_EIv1.1_scaffold_017064_nlr_1_121366-129249:+	NLR
Triticum_turgidum_Kronos_EIv1.1_scaffold_018982_nlr_3_37229-40833:+	NLR
Triticum_turgidum_Kronos_EIv1.1_scaffold_011590_nlr_1_128440-144599:-	NLR
Triticum_turgidum_Kronos_EIv1.1_scaffold_029165_nlr_1_9628-26231:-	NLR
Triticum_turgidum_Kronos_EIv1.1_scaffold_018982_nlr_4_115148-124157:-	NLR
Triticum_turgidum_Kronos_EIv1.1_scaffold_045430_nlr_1_49467-62658:+	NLR
Triticum_turgidum_Kronos_EIv1.1_scaffold_013083_nlr_1_89783-99559:-	NLR
Triticum_turgidum_Kronos_EIv1.1_scaffold_061043_nlr_1_11334-38015:-	NLR
Triticum_turgidum_Kronos_EIv1.1_scaffold_002825_nlr_2_179931-192052:+	NLR
Triticum_turgidum_Kronos_EIv1.1_scaffold_002832_nlr_1_292240-299476:+	NLR
Triticum_turgidum_Kronos_EIv1.1_scaffold_026564_nlr_6_7981-9024:-	NLR
Triticum_turgidum_Kronos_EIv1.1_scaffold_059782_nlr_3_42278-45792:+	NLR
Triticum_turgidum_Kronos_EIv1.1_scaffold_003556_nlr_1_137666-140389:-	NLR
Triticum_turgidum_Kronos_EIv1.1_scaffold_040133_nlr_1_53752-55842:+	NLR
Triticum_turgidum_Kronos_EIv1.1_scaffold_053111_nlr_1_34413-42572:-	NLR
Triticum_turgidum_Kronos_EIv1.1_scaffold_031523_nlr_2_30244-38235:-	NLR
Triticum_turgidum_Kronos_EIv1.1_scaffold_021525_nlr_1_9565-14172:+	NLR
Triticum_turgidum_Kronos_EIv1.1_scaffold_070152_nlr_1_19557-20282:-	NLR
Triticum_turgidum_Kronos_EIv1.1_scaffold_002664_nlr_2_251497-256951:-	NLR
Triticum_turgidum_Kronos_EIv1.1_scaffold_038673_nlr_1_16735-24412:+	NLR
Triticum_turgidum_Kronos_EIv1.1_scaffold_025921_nlr_1_97172-108676:+	NLR
Triticum_turgidum_Kronos_EIv1.1_scaffold_055644_nlr_3_22920-25552:-	NLR
Triticum_turgidum_Kronos_EIv1.1_scaffold_018078_nlr_1_122860-125543:-	NLR
Triticum_turgidum_Kronos_EIv1.1_scaffold_057126_nlr_1_19907-36983:+	NLR
Triticum_turgidum_Kronos_EIv1.1_scaffold_001682_nlr_1_322693-329631:+	NLR
Triticum_turgidum_Kronos_EIv1.1_scaffold_010307_nlr_3_182241-184966:+	NLR
Triticum_turgidum_Kronos_EIv1.1_scaffold_015494_nlr_2_46493-76447:-	NLR
Triticum_turgidum_Kronos_EIv1.1_scaffold_188445_nlr_1_403-3380:+	NLR
Triticum_turgidum_Kronos_EIv1.1_scaffold_009207_nlr_1_90018-96314:-	NLR
Triticum_turgidum_Kronos_EIv1.1_scaffold_027020_nlr_2_66372-70439:-	NLR
Triticum_turgidum_Kronos_EIv1.1_scaffold_006147_nlr_2_209560-220119:-	NLR
Triticum_turgidum_Kronos_EIv1.1_scaffold_003075_nlr_14_281803-292025:+	NLR
Triticum_turgidum_Kronos_EIv1.1_scaffold_002537_nlr_1_275200-275822:-	NLR
Triticum_turgidum_Kronos_EIv1.1_scaffold_002069_nlr_4_176083-186205:-	NLR
Triticum_turgidum_Kronos_EIv1.1_scaffold_021980_nlr_1_28831-53914:+	NLR
Triticum_turgidum_Kronos_EIv1.1_scaffold_059398_nlr_1_11298-28628:-	NLR
Triticum_turgidum_Kronos_EIv1.1_scaffold_004641_nlr_8_169208-182508:+	NLR
Triticum_turgidum_Kronos_EIv1.1_scaffold_002069_nlr_2_282753-287956:-	NLR
Triticum_turgidum_Kronos_EIv1.1_scaffold_032771_nlr_2_80283-87613:-	NLR
Triticum_turgidum_Kronos_EIv1.1_scaffold_052814_nlr_3_37064-41182:+	NLR
Triticum_turgidum_Kronos_EIv1.1_scaffold_067192_nlr_1_9558-12296:+	NLR
Triticum_turgidum_Kronos_EIv1.1_scaffold_040379_nlr_1_13840-24411:-	NLR
Triticum_turgidum_Kronos_EIv1.1_scaffold_014340_nlr_4_25429-35211:-	NLR
Triticum_turgidum_Kronos_EIv1.1_scaffold_080764_nlr_1_7314-14004:+	NLR
Triticum_turgidum_Kronos_EIv1.1_scaffold_045700_nlr_2_569-12980:-	NLR
Triticum_turgidum_Kronos_EIv1.1_scaffold_087040_nlr_1_1455-3335:+	NLR
Triticum_turgidum_Kronos_EIv1.1_scaffold_011433_nlr_2_74946-75577:-	NLR
Triticum_turgidum_Kronos_EIv1.1_scaffold_011424_nlr_3_51938-64516:-	NLR
Triticum_turgidum_Kronos_EIv1.1_scaffold_015857_nlr_1_106901-122017:+	NLR
Triticum_turgidum_Kronos_EIv1.1_scaffold_011480_nlr_1_53366-56985:+	NLR
Triticum_turgidum_Kronos_EIv1.1_scaffold_013110_nlr_1_92492-100087:+	NLR
Triticum_turgidum_Kronos_EIv1.1_scaffold_025221_nlr_1_59034-69513:-	NLR
Triticum_turgidum_Kronos_EIv1.1_scaffold_004641_nlr_5_98142-120816:+	NLR
Triticum_turgidum_Kronos_EIv1.1_scaffold_009076_nlr_1_191080-192006:-	NLR
Triticum_turgidum_Kronos_EIv1.1_scaffold_039265_nlr_1_41527-46165:-	NLR
Triticum_turgidum_Kronos_EIv1.1_scaffold_031590_nlr_1_86053-90324:-	NLR
Triticum_turgidum_Kronos_EIv1.1_scaffold_006124_nlr_1_121650-130928:+	NLR
Triticum_turgidum_Kronos_EIv1.1_scaffold_009047_nlr_2_12755-15270:-	NLR
Triticum_turgidum_Kronos_EIv1.1_scaffold_024402_nlr_1_52933-56933:-	NLR
Triticum_turgidum_Kronos_EIv1.1_scaffold_050242_nlr_1_18434-49000:+	NLR
Triticum_turgidum_Kronos_EIv1.1_scaffold_008704_nlr_2_147544-153710:+	NLR
Triticum_turgidum_Kronos_EIv1.1_scaffold_039827_nlr_1_71198-77543:+	NLR
Triticum_turgidum_Kronos_EIv1.1_scaffold_129163_nlr_1_107-5462:-	NLR
Triticum_turgidum_Kronos_EIv1.1_scaffold_002664_nlr_1_144834-147500:+	NLR
Triticum_turgidum_Kronos_EIv1.1_scaffold_010858_nlr_1_158449-185686:+	NLR
Triticum_turgidum_Kronos_EIv1.1_scaffold_018377_nlr_1_27913-44684:-	NLR
Triticum_turgidum_Kronos_EIv1.1_scaffold_006858_nlr_1_64462-72707:+	NLR
Triticum_turgidum_Kronos_EIv1.1_scaffold_002825_nlr_4_98523-105644:-	NLR
Triticum_turgidum_Kronos_EIv1.1_scaffold_022391_nlr_1_98682-104774:-	NLR
Triticum_turgidum_Kronos_EIv1.1_scaffold_011433_nlr_1_121111-121742:-	NLR
Triticum_turgidum_Kronos_EIv1.1_scaffold_006711_nlr_1_105846-115908:+	NLR
Triticum_turgidum_Kronos_EIv1.1_scaffold_070532_nlr_1_18055-31002:-	NLR
Triticum_turgidum_Kronos_EIv1.1_scaffold_045700_nlr_1_64801-65892:-	NLR
Triticum_turgidum_Kronos_EIv1.1_scaffold_009323_nlr_1_168199-171079:-	NLR
Triticum_turgidum_Kronos_EIv1.1_scaffold_000774_nlr_6_273033-284123:+	NLR
Triticum_turgidum_Kronos_EIv1.1_scaffold_011332_nlr_1_162483-172290:-	NLR
Triticum_turgidum_Kronos_EIv1.1_scaffold_020603_nlr_1_92072-113329:-	NLR
Triticum_turgidum_Kronos_EIv1.1_scaffold_016162_nlr_1_31149-38971:+	NLR
Triticum_turgidum_Kronos_EIv1.1_scaffold_015435_nlr_1_68717-69235:+	NLR
Triticum_turgidum_Kronos_EIv1.1_scaffold_030243_nlr_3_80382-88760:+	NLR
Triticum_turgidum_Kronos_EIv1.1_scaffold_028769_nlr_1_72747-81515:-	NLR
Triticum_turgidum_Kronos_EIv1.1_scaffold_032376_nlr_1_22304-25879:+	NLR
Triticum_turgidum_Kronos_EIv1.1_scaffold_000774_nlr_3_36984-40579:+	NLR
Triticum_turgidum_Kronos_EIv1.1_scaffold_001270_nlr_6_368791-378644:-	NLR
Triticum_turgidum_Kronos_EIv1.1_scaffold_078036_nlr_1_21958-25914:+	NLR
Triticum_turgidum_Kronos_EIv1.1_scaffold_003075_nlr_10_221701-239550:+	NLR
Triticum_turgidum_Kronos_EIv1.1_scaffold_016765_nlr_1_89761-97546:-	NLR
Triticum_turgidum_Kronos_EIv1.1_scaffold_076960_nlr_1_12707-23389:-	NLR
Triticum_turgidum_Kronos_EIv1.1_scaffold_057952_nlr_1_11855-15506:-	NLR
Triticum_turgidum_Kronos_EIv1.1_scaffold_002691_nlr_1_128661-129035:+	NLR
Triticum_turgidum_Kronos_EIv1.1_scaffold_055332_nlr_1_16829-27381:-	NLR
Triticum_turgidum_Kronos_EIv1.1_scaffold_021851_nlr_1_13815-25094:+	NLR
Triticum_turgidum_Kronos_EIv1.1_scaffold_037270_nlr_3_7655-24835:-	NLR
Triticum_turgidum_Kronos_EIv1.1_scaffold_025902_nlr_1_101447-109528:+	NLR
Triticum_turgidum_Kronos_EIv1.1_scaffold_019212_nlr_4_61139-72402:-	NLR
Triticum_turgidum_Kronos_EIv1.1_scaffold_002825_nlr_1_167811-178732:+	NLR
Triticum_turgidum_Kronos_EIv1.1_scaffold_008419_nlr_1_36912-46177:+	NLR
Triticum_turgidum_Kronos_EIv1.1_scaffold_004408_nlr_1_194942-201054:-	NLR
Triticum_turgidum_Kronos_EIv1.1_scaffold_014142_nlr_1_25865-43877:+	NLR
Triticum_turgidum_Kronos_EIv1.1_scaffold_046279_nlr_1_21868-36029:+	NLR
Triticum_turgidum_Kronos_EIv1.1_scaffold_023211_nlr_1_69055-107334:-	NLR
Triticum_turgidum_Kronos_EIv1.1_scaffold_010528_nlr_1_92445-100133:-	NLR
Triticum_turgidum_Kronos_EIv1.1_scaffold_040860_nlr_1_21136-21817:+	NLR
Triticum_turgidum_Kronos_EIv1.1_scaffold_050463_nlr_2_31969-44254:-	NLR
Triticum_turgidum_Kronos_EIv1.1_scaffold_000532_nlr_1_158990-159553:-	NLR
Triticum_turgidum_Kronos_EIv1.1_scaffold_096464_nlr_1_13509-14881:+	NLR
Triticum_turgidum_Kronos_EIv1.1_scaffold_038957_nlr_1_35648-45784:+	NLR
Triticum_turgidum_Kronos_EIv1.1_scaffold_014310_nlr_1_14759-48660:-	NLR
Triticum_turgidum_Kronos_EIv1.1_scaffold_016215_nlr_3_110088-117312:+	NLR
Triticum_turgidum_Kronos_EIv1.1_scaffold_002664_nlr_3_45980-55062:-	NLR
Triticum_turgidum_Kronos_EIv1.1_scaffold_110699_nlr_1_2077-7316:-	NLR
Triticum_turgidum_Kronos_EIv1.1_scaffold_024512_nlr_1_49440-57476:-	NLR
Triticum_turgidum_Kronos_EIv1.1_scaffold_002414_nlr_2_218943-231845:+	NLR
Triticum_turgidum_Kronos_EIv1.1_scaffold_058782_nlr_1_12295-15011:+	NLR
Triticum_turgidum_Kronos_EIv1.1_scaffold_068843_nlr_1_504-2940:+	NLR
Triticum_turgidum_Kronos_EIv1.1_scaffold_049104_nlr_1_17911-30792:-	NLR
Triticum_turgidum_Kronos_EIv1.1_scaffold_022081_nlr_3_18023-25565:-	NLR
Triticum_turgidum_Kronos_EIv1.1_scaffold_064848_nlr_2_23167-41116:+	NLR
Triticum_turgidum_Kronos_EIv1.1_scaffold_019462_nlr_1_85679-97985:-	NLR
Triticum_turgidum_Kronos_EIv1.1_scaffold_045086_nlr_1_42045-48666:+	NLR
Triticum_turgidum_Kronos_EIv1.1_scaffold_003037_nlr_3_259204-288782:-	NLR
Triticum_turgidum_Kronos_EIv1.1_scaffold_077940_nlr_1_3668-4030:-	NLR
Triticum_turgidum_Kronos_EIv1.1_scaffold_015830_nlr_1_100930-112108:-	NLR
Triticum_turgidum_Kronos_EIv1.1_scaffold_011030_nlr_1_80510-92103:+	NLR
Triticum_turgidum_Kronos_EIv1.1_scaffold_010284_nlr_3_14045-30779:-	NLR
Triticum_turgidum_Kronos_EIv1.1_scaffold_021565_nlr_1_83781-107688:+	NLR
Triticum_turgidum_Kronos_EIv1.1_scaffold_007577_nlr_1_163726-197854:-	NLR
Triticum_turgidum_Kronos_EIv1.1_scaffold_002446_nlr_1_259497-270469:+	NLR
Triticum_turgidum_Kronos_EIv1.1_scaffold_011812_nlr_1_63617-68706:-	NLR
Triticum_turgidum_Kronos_EIv1.1_scaffold_080499_nlr_1_17234-20872:+	NLR
Triticum_turgidum_Kronos_EIv1.1_scaffold_021909_nlr_3_94940-118928:+	NLR
Triticum_turgidum_Kronos_EIv1.1_scaffold_226856_nlr_1_567-1733:+	NLR
Triticum_turgidum_Kronos_EIv1.1_scaffold_009036_nlr_1_198525-198793:+	NLR
Triticum_turgidum_Kronos_EIv1.1_scaffold_069554_nlr_1_25518-26892:+	NLR
Triticum_turgidum_Kronos_EIv1.1_scaffold_040359_nlr_1_2336-5724:+	NLR
Triticum_turgidum_Kronos_EIv1.1_scaffold_025191_nlr_1_74974-84393:-	NLR
Triticum_turgidum_Kronos_EIv1.1_scaffold_006295_nlr_1_206197-206571:+	NLR
Triticum_turgidum_Kronos_EIv1.1_scaffold_008177_nlr_2_27515-36643:-	NLR
Triticum_turgidum_Kronos_EIv1.1_scaffold_003075_nlr_11_243962-251207:+	NLR
Triticum_turgidum_Kronos_EIv1.1_scaffold_001704_nlr_1_260923-272566:+	NLR
Triticum_turgidum_Kronos_EIv1.1_scaffold_005062_nlr_1_208963-210731:-	NLR
Triticum_turgidum_Kronos_EIv1.1_scaffold_018426_nlr_2_121642-134664:+	NLR
Triticum_turgidum_Kronos_EIv1.1_scaffold_057644_nlr_2_11315-14561:+	NLR
Triticum_turgidum_Kronos_EIv1.1_scaffold_018991_nlr_1_4338-14032:+	NLR
Triticum_turgidum_Kronos_EIv1.1_scaffold_006701_nlr_1_131117-136584:+	NLR
Triticum_turgidum_Kronos_EIv1.1_scaffold_064805_nlr_1_7687-13240:-	NLR
Triticum_turgidum_Kronos_EIv1.1_scaffold_029004_nlr_3_24332-35494:-	NLR
Triticum_turgidum_Kronos_EIv1.1_scaffold_022534_nlr_1_27311-34233:+	NLR
Triticum_turgidum_Kronos_EIv1.1_scaffold_043876_nlr_1_11779-17353:+	NLR
Triticum_turgidum_Kronos_EIv1.1_scaffold_291069_nlr_1_470-1080:-	NLR
Triticum_turgidum_Kronos_EIv1.1_scaffold_000975_nlr_1_110420-113577:-	NLR

## Sheet: S2
Table S2 - Metadata for the 300 core Watkins lines and amount of RenSeq data received for each line
Code	Accession Name	GRU RenSeq Store Code	Local Name	Country Code	Country of origin	Locality	Geographic Coordinates	Elevation	Synonym	Read length	Raw data(G)
WATDE0001	1190004	WREN0001	Rustam Exp Farm 99	IRQ	Iraq	Baqubah	34N 45E		WATDE0001	150	3.68
WATDE0002	1190007	WREN0002		AUS	Australia				WATDE0002	150	5.8
WATDE0003	1190023	WREN0006	College Purple	AUS	Australia				WATDE0003	150	3.4
WATDE0004	1190032	WREN0009	Dehak	IND	India	Sandhori, Nushki, Baluchistan	30N 66E		WATDE0004	150	2.6
WATDE0005	1190034	WREN0010	Desi	IND	India	Etawah market, Etawah, United Provinces	27N 79E	150	WATDE0005	150	2.7
WATDE0007	1190042	WREN0011	Inversal	FRA	France				WATDE0007	150	2.7
WATDE0008	1190044	WREN0012		MAR	Morocco	Granja Agricola, Quebdana, Melilla	35N 3W		WATDE0008	150	2.37
WATDE0009	1190045	WREN0013	Douchani	SYR	Syria	Lebanon, Bekaa, Baalbek, Damascus			WATDE0009	150	4.4
WATDE0010	1190079	WREN0019	Dolatkhani (white)	IND	India	United Provinces			WATDE0010	150	5.2
WATDE0011	1190081	WREN0020	Gahu (Nepali) or Kyo (Sikkimese)	IND	India	Sikkim	27N 89E	1450	WATDE0011	150	4.6
WATDE0013	1190103	WREN0025	Gentil Rossa, Flaksberger 19928	ITA	Italy				WATDE0013	150	4.2
WATDE0015	1190126	WREN0033	Dolatkhani (white)	IND	India	United Provinces			WATDE0015	150	4.5
WATDE0016	1190127	WREN0034	Thori (beardless)	IND	India	Kurk, Sibi, Baluchistan	29N 68E	137	WATDE0016	150	3.65
WATDE0017	1190139	WREN0039	Bladette de Besplas	FRA	France				WATDE0017	150	5.6
WATDE0018	1190141	WREN0040		CHN	China	Mukden			WATDE0018	150	4.4
WATDE0019	1190145	WREN0041	Aurora	ESP	Spain	Navarre			WATDE0019	150	2.2
WATDE0020	1190149	WREN0042	Squarehead's Master	GBR	United Kingdom				WATDE0020	150	4.8
WATDE0021	1190160	WREN0046	Mocho de Burgos	ESP	Spain	Navarre			WATDE0021	150	2.6
WATDE0022	1190181	WREN0050	Kujawianka Wieclawicka	POL	Poland				WATDE0022	150	2.4
WATDE0023	1190199	WREN0054	Boojri (bearded)	IND	India	Margnzani, Sibi, Baluchistan	29N 68E	137	WATDE0023	150	4.1
WATDE0024	1190209	WREN0056	Belardi 24B	EGY	Egypt				WATDE0024	250	4.9
WATDE0025	1190216	WREN0058		MAR	Morocco	Zenatas, Shaouia	34N 8W		WATDE0025	150	4.4
WATDE0026	1190218	WREN0059	Sbei Noir	TUN	Tunisia	Soul-el-Khemis	37N 9E		WATDE0026	150	7.2
WATDE0027	1190219	WREN0060		ESP	Spain	Vallodolid district			WATDE0027	250	3.8
WATDE0028	1190223	WREN0062	Shan wheat	BUR	Burma	Ketku, E Jawnghwe State			WATDE0028	150	2.5
WATDE0029	1190224	WREN0063	Red wheat	CHN	China	Tsinan district			WATDE0029	150	2.8
WATDE0030	1190231	WREN0066		HUN	Hungary				WATDE0030	150	3
WATDE0031	1190238	WREN0070		IRN	Iran	Mehraban, N Hamadan	36N 48E		WATDE0031	150	4.5
WATDE0032	1190239	WREN0071	Barbilla	ESP	Spain	Gallegos, Salamanca			WATDE0032	150	3.4
WATDE0033	1190246	WREN0075	Soor Ghanum	IND	India	Sadar Killa Saifulla, Upper Zhob, Baluchistan	32N 68E	1388	WATDE0033	150	2.5
WATDE0034	1190254	WREN0077		MAR	Morocco	Tazi, Kenitra	34N 6W;		WATDE0034	150	2.7
WATDE0035	1190264	WREN0080		CRY	Canary Islands	Teneriffe			WATDE0035	150	2.1
WATDE0036	1190273	WREN0083		ESP	Spain	Valverde del Camino, Huelva	37N 6W		WATDE0036	250	5.8
WATDE0037	1190291	WREN0087	Psathas	CYP	Cyprus	Whole Island			WATDE0037	150	2.4
WATDE0038	1190292	WREN0088	Asprokoutsoullon	CYP	Cyprus	Paphos district.			WATDE0038	250	8
WATDE0039	1190299	WREN0092		TUR	Turkey	Seraikeuy			WATDE0039	150	3.5
WATDE0040	1190300	WREN0093		TUR	Turkey	Kirk Agach, 50 miles NE of Izmir	39N 28E	167	WATDE0040	150	2.7
WATDE0041	1190305	WREN0097		EGY	Egypt				WATDE0041	150	2.3
WATDE0042	1190308	WREN0098		IRN	Iran	Rasht, Caspian shore	38N 50E		WATDE0042	150	4.6
WATDE0046	1190349	WREN0106	Golema Franga	BGR	Bulgaria	Varna, Voditza			WATDE0046	150	2.1
WATDE0047	1190352	WREN0108		YUG	Yugoslavia	Bugojno, Travnik, Bosnia	44N 18E	546	WATDE0047	150	2.6
WATDE0048	1190355	WREN0109		YUG	Yugoslavia	Bukovica, Dalmatia			WATDE0048	150	2.9
WATDE0049	1190360	WREN0111	Veliko Hoce	YUG	Yugoslavia	Veliko Hoce			WATDE0049	150	4.3
WATDE0050	1190387	WREN0119		ESP	Spain	Minorca, southern part of Mahon	40N 4E		WATDE0050	150	2.3
WATDE0051	1190396	WREN0121	Trigo Rietti	PRT	Portugal	Golegã			WATDE0051	150	3.25
WATDE0052	1190397	WREN0122	Trigo Ribeiro	PRT	Portugal	Extremoz			WATDE0052	150	2.1
WATDE0053	1190398	WREN0123	Abu Fashi	PAL	Palestine				WATDE0053	150	2.3
WATDE0054	1190406	WREN0130	Desi	IND	India	Hasanganj, Unnao, United Provinces	27N 81E		WATDE0054	150	2.7
WATDE0055	1190420	WREN0137	Dhania	IND	India	Barchhamai, Mainpuri, United Provinces	27N 79E		WATDE0055	150	2.8
WATDE0056	1190433	WREN0144	Soor Ghanum	IND	India	Musafirpur, Upper Zhob, Baluchistan	32N 68E	1479	WATDE0056	150	3.95
WATDE0057	1190440	WREN0146		CHN	China				WATDE0057	150	3.8
WATDE0058	1190444	WREN0147		CHN	China				WATDE0058	150	3.8
WATDE0060	1190460	WREN0154		AFG	Afghanistan				WATDE0060	150	3.5
WATDE0061	1190468	WREN0157		AFG	Afghanistan				WATDE0061	150	2.4
WATDE0062	1190471	WREN0159		AFG	Afghanistan				WATDE0062	150	3.75
WATDE0063	1190474	WREN0161		AFG	Afghanistan				WATDE0063	150	2.5
WATDE0064	1190475	WREN0162		AFG	Afghanistan				WATDE0064	150	4.2
WATDE0066	1190483	WREN0164	Surka Oscista	POL	Poland				WATDE0066	150	4
WATDE0067	1190496	WREN0171		MAR	Morocco	Mazagan district			WATDE0067	150	2.8
WATDE0068	1190507	WREN0173		AUS	Australia				WATDE0068	150	4.1
WATDE0069	1190546	WREN0187	Hembrilla alto, fuerta	ESP	Spain	Navarre			WATDE0069	150	3.66
WATDE0070	1190551	WREN0190	Hembrilla Rieti	ESP	Spain	Navarre			WATDE0070	150	2.7
WATDE0071	1190560	WREN0193	Asprotheri	GRC	Greece	Corfu Island			WATDE0071	150	6.45
WATDE0072	1190562	WREN0195		GRC	Greece	Tripolis district, Peloponese			WATDE0072	150	5.91
WATDE0073	1190566	WREN0198		GRC	Greece	Pygros district, Peloponese			WATDE0073	150	2.8
WATDE0074	1190568	WREN0199		CHN	China	Yuan Hsing Shen General Store, Tung An Men Ta-Chieh, Peking. Grown S metropolitan area			WATDE0074	150	3.8
WATDE0075	1190579	WREN0206	Vassfe	IRN	Iran	Hamadan	35N 48E	1891	WATDE0075	150	4.6
WATDE0076	1190580	WREN0207		IRN	Iran	Rasht, Caspian shore	38N 50E		WATDE0076	250	11
WATDE0077	1190591	WREN0211	Trigo Anafil	PRT	Portugal	Frontiera			WATDE0077	150	5
WATDE0078	1190605	WREN0216	Karabash	GRC	Greece	American farm school.			WATDE0078	150	2.2
WATDE0080	1190627	WREN0224		IRN	Iran	Asadabad, SW Hamadan	34N 48E		WATDE0080	150	3.65
WATDE0081	1190629	WREN0225	Qizilqin Boghda	IRN	Iran	Hashdarud, Azerbaijan province	40N 50E		WATDE0081	150	3.61
WATDE0082	1190637	WREN0227		TUR	Turkey	Kirk Agach, 50 miles NE of Izmir	39N 28E	167	WATDE0082	150	3.8
WATDE0083	1190639	WREN0228		CRT	Crete	Yerolakko, Canea			WATDE0083	150	3.9
WATDE0086	1190662	WREN0237	Samanta 1252	ROM	Romania				WATDE0086	150	3.1
WATDE0087	1190670	WREN0239	Zlotka Miczynskiego	POL	Poland				WATDE0087	150	3.67
WATDE0088	1190671	WREN0240	ferrugineum Al., Flaksberger 17525	SUN	USSR	Armenia			WATDE0088	250	4.5
WATDE0089	1190680	WREN0244	Grano locale	ITA	Italy	Aquila			WATDE0089	250	7.5
WATDE0090	1190683	WREN0246	Catalan de grano corto pesado	ESP	Spain	Navarre			WATDE0090	150	2.9
WATDE0091	1190685	WREN0247	Trigo duros	ESP	Spain	Campiñas, Seville	37N 6W		WATDE0091	150	3
WATDE0092	1190690	WREN0248		GRC	Greece	Kalvarita district, Peloponese			WATDE0092	150	3
WATDE0093	1190694	WREN0249	Lyallpur 8A	IND	India	Punjab	31N 74E		WATDE0093	150	4.2
WATDE0094	1190698	WREN0252		CHN	China				WATDE0094	150	4.5
WATDE0095	1190700	WREN0253	Kaifeng 323-9	CHN	China				WATDE0095	150	3.7
WATDE0096	1190704	WREN0254	Ma'auneh	IRN	Iran	53 miles SE of Yazd, Mehdiabad	32N 52E		WATDE0096	150	4.6
WATDE0097	1190705	WREN0255	Kooseh	IRN	Iran	Sauj Bolak, W of Tehran	36N 52E	1372	WATDE0097	150	2.5
WATDE0098	1190707	WREN0256	Walaiti (Mastung wheat)	IND	India	Panjpai, Shorarud, Baluchistan			WATDE0098	150	3.9
WATDE0099	1190722	WREN0260		CHN	China				WATDE0099	150	3.3
WATDE0100	1190729	WREN0265							WATDE0100	250	6.9
WATDE0101	1190731	WREN0266	Gahu (Nepali) or Kyo (Sikkimese)	IND	India	Sikkim	27N 89E	1450	WATDE0101	250	4.3
WATDE0102	1190732	WREN0267	Gahu (Nepali) or Kyo (Sikkimese)	IND	India	Sikkim	27N 89E	1450	WATDE0102	150	3.01
WATDE0104	1190742	WREN0269		DZA	Algeria				WATDE0104	150	2.8
WATDE0105	1190746	WREN0271	Muganka	SUN	USSR	Azerbaijan			WATDE0105	150	4.1
WATDE0106	1190747	WREN0272		ETH	Ethiopia				WATDE0106	250	4.9
WATDE0107	1190749	WREN0273		SUN	USSR	Siberia			WATDE0107	150	2.5
WATDE0108	1190750	WREN0274							WATDE0108	150	4.5
WATDE0110	1190771	WREN0280		SUN	USSR	Irkutsk			WATDE0110	250	6.9
WATDE0111	1190777	WREN0284		FIN	Finland				WATDE0111	150	2.2
WATDE0112	1190784	WREN0285	Oberdan	ITA	Italy	Royal Exp. Sta. Rieti			WATDE0112	150	2.49
WATDE0113	1190788	WREN0286		SUN	USSR	Turkestan			WATDE0113	250	2.1
WATDE0114	1190789	WREN0287	Abi	SUN	USSR	Kunduz, Turkestan	26N 86E		WATDE0114	150	2.35
WATDE0115	1190811	WREN0293		TUN	Tunisia	Maison Carree			WATDE0115	150	6.42
WATDE0116	1190814	WREN0294	Allorca	TUN	Tunisia	Tunis			WATDE0116	150	5.1
WATDE0117	1190816	WREN0295		ITA	Italy	Piacenza			WATDE0117	150	2.8
WATDE0118	1190827	WREN0298		CHN	China	Shanghai (Tsao-Ka-Doo)			WATDE0118	250	12
WATDE0126	1190008	WREN0003	Trigo Temporao de Coruche	PRT	Portugal	Monforte			WATDE0126	150	3.81
WATDE0133	1190012	WREN0004	Pusa 90	IND	India	Pusa, Bihar	26N 86E		WATDE0133	150	3.7
WATDE0138	1190015	WREN0005		YUG	Yugoslavia	Uzice, Bosnia	44N 20E	550	WATDE0138	150	3.81
WATDE0149	1190024	WREN0007	Aussie	AUS	Australia				WATDE0149	150	3.2
WATDE0156	1190030	WREN0008	Majestic	AUS	Australia				WATDE0156	150	4.4
WATDE0171	1190046	WREN0014		CRT	Crete	Lakkous, Cydonia, Canea	35N 24E		WATDE0171	150	5.4
WATDE0180	1190053	WREN0015		ESP	Spain	Valdepeñas district in heart of "La Mancha" wine district			WATDE0180	150	3.97
WATDE0192	1190063	WREN0016	Manitoba	ESP	Spain	Navarre			WATDE0192	150	3
WATDE0196	1190066	WREN0017	Mocho	ESP	Spain				WATDE0196	150	4.7
WATDE0198	1190067	WREN0018	Toseta de Oronz	ESP	Spain	Navarre			WATDE0198	150	3.7
WATDE0215	1190082	WREN0021	Red Tikoria	IND	India	Barri, Mainpuri, United Provinces	27N 79E		WATDE0215	150	2.4
WATDE0216	1190083	WREN0022	Rigoctia	ESP	Spain	Rigotia, Biscay	43N 3W	300	WATDE0216	150	3.3
WATDE0222	1190088	WREN0023	Trigo preto rijo	POL	Poland	Castro Verde			WATDE0222	150	5.4
WATDE0228	1190094	WREN0024	Pashmak	IND	India	Shishari, Nushki, Baluchistan	30N 66E		WATDE0228	150	2.8
WATDE0238	1190104	WREN0026	Tipo Coronation R.95, Flaksberger 26539	ITA	Italy				WATDE0238	150	2.5
WATDE0241	1190106	WREN0027	Magnitot	FRA	France				WATDE0241	150	4.4
WATDE0249	1190114	WREN0028		YUG	Yugoslavia	Rogatica, Sarajevo, Bosnia	44N 18E	620	WATDE0249	150	3.8
WATDE0250	1190115	WREN0029		YUG	Yugoslavia	Napolica, Dalmatia			WATDE0250	150	4.3
WATDE0253	1190117	WREN0030	Trigo môcho (sin raspa)	ESP	Spain	Villar del Arzobispo			WATDE0253	150	2.9
WATDE0262	1190124	WREN0031		IND	India	Sharigh, Baluchistan	30N 68E	1209	WATDE0262	150	2.2
WATDE0263	1190125	WREN0032	Federation	IND	India	Gorakhpur Govt. Agril. Farm, United Provinces	27N 83E		WATDE0263	150	2.2
WATDE0266	1190129	WREN0035		IND	India	Sakrand, Sind	26N 68E		WATDE0266	150	2.9
WATDE0268	1190130	WREN0036	Marquis	ESP	Spain	Arcediano, Salamanca			WATDE0268	150	5.6
WATDE0276	1190136	WREN0037	Exquisite	AUS	Australia				WATDE0276	150	3.8
WATDE0278	1190138	WREN0038	Duchess	AUS	Australia				WATDE0278	150	4.4
WATDE0290	1190151	WREN0043	Trigo môcho ruivo	PRT	Portugal	Ourique			WATDE0290	150	2.7
WATDE0292	1190153	WREN0044	Trigo luanco rijo	PRT	Portugal	Castro Verde			WATDE0292	150	3.5
WATDE0294	1190155	WREN0045	Trigo Marques on Pero Espuna	PRT	Portugal	Frontiera			WATDE0294	150	4
WATDE0305	1190164	WREN0047	Bhawarwall	IND	India	United Provinces			WATDE0305	150	4.1
WATDE0308	1190166	WREN0048	Meerutti Desi	IND	India	Saharanpur, United Provinces	30N 78E		WATDE0308	150	3.6
WATDE0310	1190167	WREN0049	Thori	IND	India	Khudadad, Nasirabad, Baluchistan	28N 68E	58	WATDE0310	150	5.1
WATDE0335	1190186	WREN0051	Flaksberger 21231	ITA	Italy				WATDE0335	150	2.5
WATDE0336	1190187	WREN0052	Flaksberger 21222	ITA	Italy				WATDE0336	150	2.5
WATDE0339	1190189	WREN0053	Rouge de St-Laud	FRA	France				WATDE0339	150	3.46
WATDE0359	1190206	WREN0055	Desi White	IND	India	Supasangaon, Fatehpore, United Provinces	26N 81E		WATDE0359	150	4.25
WATDE0369	1190213	WREN0057	Mahan	MAR	Morocco	Bouskoura, Casablanca	34N 8W		WATDE0369	150	5.3
WATDE0375	1190222	WREN0061	Leventis (Blé de Pologne)	CRT	Crete	Plain of Messara, Candia district	32N 26E		WATDE0375	150	2.6
WATDE0381	1190228	WREN0064	Trigo Candeal Blanquillo	ESP	Spain	Tierra de Canpos	42N 5W		WATDE0381	150	2.9
WATDE0382	1190229	WREN0065	Trigo Tremês	PRT	Portugal	Loulé			WATDE0382	150	3.3
WATDE0385	1190232	WREN0067	Pusa 52	IND	India	Pusa,Bihar	26N 86E		WATDE0385	250	8.9
WATDE0386	1190233	WREN0068	Lyallpur 14	IND	India	Punjab			WATDE0386	150	4.9
WATDE0392	1190237	WREN0069		IRN	Iran	Burujird			WATDE0392	150	3.22
WATDE0394	1190240	WREN0072	Razan Ferahan	IRN	Iran	Tehran district	35N 50E		WATDE0394	250	6.2
WATDE0396	1190241	WREN0073	Lalia	IND	India	Gonda, United Provinces	24N 78E		WATDE0396	150	2.6
WATDE0397	1190242	WREN0074	White Murga	IND	India	Jhapora, Mainpuri, United Provinces	27N 79E		WATDE0397	250	7
WATDE0405	1190248	WREN0076	Desi	IND	India	Vharhtna market, Etawah, United Provinces	27N 79E	147	WATDE0405	150	2.7
WATDE0420	1190260	WREN0078		CRY	Canary Islands	Grand Canary			WATDE0420	150	4.2
WATDE0422	1190262	WREN0079		CRY	Canary Islands	Grand Canary			WATDE0422	150	5.1
WATDE0427	1190268	WREN0081	Catalan de tallo corto	ESP	Spain	Navarre			WATDE0427	250	6.4
WATDE0430	1190271	WREN0082	Hembrilla alto, feurta	ESP	Spain	Navarre			WATDE0430	250	4.2
WATDE0435	1190277	WREN0084		ESP	Spain	Valverde del Camino, Huelva	37N 6W		WATDE0435	250	5.2
WATDE0445	1190286	WREN0085		GRC	Greece	Cyclades (received from Syra)			WATDE0445	150	2.4
WATDE0450	1190290	WREN0086		CRT	Crete	Kaina, Apokoronna, Canea			WATDE0450	150	3.9
WATDE0451	1190293	WREN0089		TUR	Turkey	Seraikeuy			WATDE0451	150	4.4
WATDE0455	1190297	WREN0090		TUR	Turkey	Koyoun Dere, Menemen, 15 miles N of Izmir	29N 27E	21	WATDE0455	250	5
WATDE0456	1190298	WREN0091		TUR	Turkey	Seraikeuy			WATDE0456	150	2.5
WATDE0457	1190301	WREN0094		TUR	Turkey	Seraikeuy			WATDE0457	250	3.9
WATDE0459	1190302	WREN0095	Bayadié	SYA		Banks of Euphrates			WATDE0459	150	2.6
WATDE0461	1190304	WREN0096		SYA		Bosra Eski Sham			WATDE0461	150	3
WATDE0476	1190315	WREN0099		CHN	China	Wuchang			WATDE0476	150	3.75
WATDE0477	1190316	WREN0100		CHN	China	Linsiang, Sinti			WATDE0477	150	3.3
WATDE0479	1190317	WREN0101		CHN	China	Wuchang			WATDE0479	250	4.6
WATDE0486	1190321	WREN0102		CHN	China	Yuan Hsing Shen General Store, Tung An Men Ta-Chieh, Peking. Grown S metropolitan area			WATDE0486	150	2.9
WATDE0509	1190339	WREN0103	Trigo Precoce	PRT	Portugal	Ferreira do Alemtejo			WATDE0509	150	3.3
WATDE0518	1190346	WREN0104		BGR	Bulgaria	Konstandenez			WATDE0518	150	2.5
WATDE0519	1190347	WREN0105		BGR	Bulgaria	Tsvetkovitzi (Gabravo)			WATDE0519	150	3.21
WATDE0521	1190351	WREN0107		YUG	Yugoslavia	Cajetina, c.30km SW of Uzice, Bosnia	44N 20E	600	WATDE0521	150	2.9
WATDE0526	1190356	WREN0110		YUG	Yugoslavia	Bukovica, Dalmatia			WATDE0526	150	3.98
WATDE0532	1190361	WREN0112		YUG	Yugoslavia	Donja Banica			WATDE0532	150	5.9
WATDE0534	1190363	WREN0113	Veliko Hoce	YUG	Yugoslavia	Veliko Hoce			WATDE0534	150	8.8
WATDE0542	1190370	WREN0114	Native winter	YUG	Yugoslavia	Vidovec, Varazdin, Croatia		50	WATDE0542	150	3.8
WATDE0550	1190376	WREN0115	Vilayati	IRN	Iran	Sari, Mazanderan	36N 52E		WATDE0550	150	2.8
WATDE0555	1190379	WREN0116	Kal	IRN	Iran	Sar-i-Jam, 40 miles SSE of Meshed, Khorasan	36N 60E		WATDE0555	150	3.6
WATDE0557	1190381	WREN0117	Lyallpur 14	IND	India	Punjab	31N 74E		WATDE0557	250	5.5
WATDE0558	1190382	WREN0118		IND	India	Sakrand, Sind	26N 68E		WATDE0558	150	3.1
WATDE0571	1190394	WREN0120	Trigo Mourisco ruivo	PRT	Portugal	Ourique			WATDE0571	150	3
WATDE0574	1190399	WREN0124		CHN	China	Paoning, 150 miles NNW of Chungking, Sichuan	30N 106E		WATDE0574	250	6.3
WATDE0576	1190400	WREN0125		CHN	China	T'ungch'uan, 150 miles NW of Chungking, Sichuan	30N 105E		WATDE0576	150	5.6
WATDE0577	1190401	WREN0126	Trigo Marquês	PRT	Portugal	Alter do Châo			WATDE0577	150	2.2
WATDE0579	1190403	WREN0127	Marquis	ESP	Spain	Arcediano, Salamanca			WATDE0579	150	2.9
WATDE0581	1190404	WREN0128	Serabend	IRN	Iran	Tehran district	36N 46E		WATDE0581	250	2.7
WATDE0582	1190405	WREN0129	Safid	IRN	Iran	Kermanshah	30N 58E		WATDE0582	150	3.5
WATDE0585	1190407	WREN0131		IND	India	Sharigh, Baluchistan	30N 68E	1209	WATDE0585	250	3.5
WATDE0588	1190409	WREN0132	Setwa	IND	India	Gonda, United Provinces	24N 78E		WATDE0588	150	2.3
WATDE0592	1190412	WREN0133	Desi White	IND	India	Khaga, Fatehpore, United Provinces	26N 81E		WATDE0592	150	5
WATDE0594	1190413	WREN0134		IND	India	Srinagor, Kashmir	34N 75E		WATDE0594	150	4
WATDE0596	1190414	WREN0135		IND	India	Mekhtar, Bori, Loralai		1390	WATDE0596	150	2.3
WATDE0601	1190419	WREN0136		IND	India	Srinagor, Kashmir	34N 75E		WATDE0601	150	4
WATDE0604	1190423	WREN0138	Desi	IND	India	Achaloa market, Etawah, United Provinces	27N 79E	146	WATDE0604	250	5.3
WATDE0606	1190424	WREN0139	Desi	IND	India	Etawah market, Etawah, United Provinces	27N 79E	150	Wat424	150	4.02
WATDE0609	1190426	WREN0140	Desi	IND	India	Etawah market, Etawah, United Provinces	27N 79E	150	WATDE0609	250	4
WATDE0611	1190428	WREN0141	Desi	IND	India	Auraiya market, Etawah, United Provinces	27N 79E	140	WATDE0611	150	3.87
WATDE0612	1190429	WREN0142	Soor Ghanum	IND	India	Kibzai, Lower Zhob, Baluchistan	30N 68E		WATDE0612	150	8
WATDE0613	1190430	WREN0143	Soor Ghanum	IND	India	Sadar Killa Saifulla, Upper Zhob, Baluchistan	32N 68E	1388	WATDE0613	150	3.8
WATDE0617	1190435	WREN0145		CHN	China				WATDE0617	150	3.8
WATDE0631	1190446	WREN0148		CHN	China				WATDE0631	150	4.2
WATDE0634	1190448	WREN0149	Tiganesti 653	ROM	Romania				WATDE0634	150	3.3
WATDE0635	1190449	WREN0150	Todiresti	ROM	Romania				WATDE0635	250	5.1
WATDE0639	1190453	WREN0151		AFG	Afghanistan				WATDE0639	150	3.2
WATDE0643	1190456	WREN0152		AFG	Afghanistan				WATDE0643	150	3.4
WATDE0646	1190458	WREN0153		AFG	Afghanistan				WATDE0646	150	3.3
WATDE0651	1190463	WREN0155		AFG	Afghanistan				WATDE0651	150	5
WATDE0653	1190465	WREN0156		AFG	Afghanistan				WATDE0653	150	3
WATDE0659	1190470	WREN0158		AFG	Afghanistan				WATDE0659	150	2.6
WATDE0661	1190473	WREN0160		AFG	Afghanistan				WATDE0661	150	5.2
WATDE0664	1190478	WREN0163		AFG	Afghanistan				WATDE0664	150	2.36
WATDE0668	1190484	WREN0165	Decimomanna, Flaksberger 20119	ITA	Italy				WATDE0668	150	2.5
WATDE0669	1190485	WREN0166	Flaksberger 16200	DZA	Algeria		40N 4E		WATDE0669	150	3.9
WATDE0670	1190486	WREN0167	erythrospermum Korn., Flaksberger 17517	SUN	USSR	Armenia			WATDE0670	150	3.54
WATDE0671	1190487	WREN0168	erythrospermum Korn., Flaksberger 23613	SUN	USSR	Armenia			WATDE0671	150	3.4
WATDE0678	1190492	WREN0169	Aduna	ESP	Spain	Navarre			WATDE0678	150	3.1
WATDE0679	1190493	WREN0170	Sbei 292	TUN	Tunisia	Béja (El-Houffia)	36N 10E		WATDE0679	150	2.5
WATDE0694	1190505	WREN0172		IRN	Iran	Kharaghan, 90 miles S of Tehran	36N 50E	1098	WATDE0694	150	3.1
WATDE0699	1190509	WREN0174		PRT	Portugal	Elvas			WATDE0699	150	5
WATDE0702	1190512	WREN0175	Lyallpur 11	IND	India	Punjab	31N 74E		WATDE0702	150	2.4
WATDE0703	1190513	WREN0176		IRN	Iran	Hajjilu, N Hamadan	34N 48E		WATDE0703	150	2.7
WATDE0705	1190515	WREN0177	Zardak-i-Harrami	IRN	Iran	Kermanshah	30N 58E		WATDE0705	150	3.8
WATDE0708	1190517	WREN0178	Spin	IND	India	Smallan, Sinjawi, Loralai		1632	WATDE0708	150	2.8
WATDE0712	1190520	WREN0179		IND	India	Hardoi market, United Provinces	27N 80E		WATDE0712	150	2.6
WATDE0714	1190522	WREN0180	Sambhoria (Lalwali Wala)	IND	India	Akilganj, Farrukhabad, United Provinces	27N 80E		WATDE0714	150	2.6
WATDE0725	1190528	WREN0181		CHN	China				WATDE0725	150	3.6
WATDE0727	1190530	WREN0182		AFG	Afghanistan				WATDE0727	150	2.3
WATDE0732	1190534	WREN0183		MAR	Morocco	Granja Agricola, Quebdana, Melilla	35N 3W		WATDE0732	150	3.1
WATDE0737	1190538	WREN0184	Biskri	TUN	Tunisia	Souk-el-Arba	35N 9E		WATDE0737	150	3.5
WATDE0740	1190541	WREN0185	Colorado temporano	ESP	Spain	Navarre			WATDE0740	150	5.5
WATDE0743	1190543	WREN0186	Marzal	ESP	Spain	Navarre			WATDE0743	150	4.7
WATDE0747	1190547	WREN0188	Royo de alta	ESP	Spain	Navarre			WATDE0747	150	2.98
WATDE0749	1190549	WREN0189	Catalan de grana corto	ESP	Spain	Navarre			WATDE0749	150	4.3
WATDE0751	1190552	WREN0191		CRY	Canary Islands	Teneriffe			WATDE0751	150	3.56
WATDE0758	1190557	WREN0192		CRY	Canary Islands	Teneriffe			WATDE0758	150	3.2
WATDE0761	1190561	WREN0194		CRT	Crete	Vafe, Apokoronna, Canea	45N 24E		WATDE0761	150	8
WATDE0762	1190563	WREN0196	Blé zombitos	CRT	Crete	Plain of Messara, Candia district	32N 26E		WATDE0762	150	4.34
WATDE0765	1190565	WREN0197		GRC	Greece	Patras district, Peloponese		10	WATDE0765	150	2.3
WATDE0770	1190571	WREN0200		TUR	Turkey	Oushak, 120 miles E of Izmir	39N 30E	906	WATDE0770	150	4.2
WATDE0771	1190572	WREN0201		SYA		Hama			WATDE0771	150	3.5
WATDE0773	1190573	WREN0202		TUR	Turkey	Tireh			WATDE0773	150	3.53
WATDE0774	1190574	WREN0203		TUR	Turkey				WATDE0774	150	3.3
WATDE0776	1190576	WREN0204		IRN	Iran	Rasht, Caspian shore	38N 50E		WATDE0776	150	3.9
WATDE0779	1190578	WREN0205		IRN	Iran	Nasseri, Khusistan		153	WATDE0779	150	7.9
WATDE0782	1190583	WREN0208		CHN	China	Chongteh (West of Tungting lake)			WATDE0782	150	5.52
WATDE0788	1190587	WREN0209		CHN	China	Lingsiag, Sinti			WATDE0788	150	4.81
WATDE0791	1190590	WREN0210	Trigo luanca Bonito	PRT	Portugal	Mertola			WATDE0791	150	2.1
WATDE0795	1190594	WREN0212	Trigo Durasio branco	PRT	Portugal	Mafra			WATDE0795	150	3.29
WATDE0798	1190596	WREN0213	Trigo Galego Môcho	PRT	Portugal	Portalegre			WATDE0798	150	5.1
WATDE0801	1190598	WREN0214	Trigo Ideal	PRT	Portugal	Mertola			WATDE0801	250	4.3
WATDE0808	1190604	WREN0215		ESP	Spain	Uterga, 18km from Pamplona, Navarre	43N 2W		WATDE0808	150	2.3
WATDE0811	1190607	WREN0217	Veliko Hoce	YUG	Yugoslavia	Veliko Hoce			WATDE0811	150	2.3
WATDE0816	1190611	WREN0218		YUG	Yugoslavia	Rogatica, Sarajevo, Bosnia	44N 18E	530	WATDE0816	150	3.8
WATDE0819	1190614	WREN0219	Potiska	YUG	Yugoslavia	Novi Sad			WATDE0819	150	4
WATDE0827	1190619	WREN0220		YUG	Yugoslavia	Velika Kladusa, Bosnia	44N 18E		WATDE0827	150	2.7
WATDE0831	1190622	WREN0221	Shumen	BGR	Bulgaria	Torlak, Razgrad			WATDE0831	150	3.4
WATDE0833	1190623	WREN0222		BGR	Bulgaria	Konstandenez			WATDE0833	150	2.4
WATDE0835	1190625	WREN0223		IRN	Iran	Hajjilu, N Hamadan	34N 48E		WATDE0835	150	7.4
WATDE0843	1190633	WREN0226		IND	India				WATDE0843	150	4.21
WATDE0857	1190644	WREN0229	Kaghzi Desi	IND	India	Saharanpur, United Provinces	30N 78E		WATDE0857	150	4
WATDE0861	1190646	WREN0230	Desi	IND	India	Jaswantnagar market, Etawah, United Provinces	27N 79E	150	WATDE0861	150	3.5
WATDE0863	1190648	WREN0231		CHN	China				WATDE0863	150	8.7
WATDE0864	1190649	WREN0232		CHN	China				WATDE0864	150	3.43
WATDE0865	1190650	WREN0233		CHN	China				WATDE0865	250	4.2
WATDE0868	1190653	WREN0234		CHN	China				WATDE0868	150	4.28
WATDE0871	1190655	WREN0235		CHN	China				WATDE0871	150	3.94
WATDE0873	1190657	WREN0236		CHN	China				WATDE0873	150	2.3
WATDE0882	1190667			AFG	Afghanistan				WATDE0882	150	3.34
WATDE0883	1190668	WREN0238		YUG	Yugoslavia	Marena			WATDE0883	150	2.2
WATDE0888	1190673	WREN0241	ferrugineum Al., Flaksberger 17525	SUN	USSR	Armenia			WATDE0888	150	8.1
WATDE0892	1190676	WREN0242	Souri	TUN	Tunisia	Le Dyr du Kef		800	WATDE0892	150	4.58
WATDE0895	1190678	WREN0243		IRN	Iran	Hashtjerd, nr Kazvin	36N 50E	1525	WATDE0895	150	4.1
WATDE0898	1190681	WREN0245		IRN	Iran	Rasht, Caspian shore	38N 50E		WATDE0898	250	13
WATDE0909	1190695	WREN0250		CHN	China	T'ungch'uan, 150 miles NW of Chungking, Sichuan	30N 105E		WATDE0909	150	2.8
WATDE0911	1190697	WREN0251	Desi	IND	India	Matera Kalan, United Provinces	28N 82E		WATDE0911	150	3.7
WATDE0919	1190711	WREN0257	Gahu (Nepali) or Kyo (Sikkimese)	IND	India	Sikkim	27N 89E	1450	WATDE0919	150	2.8
WATDE0929	1190719	WREN0258		CHN	China				WATDE0929	150	3
WATDE0932	1190721	WREN0259		CHN	China				WATDE0932	150	3.6
WATDE0934	1190724	WREN0261	Desi	IND	India	Etawah market, Etawah, United Provinces	27N 79E	150	WATDE0934	150	4.6
WATDE0937	1190726	WREN0262		CHN	China				WATDE0937	150	2.3
WATDE0938	1190727	WREN0263							WATDE0938	150	4.3
WATDE0939	1190728	WREN0264	Rustam Exp Farm 171	IRQ	Iraq	Tigris region			WATDE0939	150	7.1
WATDE0950	1190737	WREN0268	Edda	ITA	Italy	Royal Exp. Sta. Rieti			WATDE0950	150	2.1
WATDE0954	1190743	WREN0270							WATDE0954	150	2.5
WATDE0963	1190752	WREN0275							WATDE0963	150	2.9
WATDE0971	1190759	WREN0276		SUN	USSR	Gonzah, Armenia			WATDE0971	150	2.3
WATDE0973	1190760	WREN0277		SUN	USSR	Erivan, Armenia			WATDE0973	250	4.5
WATDE0984	1190769	WREN0278	Mahon	DZA	Algeria	Hindi, Mahon	40N 4E		WATDE0984	250	4.7
WATDE0986	1190770	WREN0279		SUN	USSR	Irkutsk			WATDE0986	150	2.3
WATDE0989	1190773	WREN0281		SUN	USSR	Georgia			WATDE0989	250	1.3
WATDE0991	1190774	WREN0282		ETH	Ethiopia				WATDE0991	150	3.4
WATDE0993	1190775	WREN0283		SUN	USSR	Georgia			WATDE0993	150	3.5
WATDE1012	1190794	WREN0288		SUN	USSR				WATDE1012	150	5
WATDE1025	1190802	WREN0289		SUN	USSR	Georgia			WATDE1025	150	5.19
WATDE1026	1190803	WREN0290	Pusa 80-5	IND	India	Pusa, Bihar	26N 86E		WATDE1026	150	2.74
WATDE1027	1190804	WREN0291	Dickson J G 302	SUN	USSR	Georgia			WATDE1027	150	4.68
WATDE1030	1190806	WREN0292		ITA	Italy				WATDE1030	250	1.9
WATDE1051	1190823	WREN0296		CHN	China	Hankow			WATDE1051	150	2.4
WATDE1052	1190824	WREN0297		CHN	China	Shanghai (Tsao-Ka-Doo)			WATDE1052	150	3.36
WATDE1060	1190903	WREN0299	Mundia	IND	India	United Provinces			WATDE1060	150	2.6
Chinese Spring	Chinese Spring	WREN0302							Chinese_Spring	150	2.7
GID 12989	Pfau	WREN0313	HORK/YAMHILL//KALYANSONA/BLUEBIRD						Pfau	150	2.7
GID 334864	Waxwing	WREN0317	ATTILA*2/STAR						Waxwing	150	3.88
GID 3828890	Wyalkatchem	WREN0319							Wyalkatchem	150	2.5
GID 4774392	CIMCOG 32	WREN0305	OASIS/5*BORL95/5/CNDO/R143//ENTE/MEXI75/3/AE.SQ/4/2*OCI						CIMCOG_32	150	2.6
GID 4902859	MISR1	WREN0310	MISR 1						MISR1_CIMCOG33	150	2.7
GID 5106304	BAJ	WREN0300	WAXWING/4/SONOITA F 81/TRAP #1/3/KAUZ*2/TRAP//KAUZ						Baj	150	2.1
GID 5390612	Super 152	WREN0316	PFAU/SERI.1B//AMAD/3/WAXWING						Sup152_CIMCOG39	150	2.4
GID 5893282	Weebill 1	WREN0318							Weebill	150	2.3
GID 6000921	CIMCOG 47	WREN0306	SOKOLL//PBW343*2/KUKUNA/3/ATTILA/PASTOR						CIMCOG_47	150	2.9
GID 6174886	Bokota	WREN0301	BECARD/KACHU = BOKOTA						Becard_Kachu	150	3.62
GID 6175024	CIMCOG 49	WREN0307	TACUPETO F2001/BRAMBLING*2//KACHU						CIMCOG_49	150	4.5
GID 6175208	CIMCOG 03	WREN0303	ATTILA*2/PBW65*2/5/REH/HARE//2*BCN/3/CROC_1/AE.SQUARROSA (213)//PGO/4/HUITES						CIMCOG_03	150	4.7
GID 6176178	CIMCOG 53	WREN0308	UP2338*2/4/SNI/TRAP#1/3/KAUZ*2/TRAP//KAUZ/5/MILAN/KAUZ//CHIL/CHUM18/6/UP2338*2/4/SNI/TRAP#1/3/KAUZ*2/TRAP//KAUZ						CIMCOG_53	150	2.1
GID 6177599	CIMCOG 26	WREN0304	KINGBIRD #1//INQALAB 91*2/TUKURU						CIMCOG_26	150	3.9
GID 6179253	CIMCOG 56	WREN0309	WBLL1*2/4/BABAX/LR42//BABAX/3/BABAX/LR42//BABAX						CIMCOG_56	150	3.22
Pamyat Azieva	Pamyat Azieva	WREN0311							Pamyat_Azieva	150	2.2
Paragon	Paragon	WREN0312							Paragon	150	2.4
Reedling	Reedling	WREN0314							Reedling	150	3.85
Sears Synth Type	Sears Synth Type	WREN0315							Sears_Synth	150	3.79

## Sheet: S3
Table S3 - Phenotype data for the Watkins panel screened with Br48+PWT3 and Br48+PWT4
Code	Accession	Rep1	Rep2	Rep3	Mean_Br48+PWT3	Rep1	Rep2	Rep3	Mean_Br48+PWT4
WATDE0001	004 - 1	0.5	6	1	2.5	3	2	NA	2.5
WATDE0002	007 - 1	3	5	5	4.33333	0.5	1	0	0.5
WATDE0126	008 - 1	1	4	3	2.66667	0.5	0	1	0.5
WATDE0133	012 - 1	0.5	3	0.5	1.33333	0.5	3	1	1.5
WATDE0138	015 - 2	4	6	5	5	0.5	1	1	0.833333
WATDE0003	023 - 1	1	3	1	1.66667	1	1	0.5	0.833333
WATDE0149	024 - 1	6	6	6	6	0	0	0.5	0.166667
WATDE0156	030 - 1	6	4	5	5	0	1	1	0.666667
WATDE0004	032 - 1	4	4	5	4.33333	0	0	0	0
WATDE0005	034 - 1	3	0	1	1.33333	0	0	0	0
WATDE0007	042 - 1	1	1	1	1	0	0	0	0
WATDE0008	044 - 1	1	2	2	1.66667	0.5	1	0	0.5
WATDE0009	045 - 1	4	2	4	3.33333	0	0	0.5	0.166667
WATDE0171	046 - 1	0	0	0	0	0	0	1	0.333333
WATDE0180	053 - 1	4	0.5	1	1.83333	0	0	1	0.333333
WATDE0192	063 - 2	3	1	2	2	0	0	0	0
WATDE0196	066 - 1	6	3	5	4.66667	0	0	0.5	0.166667
WATDE0198	067 - 1	2	1	1	1.33333	0	0	0	0
WATDE0010	079 - 1	2	1	1	1.33333	0.5	0	0	0.166667
WATDE0011	081 - 1	5	5	5	5	6	5	5	5.33333
WATDE0215	082 - 1	5	5	2	4	5	5	5	5
WATDE0216	083 - 1	1	1	0.5	0.833333	0.5	0	0	0.166667
WATDE0222	088 - 1	0	0.5	0.5	0.333333	0.5	0	1	0.5
WATDE0228	094 - 1	5	5	5	5	0.5	0.5	0.5	0.5
WATDE0013	103 - 1	4	1	2	2.33333	0	0	0	0
WATDE0238	104 - 1	0	0	0	0	0	0	0	0
WATDE0241	106 - 1	2	2	4	2.66667	5	5	0.5	3.5
WATDE0249	114 - 2	5	3	5	4.33333	0	0	0	0
WATDE0250	115 - 1	0.5	0.5	0.5	0.5	0.5	0	0	0.166667
WATDE0253	117 - 1	2	1	1	1.33333	0	0		0
WATDE0262	124 - 1	6	6	6	6	1	2	2	1.66667
WATDE0263	125 - 1	3	2	3	2.66667	1	2	0.5	1.16667
WATDE0015	126 - 1	1	3	3	2.33333	1	0.5	3	1.5
WATDE0016	127 - 1	2	4	3	3	0	0	0.5	0.166667
WATDE0266	129 - 1	1	0.5	0.5	0.666667	0	0	0.5	0.166667
WATDE0268	130 - 1	1	2	1	1.33333	0	0	0.5	0.166667
WATDE0276	136 - 1	6	5	5	5.33333	0.5	1	2	1.16667
WATDE0278	138 - 1	4	3	4	3.66667	0.5	0.5	0.5	0.5
WATDE0017	139 - 1	2	4	3	3	0.5	1	1	0.833333
WATDE0018	141 - 2	3	4	4	3.66667	0.5	0.5	0.5	0.5
WATDE0019	145 - 1	3	4	4	3.66667	0	0	0	0
WATDE0020	149 - 1	2	4	5	3.66667	1	3	2	2
WATDE0290	151 - 1	1	2	2	1.66667	1	0.5	0.5	0.666667
WATDE0292	153 - 1	4	3	4	3.66667	0.5	0.5	2	1
WATDE0294	155 - 1	1	2	1	1.33333	4	5	4	4.33333
WATDE0021	160 - 2	1	1	2	1.33333	0	0.5	0.5	0.333333
WATDE0305	164 - 1	0.5	1	0.5	0.666667	0.5	1	0.5	0.666667
WATDE0308	166 - 3	6	6	6	6	2	0.5	1	1.16667
WATDE0310	167 - 1	0	1	1	0.666667	0.5	0.5	0.5	0.5
WATDE0022	181 - 1	0.5	1	1	0.833333	1	2	0	1
WATDE0335	186 - 1	1	2	2	1.66667	0.5	2	2	1.5
WATDE0336	187 - 1	0	0	0	0	0	0.5	0.5	0.333333
WATDE0339	189 - 2	3	0.5	1	1.5	0.5	0.5	0.5	0.5
WATDE0023	199 - 1	0	0.5	0.5	0.333333	NA	3	4	3.5
WATDE0359	206 - 1	0.5	0	0	0.166667	2	0.5	1	1.16667
WATDE0024	209 - 1	3	2	3	2.66667	3	0.5	2	1.83333
WATDE0369	213 - 1	5	5	4	4.66667	6	1	6	4.33333
WATDE0025	216 - 1	1	1	0.5	0.833333	3	0.5	3	2.16667
WATDE0026	218 - 1	0.5	4	2	2.16667	NA	0	1	0.5
WATDE0027	219 - 1	1	1	0.5	0.833333	1	1	1	1
WATDE0375	222 - 1	6	6	6	6	2	1	3	2
WATDE0028	223 - 1	0.5	0.5	0.5	0.5	3	4	4	3.66667
WATDE0029	224 - 3	0.5	0.5	0.5	0.5	0	0	0.5	0.166667
WATDE0381	228 - 1	0.5	0	0.5	0.333333	0.5	0.5	0.5	0.5
WATDE0382	229 - 1	1	0.5	0.5	0.666667	0.5	0	1	0.5
WATDE0030	231 - 2	0	0	0.5	0.166667	0	1	0.5	0.5
WATDE0385	232 - 1	0.5	0.5	0	0.333333	1	1	2	1.33333
WATDE0386	233 - 1	2	1	1	1.33333	1	3	3	2.33333
WATDE0392	237 - 2	2	5	5	4	4	5	4	4.33333
WATDE0031	238 - 1	1	1	1	1	0	1	0.5	0.5
WATDE0032	239 - 1	0.5	0.5	0	0.333333	1	0.5	0.5	0.666667
WATDE0394	240 - 2	3	5	5	4.33333	3	0	2	1.66667
WATDE0396	241 - 2	2	3	1	2	0.5	1	0.5	0.666667
WATDE0397	242 - 1	1	0.5	2	1.16667	0.5	0	0.5	0.333333
WATDE0033	246 - 1	4	4	4	4	0	0	1	0.333333
WATDE0405	248 - 1	1	2	2	1.66667	0	0	1	0.333333
WATDE0034	254 - 1	0	0	0	0	0	0	0.5	0.166667
WATDE0420	260 - 1	6	6	5	5.66667	0.5	0.5	0.5	0.5
WATDE0422	262 - 1	6	6	6	6	3	1	1	1.66667
WATDE0035	264 - 1	0.5	0.5	0.5	0.5	4	1	2	2.33333
WATDE0427	268 - 1	0	0	0	0	0	1	1	0.666667
WATDE0430	271 - 1	3	3	4	3.33333	1	5	5	3.66667
WATDE0036	273 - 1	5	5	5	5	0.5	0	1	0.5
WATDE0435	277 - 1	5	6	4	5	1	0.5	1	0.833333
WATDE0445	286 - 1	0.5	0.5	0	0.333333	0.5	1	0.5	0.666667
WATDE0450	290 - 1	5	5	3	4.33333	0.5	0.5	0.5	0.5
WATDE0037	291 - 1	6	5	6	5.66667	0.5	1	0.5	0.666667
WATDE0038	292 - 1	6	6	NA	6	1	4	1	2
WATDE0451	293 - 1	6	6	6	6	2	3	0.5	1.83333
WATDE0455	297 - 1	6	6	6	6	2	2	0.5	1.5
WATDE0456	298 - 1	5	5	5	5	4	0.5	1	1.83333
WATDE0039	299 - 1	6	6	5	5.66667	0	0.5	1	0.5
WATDE0040	300 - 1	5	5	6	5.33333	0.5	0.5	0.5	0.5
WATDE0457	301 - 1	1	1	1	1	6	3	6	5
WATDE0459	302 - 1	6	5	4	5	6	4	5	5
WATDE0461	304 - 1	6	6	6	6	2	0.5	3	1.83333
WATDE0041	305 - 1	0	NA	0.5	0.25	1	1	1	1
WATDE0042	308 - 1	0	0	0.5	0.166667	0	1	1	0.666667
WATDE0476	315 - 2	2	4	5	3.66667	4	3	6	4.33333
WATDE0477	316 - 1	0	0	0	0	2	1	0.5	1.16667
WATDE0479	317 - 1	0	1	4	1.66667	0.5	1	0.5	0.666667
WATDE0486	321 - 1	4	6	6	5.33333	6	6	6	6
WATDE0509	339 - 1	2	1	2	1.66667	0	0	0	0
WATDE0518	346 - 1	0.5	0	0.5	0.333333	1	2	0.5	1.16667
WATDE0519	347 - 1	0	0	0	0	2	0.5	NA	1.25
WATDE0046	349 - 1	0.5	0.5	0.5	0.5	1	2	0	1
WATDE0521	351 - 1	3	2	3	2.66667	2	2	1	1.66667
WATDE0047	352 - 1	5	6	6	5.66667	0.5	1	1	0.833333
WATDE0048	355 - 1	0.5	0	0	0.166667	2	0.5	1	1.16667
WATDE0526	356 - 1	0	0	0	0	2	0.5	1	1.16667
WATDE0049	360 - 1	0	0	1	0.333333	1	0.5	1	0.833333
WATDE0532	361 - 1	2	0.5	3	1.83333	2	2	1	1.66667
WATDE0534	363 - 1	1	0	3	1.33333	3	4	5	4
WATDE0542	370 - 1	1	0.5	2	1.16667	1	0	1	0.666667
WATDE0550	376 - 2	4	1	4	3	0.5	2	0.5	1
WATDE0555	379 - 1	4	3	3	3.33333	2	0.5	1	1.16667
WATDE0557	381 - 1	6	6	6	6	1	2	2	1.66667
WATDE0558	382 - 1	2	3	3	2.66667	0	0.5	0	0.166667
WATDE0050	387 - 1	3	3	3	3	0.5	0.5	0.5	0.5
WATDE0571	394 - 1	0	0	0	0	1	0.5	1	0.833333
WATDE0051	396 - 1	1	1	1	1	NA	4	3	3.5
WATDE0052	397 - 1	0.5	0	1	0.5	1	1	2	1.33333
WATDE0053	398 - 1	0	3	0.5	1.16667	1	0.5	2	1.16667
WATDE0574	399 - 1	0	0.5	0.5	0.333333	0	0	0.5	0.166667
WATDE0576	400 - 1	0.5	0.5	0.5	0.5	0.5	0.5	0.5	0.5
WATDE0577	401 - 1	3	4	5	4	2	2	2	2
WATDE0579	403 - 1	0.5	0.5	0.5	0.5	0	0.5	1	0.5
WATDE0581	404 - 2	0	2	0	0.666667	0	2	2	1.33333
WATDE0582	405 - 1	6	6	6	6	0	0	0.5	0.166667
WATDE0054	406 - 1	3	3	4	3.33333	0	0	0.5	0.166667
WATDE0585	407 - 2	6	6	6	6	0	0	1	0.333333
WATDE0588	409 - 1	0	0	0.5	0.166667	0	0	0.5	0.166667
WATDE0592	412 - 1	3	3	2	2.66667	0.5	0	0.5	0.333333
WATDE0594	413 - 1	3	1	2	2	0.5	0	0.5	0.333333
WATDE0596	414 - 1	0	0.5	1	0.5	3	1	4	2.66667
WATDE0601	419 - 1	0	0	0	0	0	0	0	0
WATDE0055	420 - 1	0	0.5	0	0.166667	0.5	1	2	1.16667
WATDE0604	423 - 1	0.5	1	0.5	0.666667	NA	1	1	1
WATDE0606	Wat424	1	1	2	1.33333	0	0	0	0
WATDE0609	426 - 1	2	1	2	1.66667	5	4	6	5
WATDE0611	428 - 2	0	0	0.5	0.166667	0	0	0	0
WATDE0612	429 - 1	0.5	0.5	1	0.666667	0	0	0	0
WATDE0613	430 - 1	0	0	0.5	0.166667	0	0	0	0
WATDE0056	433 - 1	6	5	5	5.33333	0	0	0	0
WATDE0617	435 - 1	2	2	2	2	3	2	2	2.33333
WATDE0057	440 - 1	1	0.5	0.5	0.666667	2	3	0.5	1.83333
WATDE0058	444 - 3	0	0	0	0	0	0	0	0
WATDE0631	446 - 1	1	0.5	1	0.833333	0.5	1	0.5	0.666667
WATDE0634	448 - 1	5	6	4	5	0.5	0.5	0.5	0.5
WATDE0635	449 - 1	2	2	4	2.66667	4	3	3	3.33333
WATDE0639	453 - 1	1	2	2	1.66667	3	2	3	2.66667
WATDE0643	456 - 1	0	0	0	0	1	1	1	1
WATDE0646	458 - 2	6	4	4	4.66667	1	1	2	1.33333
WATDE0060	460 - 1	1	2	1	1.33333	1	1	1	1
WATDE0651	463 - 1	0.5	1	0.5	0.666667	0	1	1	0.666667
WATDE0653	465 - 1	3	3	4	3.33333	2	1	2	1.66667
WATDE0061	468 - 1	2	2	3	2.33333	0.5	0.5	0.5	0.5
WATDE0659	470 - 1	3	1	1	1.66667	1	6	2	3
WATDE0062	471 - 1	0	0	0.5	0.166667	1	0.5	1	0.833333
WATDE0661	473 - 1	0.5	0.5	1	0.666667	NA	0.5	1	0.75
WATDE0063	474 - 1	NA	NA	NA	NA	3	3	NA	3
WATDE0064	475 - 1	2	1	1	1.33333	1	0.5	1	0.833333
WATDE0664	478 - 1	0	0	NA	0	0	0.5	0.5	0.333333
WATDE0066	483 - 1	1	0	3	1.33333	1	1	2	1.33333
WATDE0668	484 - 1	0	0	0	0	0.5	1	4	1.83333
WATDE0669	485 - 2	0	0	0.5	0.166667	0	0.5	0.5	0.333333
WATDE0670	486 - 1	3	4	3	3.33333	2	NA	3	2.5
WATDE0671	487 - 1	6	6	6	6	3	2	3	2.66667
WATDE0678	492 - 1	6	6	6	6	0.5	2	1	1.16667
WATDE0679	493 - 1	0	0	0.5	0.166667	1	1	1	1
WATDE0067	496 - 1	3	4	5	4	2	1	1	1.33333
WATDE0694	505 - 1	0.5	0.5	0.5	0.5	1	0.5	0	0.5
WATDE0068	507 - 1	6	4	6	5.33333	2	2	2	2
WATDE0699	509 - 1	0.5	1	2	1.16667	3	1	2	2
WATDE0702	512 - 1	5	3	4	4	0.5	1	0.5	0.666667
WATDE0703	513 - 1	0.5	0	0	0.166667	2	1	0.5	1.16667
WATDE0705	515 - 1	0.5	1	1	0.833333	0.5	0	0	0.166667
WATDE0708	517 - 4	0.5	0.5	0	0.333333	0.5	0.5	0	0.333333
WATDE0712	520 - 1	5	5	5	5	4	4	4	4
WATDE0714	522 - 1	5	6	5	5.33333	0.5	1	0.5	0.666667
WATDE0725	528 - 1	2	3	2	2.33333	1	0.5	0.5	0.666667
WATDE0727	530 - 1	NA	NA	NA	NA	NA	NA	NA	NA
WATDE0732	534 - 1	2	6	4	4	1	1	1	1
WATDE0737	538 - 1	0.5	0	1	0.5	1	0	0	0.333333
WATDE0740	541 - 3	3	3	3	3	2	0.5	1	1.16667
WATDE0743	543 - 2	0.5	0.5	0.5	0.5	0.5	0	0	0.166667
WATDE0069	546 - 1	5	4	5	4.66667	2	1	0.5	1.16667
WATDE0747	547 - 1	3	5	3	3.66667	1	1	0.5	0.833333
WATDE0749	549 - 1	0	0.5	0	0.166667	5	0.5	0.5	2
WATDE0070	551 - 1	0	0.5	0.5	0.333333	1	1	0.5	0.833333
WATDE0751	552 - 2	6	6	6	6	1	0	0.5	0.5
WATDE0758	557 - 1	2	4	4	3.33333	0	0.5	0	0.166667
WATDE0071	560 - 1	1	1	1	1	1	0.5	1	0.833333
WATDE0761	561 - 1	3	1	3	2.33333	1	0.5	0.5	0.666667
WATDE0072	562 - 1	0	0.5	1	0.5	1	0.5	1	0.833333
WATDE0762	563 - 1	0	0	0.5	0.166667	2	1	2	1.66667
WATDE0765	565 - 1	0	0	0	0	2	1	0.5	1.16667
WATDE0073	566 - 1	0	0	0	0	2	2	0	1.33333
WATDE0074	568 - 1	3	0	3	2	2	0.5	0.5	1
WATDE0770	571 - 1	4	4	5	4.33333	2	2	1	1.66667
WATDE0771	572 - 1	0	0	0.5	0.166667	0.5	2	2	1.5
WATDE0773	573 - 1	4	5	5	4.66667	1	2	3	2
WATDE0774	574 - 1	4	6	6	5.33333	6	6	6	6
WATDE0776	576 - 1	0	0	0	0	0	2	1	1
WATDE0779	578 - 1	0	0	0	0	1	1	2	1.33333
WATDE0075	579 - 1	0	0	0	0	1	1	2	1.33333
WATDE0076	580 - 1	0.5	0	0.5	0.333333	1	0.5	0.5	0.666667
WATDE0782	583 - 1	0.5	2	1	1.16667	1	2	1	1.33333
WATDE0788	587 - 1	4	4	4	4	2	4	2	2.66667
WATDE0791	590 - 1	3	3	4	3.33333	1	1	2	1.33333
WATDE0077	591 - 1	0	0	0	0	1	2	1	1.33333
WATDE0795	594 - 2	1	4	4	3	3	3	3	3
WATDE0798	596 - 3	0.5	0.5	0.5	0.5	2	1	4	2.33333
WATDE0801	598 - 1	5	5	3	4.33333	3	6	3	4
WATDE0808	604 - 2	4	4	3	3.66667	3	1	2	2
WATDE0078	605 - 1	0.5	0.5	2	1	1	1	1	1
WATDE0811	607 - 1	0	0	0	0	1	2	2	1.66667
WATDE0816	611 - 1	5	NA	NA	5	0.5	3	2	1.83333
WATDE0819	614 - 1	0	0	0	0	0.5	1	2	1.16667
WATDE0827	619 - 1	0	0	0.5	0.166667	0.5	0.5	3	1.33333
WATDE0831	622 - 1	0	0	0.5	0.166667	3	3	5	3.66667
WATDE0833	623 - 3	5	4	6	5	1	3	2	2
WATDE0835	625 - 1	1	3	2	2	3	5	3	3.66667
WATDE0080	627 - 1	2	1	3	2	0.5	4	0.5	1.66667
WATDE0081	629 - 1	1	0	0	0.333333	1	3	1	1.66667
WATDE0843	633 - 2	0.5	0.5	2	1	0.5	1	1	0.833333
WATDE0082	637 - 1	0.5	1	2	1.16667	NA	1	1	1
WATDE0083	639 - 1	3	3	4	3.33333	2	1	1	1.33333
WATDE0857	644 - 1	5	6	6	5.66667	1	0.5	1	0.833333
WATDE0861	646 - 1	3	3	2	2.66667	2	1	2	1.66667
WATDE0863	648 - 1	1	5	2	2.66667	2	0.5	1	1.16667
WATDE0864	649 - 1	1	NA	0.5	0.75	1	0.5	2	1.16667
WATDE0865	650 - 2	0	0.5	0.5	0.333333	0.5	0.5	1	0.666667
WATDE0868	653 - 1	3	4	3	3.33333	2	0.5	1	1.16667
WATDE0871	655 - 1	3	3	3	3	2	1	1	1.33333
WATDE0873	657 - 1	4	5	5	4.66667	3	2	NA	2.5
WATDE0086	662 - 1	0.5	0.5	0.5	0.5	1	2	1	1.33333
WATDE0882	667 - 1	5	5	6	5.33333	3	6	6	5
WATDE0883	668 - 1	0.5	2	1	1.16667	1	0.5	2	1.16667
WATDE0087	670 - 1	0.5	0.5	1	0.666667	3	1	3	2.33333
WATDE0088	671 - 1	4	6	6	5.33333	6	5	4	5
WATDE0888	673 - 1	2	3	3	2.66667	2	3	2	2.33333
WATDE0892	676 - 3	1	3	3	2.33333	1	2	3	2
WATDE0895	678 - 1	1	3	4	2.66667	1	2	1	1.33333
WATDE0089	680 - 1	0	1	0	0.333333	1	2	1	1.33333
WATDE0898	681 - 1	0.5	0	0	0.166667	2	1	2	1.66667
WATDE0090	683 - 1	0	0	0	0	0.5	0.5	NA	0.5
WATDE0091	685 - 1	4	6	6	5.33333	2	2	1	1.66667
WATDE0092	690 - 1	5	6	6	5.66667	2	2	1	1.66667
WATDE0093	694 - 2	4	4	3	3.66667	0.5	1	1	0.833333
WATDE0909	695 - 1	1	2	1	1.33333	2	2	0.5	1.5
WATDE0911	697 - 1	0.5	1	0	0.5	4	3	3	3.33333
WATDE0094	698 - 1	4	2	3	3	6	6	6	6
WATDE0095	700 - 1	3	5	2	3.33333	6	6	5	5.66667
WATDE0096	704 - 1	4	1	0	1.66667	0	1	0.5	0.5
WATDE0097	705 - 1	6	6	6	6	1	3	3	2.33333
WATDE0098	707 - 2	0.5	0.5	0.5	0.5	0.5	2	2	1.5
WATDE0919	711 - 1	0.5	0.5	0.5	0.5	2	2	2	2
WATDE0929	719 - 1	1	0.5	1	0.833333	0	0.5	0	0.166667
WATDE0932	721 - 1	4	4	4	4	1	0.5	2	1.16667
WATDE0099	722 - 1	NA	6	6	6	1	4	4	3
WATDE0934	724 - 1	4	6	5	5	0.5	0.5	0	0.333333
WATDE0937	726 - 1	6	5	6	5.66667	1	2	0	1
WATDE0938	727 - 1	2	0	0.5	0.833333	1	0.5	1	0.833333
WATDE0939	728 - 1	1	0.5	NA	0.75	0.5	0.5	0	0.333333
WATDE0100	729 - 1	6	5	6	5.66667	0	0.5	0	0.166667
WATDE0101	731 - 1	0	0.5	0.5	0.333333	0	0.5	0	0.166667
WATDE0102	732 - 1	0.5	0	0	0.166667	3	2	3	2.66667
WATDE0950	737 - 1	4	4	4	4	0.5	0.5	0.5	0.5
WATDE0104	742 - 1	0.5	0	1	0.5	0.5	0.5	0	0.333333
WATDE0954	743 - 1	0.5	0.5	1	0.666667	1	0.5	0.5	0.666667
WATDE0105	746 - 1	5	5	5	5	1	0	0	0.333333
WATDE0106	747 - 1	6	6	5	5.66667	0	0.5	0	0.166667
WATDE0107	749 - 1	5	4	4	4.33333	0.5	0.5	0.5	0.5
WATDE0108	750 - 1	3	4	4	3.66667	0.5	0.5	0.5	0.5
WATDE0963	752 - 1	3	5	4	4	0	0.5	0	0.166667
WATDE0971	759 - 2	0	0	0	0	1	0	0.5	0.5
WATDE0973	760 - 1	0	0	0	0	0.5	3	0.5	1.33333
WATDE0984	769 - 2	0	0	0	0	0.5	0	1	0.5
WATDE0986	770 - 1	4	4	1	3	1	2	1	1.33333
WATDE0110	771 - 1	6	6	6	6	0.5	1	0.5	0.666667
WATDE0989	773 - 1	6	6	5	5.66667	1	1	1	1
WATDE0991	774 - 2	1	0.5	0.5	0.666667	1	0	1	0.666667
WATDE0993	775 - 2	6	6	6	6	0.5	0.5	0.5	0.5
WATDE0111	777 - 1	6	6	6	6	2	1	2	1.66667
WATDE0112	784 - 1	6	6	6	6	1	1	1	1
WATDE0113	788 - 1	1	2	0	1	0.5	1	1	0.833333
WATDE0114	789 - 2	6	6	6	6	0.5	0.5	NA	0.5
WATDE1012	794 - 1	6	5	3	4.66667	0.5	0.5	1	0.666667
WATDE1025	802 - 1	4	4	4	4	0	0	0.5	0.166667
WATDE1026	803 - 1	3	4	2	3	1	1	0.5	0.833333
WATDE1027	804 - 1	1	0.5	4	1.83333	0	0.5	0.5	0.333333
WATDE1030	806 - 1	0.5	0.5	1	0.666667	1	0.5	0.5	0.666667
WATDE0115	811 - 1	3	4	3	3.33333	5	4	4	4.33333
WATDE0116	814 - 1	0.5	1	1	0.833333	1	3	2	2
WATDE0117	816 - 1	4	5	4	4.33333	1	3	NA	2
WATDE1051	823 - 1	1	4	1	2	1	1	1	1
WATDE1052	824 - 1	1	1	0	0.666667	2	1	1	1.33333
WATDE0118	827 - 1	2	5	2	3	2	1	2	1.66667
WATDE1060	903 - 1	0.5	5	1	2.16667	1	1	3	1.66667
Baj	Baj	5	6	5	5.33333	0.5	0	0.5	0.333333
Becard_Kachu	Becard/Kachu or CIMCOG 12	5	5	5	5	0.5	0.5	1	0.666667
Chinese_Spring	Chinese Spring	0.5	2	3	1.83333	3	4	3	3.33333
CIMCOG_03	CIMCOG 03	4	6	6	5.33333	0.5	1	0.5	0.666667
CIMCOG_26	CIMCOG 26	3	3	6	4	0	1	0.5	0.5
CIMCOG_32	CIMCOG 32	2	2	2	2	0.5	1	1	0.833333
CIMCOG_47	CIMCOG 47	3	4	5	4	1	0.5	0	0.5
CIMCOG_49	CIMCOG 49	4	5	5	4.66667	1	0.5	0.5	0.666667
CIMCOG_53	CIMCOG 53	1	4	NA	2.5	1	0	1	0.666667
CIMCOG_56	CIMCOG 56	2	6	NA	4	1	0.5	2	1.16667
MISR1_CIMCOG33	MISR1 or CIMCOG 33	2	5	3	3.33333	1	1	1	1
Pamyat_Azieva	Pamyat Azieva	6	6	6	6	4	3	3	3.33333
Paragon	Paragon	2	2	2	2	2	1	0.5	1.16667
Reedling	Reedling	4	3	4	3.66667	0.5	0	1	0.5
Sears_Synth	Sears Synth Type	1	1	1	1	1	0.5	1	0.833333
Sup152_CIMCOG39	Super 152 or CIMCOG39	3	3	3	3	0	0	0.5	0.166667
Waxwing	Waxwing	5	6	6	5.66667	0	0	0	0
Weebill	Weebil	6	4	4	4.66667	0.5	0	0	0.166667
Wyalkatchem	Wyalkatchem	3	2	2	2.33333	1	0	0	0.333333

## Sheet: S4
Table S4 - In silico distribution of alleles of Rwt3 and Rwt4 NLR candidates in the Ae. tauschii panel
Code	Lineage	Rwt3 NLR candidate	Rwt4 NLR candidate
BW_01000	L2	II	I/Rwt4
BW_01001	L2	III	I/Rwt4
BW_01002	L2	III	I/Rwt4
BW_01003	L2	II	IV
BW_01004	L2	Deletion	I/Rwt4
BW_01005	L2	II	I/Rwt4
BW_01006	L2	IV	I/Rwt4
BW_01007	L2	Deletion	III
BW_01008	L2	Deletion	III
BW_01009	L2	Deletion	I/Rwt4
BW_01010	L2	Deletion	I/Rwt4
BW_01011	L2	Deletion	I/Rwt4
BW_01012	L2	IV	III
BW_01013	L2	II	IV
BW_01014	L1	II	IV
BW_01015	L2	IV	III
BW_01016	L2	Deletion	III
BW_01017	L2	Deletion	III
BW_01018	L2	Deletion	III
BW_01019	L2	Deletion	III
BW_01020	L2	Deletion	I/Rwt4
BW_01021	L2	Deletion	III
BW_01022	L2	Deletion	I/Rwt4
BW_01023	L1	II	IV
BW_01024	L2	Deletion	III
BW_01025	L2	Deletion	III
BW_01026	L2	IV	III
BW_01027	L2	Deletion	I/Rwt4
BW_01028	L3	III	II
BW_01029	L1	II	IV
BW_01030	L2	Deletion	III
BW_01031	L2	Deletion	III
BW_01032	L2	IV	III
BW_01033	L2	IV	III
BW_01034	L1	II	IV
BW_01035	L1	II	IV
BW_01036	L1	II	IV
BW_01037	L2	II	IV
BW_01038	L2	II	IV
BW_01039	L2	Deletion	III
BW_01040	L2	Deletion	I/Rwt4
BW_01041	L2	Deletion	I/Rwt4
BW_01042	L2	Deletion	III
BW_01043	L2	IV	III
BW_01044	L2	Deletion	III
BW_01045	L2	Deletion	I/Rwt4
BW_01046	L2	IV	III
BW_01047	L2	Deletion	I/Rwt4
BW_01048	L2	Deletion	III
BW_01049	L2	Deletion	III
BW_01050	L2	Deletion	I/Rwt4
BW_01051	L1	II	IV
BW_01052	L1	II	IV
BW_01053	L1	II	IV
BW_01054	L2	II	IV
BW_01055	L2	Deletion	I/Rwt4
BW_01056	L2	Deletion	III
BW_01057	L2	Deletion	III
BW_01058	L2	Deletion	III
BW_01059	L2	III	III
BW_01060	L2	Deletion	III
BW_01061	L2	Deletion	III
BW_01062	L2	III	III
BW_01063	L2	Deletion	III
BW_01064	L2	Deletion	III
BW_01065	L2	Deletion	III
BW_01066	L2	Deletion	III
BW_01067	L1	III	IV
BW_01068	L2	Deletion	III
BW_01069	L2	Deletion	III
BW_01070	L2	Deletion	III
BW_01071	L2	Deletion	III
BW_01072	L2	Deletion	III
BW_01073	L2	Deletion	III
BW_01074	L2	Deletion	III
BW_01075	L2	Deletion	III
BW_01076	L2	Deletion	III
BW_01077	L2	Deletion	III
BW_01078	L2	Deletion	III
BW_01079	L2	IV	I/Rwt4
BW_01080	L2	IV	III
BW_01081	L2	IV	III
BW_01082	L2	IV	III
BW_01083	L2	Deletion	I/Rwt4
BW_01084	L2	II	I/Rwt4
BW_01085	L2	Deletion	I/Rwt4
BW_01086	L2	IV	V
BW_01087	L2	IV	I/Rwt4
BW_01088	L2	IV	I/Rwt4
BW_01089	L2	Deletion	III
BW_01090	L2	II	V
BW_01091	L2	Deletion	III
BW_01092	L2	Deletion	III
BW_01093	L2	IV	I/Rwt4
BW_01094	L2	IV	III
BW_01095	L2	Deletion	I/Rwt4
BW_01096	L2	IV	I/Rwt4
BW_01097	L2	II	IV
BW_01098	L2	Deletion	I/Rwt4
BW_01099	L2	II	I/Rwt4
BW_01100	L2	II	I/Rwt4
BW_01101	L1	II	IV
BW_01102	L2	Deletion	III
BW_01103	L2	Deletion	III
BW_01104	L2	Deletion	III
BW_01105	L2	Deletion	I/Rwt4
BW_01106	L2	Deletion	III
BW_01107	L2	Deletion	I/Rwt4
BW_01108	L2	Deletion	III
BW_01109	L2	Deletion	III
BW_01110	L2	Deletion	III
BW_01111	L2	IV	III
BW_01112	L2	IV	III
BW_01113	L2	Deletion	I/Rwt4
BW_01114	L2	IV	III
BW_01115	L2	Deletion	III
BW_01116	L2	Deletion	III
BW_01117	L2	Deletion	III
BW_01118	L2	Deletion	III
BW_01119	L2	Deletion	III
BW_01120	L2	Deletion	III
BW_01121	L2	Deletion	III
BW_01122	L2	IV	I/Rwt4
BW_01123	L2	III	III
BW_01124	L2	II	I/Rwt4
BW_01125	L2	IV	III
BW_01126	L2	III	I/Rwt4
BW_01127	L2	Deletion	III
BW_01128	L2	IV	I/Rwt4
BW_01129	L2	Deletion	I/Rwt4
BW_01130	L2	IV	I/Rwt4
BW_01131	L2	III	III
BW_01132	L2	Deletion	I/Rwt4
BW_01133	L2	IV	V
BW_01134	L2	Deletion	I/Rwt4
BW_01135	L2	IV	III
BW_01136	L2	IV	III
BW_01137	L2	IV	I/Rwt4
BW_01138	L2	Deletion	I/Rwt4
BW_01139	L2	IV	III
BW_01140	L2	II	I/Rwt4
BW_01141	L2	II	I/Rwt4
BW_01142	L2	Deletion	IV
BW_01143	L2	II	IV
BW_01144	L2	Deletion	IV
BW_01145	L2	Deletion	I/Rwt4
BW_01146	L2	IV	I/Rwt4
BW_01147	L2	IV	III
BW_01148	L2	IV	III
BW_01149	L2	II	I/Rwt4
BW_01150	L2	II	I/Rwt4
BW_01151	L2	IV	I/Rwt4
BW_01152	L2	II	I/Rwt4
BW_01153	L2	Deletion	I/Rwt4
BW_01154	L2	Deletion	I/Rwt4
BW_01155	L2	Deletion	I/Rwt4
BW_01156	L2	II	I/Rwt4
BW_01157	L2	Deletion	I/Rwt4
BW_01158	L2	IV	I/Rwt4
BW_01159	L2	IV	I/Rwt4
BW_01160	L2	IV	I/Rwt4
BW_01161	L2	Deletion	I/Rwt4
BW_01162	L2	Deletion	I/Rwt4
BW_01163	L2	Deletion	I/Rwt4
BW_01164	L2	Deletion	I/Rwt4
BW_01165	L2	IV	I/Rwt4
BW_01166	L2	Deletion	I/Rwt4
BW_01167	L2	IV	III
BW_01168	L2	IV	III
BW_01169	L1	I/Rwt3	IV
BW_01170	L2	III	III
BW_01171	L2	IV	III
BW_01172	L2	Deletion	III
BW_01173	L1	Deletion	IV
BW_01174	L2	IV	I/Rwt4
BW_01175	L2	Deletion	I/Rwt4
BW_01176	L2	Deletion	I/Rwt4
BW_01177	L2	III	I/Rwt4
BW_01178	L2	Deletion	I/Rwt4
BW_01179	L2	Deletion	III
BW_01180	L2	Deletion	III
BW_01181	L2	Deletion	I/Rwt4
BW_01182	L2	Deletion	III
BW_01183	L1	I/Rwt3	IV
BW_01184	L2	IV	I/Rwt4
BW_01185	L2	Deletion	III
BW_01186	L2	Deletion	III
BW_01187	L1	II	IV
BW_01188	L2	Deletion	III
BW_01189	L2	II	I/Rwt4
BW_01190	L2	Deletion	I/Rwt4
BW_01191	L2	IV	I/Rwt4
BW_01192	L2	Deletion	III
BW_01193	L2	Deletion	I/Rwt4

## Sheet: S5
Table S5 - Phenotype data for the Ae. tauschii panel screened with Br48+PWT3, Br48+PWT4 and Br48
Code	Rep 1	Rep 2	Rep 3	Rep 4	Rep 5	Mean_Br48+PWT3	Code	Rep 1	Rep 2	Rep 3	Rep 4	Rep 5	Mean_Br48+PWT4	Code	Rep 1	Rep 2	Rep 3	Mean_Br48
BW_01001	5	4	5	2	2	3.6	BW_01001	0	0	0	0	0	0	BW_01001	3	5	4	4
BW_01002	6	6	5	5	5	5.4	BW_01002	0	0	0	0	0	0	BW_01002	2	4	4	3.33333
BW_01003	6	6	5	5	4	5.2	BW_01003	6	6	2	5	4	4.6	BW_01003	3	3	3	3
BW_01004	3	4	2	2	3	2.8	BW_01004	0	0	0	0	0	0	BW_01004	1	1	1	1
BW_01005	3	3	4	4	3	3.4	BW_01005	0	0	0	0	0	0	BW_01005	1	2	1	1.33333
BW_01006	5	4	4	4	3	4	BW_01006	0	0	0	0	0	0	BW_01006	1	5	3	3
BW_01007	5	5	5	3	4	4.4	BW_01007	6	6	6	6	6	6	BW_01007	4	5	6	5
BW_01008	6	6	5	5	5	5.4	BW_01008	6	6	5	5	6	5.6	BW_01008	2	6	5	4.33333
BW_01009	4	5	5	5	5	4.8	BW_01009	0	0	0	0	0	0	BW_01009	2	6	3	3.66667
BW_01010	3	2	2	2	3	2.4	BW_01010	0	0	0	0	NA	0	BW_01010	2	3	2	2.33333
BW_01011	5	3	4	3	3	3.6	BW_01011	0	0	0	0	0	0	BW_01011	6	5	3	4.66667
BW_01012	4	4	4	3	4	3.8	BW_01012	2	6	5	4	6	4.6	BW_01012	1	2	1	1.33333
BW_01015	1	2	4	0	1	1.6	BW_01015	1	3	3	3	4	2.8	BW_01015	0	0	3	1
BW_01016	1	4	3	0	1	1.8	BW_01016	6	4	2	1	5	3.6	BW_01016	0	0	0	0
BW_01019	2	1	3	1	3	2	BW_01019	6	5	1	1	5	3.6	BW_01019	0	1	0	0.333333
BW_01020	1	2	2	NA	NA	1.66667	BW_01020	0	0	0	0	0	0	BW_01020	1	2	NA	1.5
BW_01021	5	5	3	1	2	3.2	BW_01021	5	5	4	5	6	5	BW_01021	2	4	1	2.33333
BW_01022	3	4	2	1	2	2.4	BW_01022	0	0	0	0	0	0	BW_01022	3	3	2	2.66667
BW_01024	1	2	1	1	1	1.2	BW_01024	6	6	5	3	6	5.2	BW_01024	1	0	1	0.666667
BW_01025	1	3	4	1	3	2.4	BW_01025	6	6	4	4	5	5	BW_01025	0	0	1	0.333333
BW_01026	2	4	2	2	3	2.6	BW_01026	6	6	4	3	4	4.6	BW_01026	1	3	2	2
BW_01027	3	6	3	3	3	3.6	BW_01027	0	0	0	0	0	0	BW_01027	2	3	1	2
BW_01030	5	6	5	3	4	4.6	BW_01030	6	6	6	6	6	6	BW_01030	3	6	4	4.33333
BW_01031	2	5	2	2	4	3	BW_01031	6	6	5	4	6	5.4	BW_01031	1	1	1	1
BW_01032	2	6	4	1	4	3.4	BW_01032	6	5	5	5	6	5.4	BW_01032	4	5	5	4.66667
BW_01033	3	6	4	3	3	3.8	BW_01033	6	5	4	4	6	5	BW_01033	5	5	5	5
BW_01039	2	4	3	2	2	2.6	BW_01039	5	1	0	1	3	2	BW_01039	1	2	0	1
BW_01041	1	1	1	1	1	1	BW_01041	0	0	0	0	0	0	BW_01041	1	2	2	1.66667
BW_01042	6	5	6	5	6	5.6	BW_01042	6	6	6	6	6	6	BW_01042	6	6	6	6
BW_01043	2	4	4	2	2	2.8	BW_01043	6	6	5	5	6	5.6	BW_01043	2	4	3	3
BW_01044	1	2	1	1	1	1.2	BW_01044	5	2	4	0	6	3.4	BW_01044	1	2	4	2.33333
BW_01045	1	2	2	2	1	1.6	BW_01045	0	0	0	1	0	0.2	BW_01045	2	1	1	1.33333
BW_01046	1	2	1	3	1	1.6	BW_01046	6	5	5	3	6	5	BW_01046	6	1	5	4
BW_01047	1	2	4	2	3	2.4	BW_01047	0	1	0	0	0	0.2	BW_01047	4	3	4	3.66667
BW_01048	1	3	4	1	3	2.4	BW_01048	6	5	5	5	6	5.4	BW_01048	4	2	5	3.66667
BW_01049	1	2	4	3	3	2.6	BW_01049	NA	NA	NA	NA	NA	NA	BW_01049	NA	NA	NA	NA
BW_01050	0	1	1	0	0	0.4	BW_01050	0	0	0	0	0	0	BW_01050	1	0	1	0.666667
BW_01055	5	5	6	2	5	4.6	BW_01055	NA	NA	NA	NA	NA	NA	BW_01055	NA	NA	NA	NA
BW_01056	1	3	1	1	1	1.4	BW_01056	6	4	5	6	6	5.4	BW_01056	3	2	4	3
BW_01057	3	1	2	1	2	1.8	BW_01057	6	4	6	5	6	5.4	BW_01057	3	3	2	2.66667
BW_01058	2	2	1	1	3	1.8	BW_01058	6	6	6	6	6	6	BW_01058	5	6	5	5.33333
BW_01059	5	5	3	1	3	3.4	BW_01059	6	6	5	6	6	5.8	BW_01059	6	6	6	6
BW_01060	2	2	2	1	3	2	BW_01060	NA	NA	NA	NA	NA	NA	BW_01060	NA	NA	NA	NA
BW_01062	1	2	2	0	3	1.6	BW_01062	6	6	6	6	6	6	BW_01062	6	3	6	5
BW_01063	1	1	2	1	1	1.2	BW_01063	6	6	5	6	6	5.8	BW_01063	2	1	3	2
BW_01065	2	2	2	0	3	1.8	BW_01065	NA	NA	NA	NA	NA	NA	BW_01065	NA	NA	NA	NA
BW_01066	3	5	2	2	2	2.8	BW_01066	6	4	5	5	NA	5	BW_01066	3	4	6	4.33333
BW_01068	2	1	1	0	1	1	BW_01068	6	NA	4	2	NA	4	BW_01068	1	1	1	1
BW_01069	2	4	2	4	4	3.2	BW_01069	6	3	6	5	6	5.2	BW_01069	6	4	6	5.33333
BW_01070	1	1	1	1	1	1	BW_01070	1	6	1	1	5	2.8	BW_01070	1	1	5	2.33333
BW_01071	1	2	2	0	2	1.4	BW_01071	6	5	4	4	6	5	BW_01071	2	3	5	3.33333
BW_01072	1	1	2	0	1	1	BW_01072	6	6	5	5	5	5.4	BW_01072	2	1	2	1.66667
BW_01073	3	2	2	1	2	2	BW_01073	6	5	6	5	6	5.6	BW_01073	2	5	6	4.33333
BW_01074	2	1	1	0	0	0.8	BW_01074	6	2	4	2	2	3.2	BW_01074	2	0	NA	1
BW_01076	3	1	1	1	2	1.6	BW_01076	6	4	3	3	6	4.4	BW_01076	1	1	4	2
BW_01077	1	3	1	1	1	1.4	BW_01077	6	4	6	5	6	5.4	BW_01077	4	2	4	3.33333
BW_01078	2	2	1	1	1	1.4	BW_01078	6	6	6	6	6	6	BW_01078	4	2	5	3.66667
BW_01079	2	1	1	1	1	1.2	BW_01079	0	0	0	1	0	0.2	BW_01079	3	1	1	1.66667
BW_01081	2	1	2	2	1	1.6	BW_01081	6	1	5	4	6	4.4	BW_01081	1	1	2	1.33333
BW_01082	NA	NA	NA	NA	NA	NA	BW_01082	NA	NA	NA	NA	NA	NA	BW_01082	NA	NA	NA	NA
BW_01083	4	4	2	2	1	2.6	BW_01083	0	0	0	0	0	0	BW_01083	2	3	3	2.66667
BW_01084	3	4	2	3	NA	3	BW_01084	0	0	0	0	0	0	BW_01084	4	1	2	2.33333
BW_01085	3	3	4	3	NA	3.25	BW_01085	NA	NA	NA	NA	NA	NA	BW_01085	NA	NA	NA	NA
BW_01086	3	1	2	2	NA	2	BW_01086	2	2	1	0	1	1.2	BW_01086	1	2	2	1.66667
BW_01087	1	1	2	2	1	1.4	BW_01087	0	0	1	0	0	0.2	BW_01087	6	6	6	6
BW_01088	5	2	4	2	1	2.8	BW_01088	0	0	0	0	0	0	BW_01088	6	3	6	5
BW_01089	4	3	4	2	1	2.8	BW_01089	6	5	6	4	6	5.4	BW_01089	3	5	5	4.33333
BW_01091	2	4	3	1	1	2.2	BW_01091	6	6	4	5	6	5.4	BW_01091	5	5	5	5
BW_01094	6	4	4	3	3	4	BW_01094	6	5	3	4	6	4.8	BW_01094	1	3	1	1.66667
BW_01095	6	2	3	3	2	3.2	BW_01095	0	0	0	0	0	0	BW_01095	1	3	NA	2
BW_01096	1	1	1	1	1	1	BW_01096	0	0	0	0	0	0	BW_01096	6	5	3	4.66667
BW_01097	3	3	2	1	2	2.2	BW_01097	6	6	6	5	6	5.8	BW_01097	4	4	6	4.66667
BW_01098	6	6	4	5	5	5.2	BW_01098	0	0	0	0	0	0	BW_01098	6	6	5	5.66667
BW_01099	2	2	0	2	NA	1.5	BW_01099	0	0	0	0	NA	0	BW_01099	1	NA	NA	1
BW_01100	3	3	4	4	3	3.4	BW_01100	NA	NA	NA	NA	NA	NA	BW_01100	NA	NA	NA	NA
BW_01102	1	1	1	2	2	1.4	BW_01102	6	4	3	2	4	3.8	BW_01102	1	1	2	1.33333
BW_01103	5	4	3	3	1	3.2	BW_01103	6	6	5	5	5	5.4	BW_01103	5	6	5	5.33333
BW_01104	1	1	2	1	1	1.2	BW_01104	6	3	5	2	6	4.4	BW_01104	2	3	2	2.33333
BW_01105	1	0	1	1	1	0.8	BW_01105	0	0	0	0	0	0	BW_01105	1	1	1	1
BW_01106	2	1	1	4	2	2	BW_01106	1	1	4	5	5	3.2	BW_01106	4	3	4	3.66667
BW_01107	2	2	1	2	1	1.6	BW_01107	0	0	0	0	0	0	BW_01107	5	5	6	5.33333
BW_01108	1	2	1	1	1	1.2	BW_01108	6	6	5	3	6	5.2	BW_01108	5	5	5	5
BW_01109	2	1	1	1	1	1.2	BW_01109	6	4	5	4	5	4.8	BW_01109	5	5	5	5
BW_01110	NA	NA	NA	NA	NA	NA	BW_01110	NA	NA	NA	NA	NA	NA	BW_01110	NA	NA	NA	NA
BW_01111	1	2	1	1	0	1	BW_01111	6	2	2	3	5	3.6	BW_01111	5	4	4	4.33333
BW_01112	3	2	2	1	0	1.6	BW_01112	6	4	4	1	5	4	BW_01112	3	1	2	2
BW_01113	2	3	5	3	2	3	BW_01113	0	0	0	0	0	0	BW_01113	3	4	2	3
BW_01114	4	4	2	3	4	3.4	BW_01114	6	5	4	4	6	5	BW_01114	3	5	3	3.66667
BW_01115	3	5	NA	NA	NA	4	BW_01115	6	2	1	4	2	3	BW_01115	1	1	3	1.66667
BW_01116	2	6	5	3	2	3.6	BW_01116	3	0	3	1	4	2.2	BW_01116	6	2	5	4.33333
BW_01117	6	6	5	4	5	5.2	BW_01117	6	2	5	5	6	4.8	BW_01117	3	4	5	4
BW_01118	4	5	5	5	5	4.8	BW_01118	6	5	1	4	4	4	BW_01118	2	3	4	3
BW_01119	6	4	6	6	6	5.6	BW_01119	6	6	6	6	6	6	BW_01119	6	6	6	6
BW_01120	3	6	3	3	4	3.8	BW_01120	6	6	4	3	6	5	BW_01120	4	4	NA	4
BW_01121	3	5	5	2	4	3.8	BW_01121	6	6	5	3	6	5.2	BW_01121	3	3	1	2.33333
BW_01122	5	4	5	4	3	4.2	BW_01122	0	0	0	0	0	0	BW_01122	5	4	6	5
BW_01123	6	4	5	6	5	5.2	BW_01123	6	6	5	4	6	5.4	BW_01123	6	4	6	5.33333
BW_01124	5	3	6	6	4	4.8	BW_01124	2	0	0	0	0	0.4	BW_01124	3	1	5	3
BW_01125	5	3	4	5	5	4.4	BW_01125	6	6	6	6	6	6	BW_01125	6	6	6	6
BW_01126	2	3	4	4	1	2.8	BW_01126	0	0	0	0	0	0	BW_01126	6	5	1	4
BW_01128	2	1	2	3	3	2.2	BW_01128	0	0	0	0	0	0	BW_01128	0	2	0	0.666667
BW_01129	1	1	5	3	2	2.4	BW_01129	0	0	0	0	0	0	BW_01129	3	3	6	4
BW_01130	6	5	3	5	NA	4.75	BW_01130	0	0	0	0	0	0	BW_01130	6	5	6	5.66667
BW_01132	6	2	3	3	4	3.6	BW_01132	0	0	0	0	NA	0	BW_01132	5	2	3	3.33333
BW_01133	2	2	2	1	5	2.4	BW_01133	5	6	5	6	3	5	BW_01133	5	4	3	4
BW_01134	2	2	2	2	2	2	BW_01134	0	1	1	0	0	0.4	BW_01134	6	4	3	4.33333
BW_01135	5	6	6	4	5	5.2	BW_01135	5	6	6	6	6	5.8	BW_01135	6	6	4	5.33333
BW_01136	1	1	3	2	3	2	BW_01136	3	6	6	6	6	5.4	BW_01136	5	6	6	5.66667
BW_01137	5	1	2	3	2	2.6	BW_01137	0	0	1	1	0	0.4	BW_01137	1	5	3	3
BW_01138	4	3	4	1	2	2.8	BW_01138	0	0	1	0	NA	0.25	BW_01138	1	NA	NA	1
BW_01139	5	4	4	5	3	4.2	BW_01139	6	6	6	6	6	6	BW_01139	6	5	6	5.66667
BW_01140	3	3	4	4	5	3.8	BW_01140	2	0	0	2	NA	1	BW_01140	6	4	6	5.33333
BW_01141	4	4	3	4	4	3.8	BW_01141	6	6	6	6	6	6	BW_01141	6	6	6	6
BW_01142	4	5	5	3	4	4.2	BW_01142	6	4	6	6	6	5.6	BW_01142	6	6	6	6
BW_01143	NA	NA	NA	NA	NA	NA	BW_01143	NA	NA	NA	NA	NA	NA	BW_01143	NA	NA	NA	NA
BW_01144	NA	NA	NA	NA	NA	NA	BW_01144	NA	NA	NA	NA	NA	NA	BW_01144	NA	NA	NA	NA
BW_01146	4	2	2	1	3	2.4	BW_01146	2	0	0	0	0	0.4	BW_01146	2	3	3	2.66667
BW_01147	5	4	3	4	4	4	BW_01147	6	6	6	6	5	5.8	BW_01147	6	6	5	5.66667
BW_01148	3	1	1	1	1	1.4	BW_01148	1	4	4	5	3	3.4	BW_01148	2	5	3	3.33333
BW_01151	5	1	1	2	3	2.4	BW_01151	0	0	0	0	0	0	BW_01151	6	5	2	4.33333
BW_01152	5	2	1	1	3	2.4	BW_01152	0	0	0	0	0	0	BW_01152	6	6	5	5.66667
BW_01153	6	4	5	4	5	4.8	BW_01153	0	0	0	0	0	0	BW_01153	6	5	5	5.33333
BW_01154	6	2	4	6	4	4.4	BW_01154	0	0	0	0	0	0	BW_01154	6	6	5	5.66667
BW_01155	3	4	3	3	2	3	BW_01155	NA	NA	NA	NA	NA	NA	BW_01155	NA	NA	NA	NA
BW_01156	1	0	0	0	1	0.4	BW_01156	0	0	0	0	0	0	BW_01156	1	1	0	0.666667
BW_01158	1	1	1	0	2	1	BW_01158	0	0	0	0	0	0	BW_01158	4	4	1	3
BW_01159	5	5	6	6	6	5.6	BW_01159	0	0	0	0	0	0	BW_01159	5	5	5	5
BW_01161	1	0	2	3	NA	1.5	BW_01161	0	0	0	0	0	0	BW_01161	2	1	1	1.33333
BW_01162	2	2	2	2	3	2.2	BW_01162	0	0	0	0	0	0	BW_01162	2	2	1	1.66667
BW_01163	4	3	3	3	3	3.2	BW_01163	0	0	0	0	0	0	BW_01163	2	2	4	2.66667
BW_01164	3	2	4	4	3	3.2	BW_01164	0	0	0	NA	NA	0	BW_01164	0	1	2	1
BW_01165	3	3	4	1	5	3.2	BW_01165	0	0	0	0	0	0	BW_01165	3	0	1	1.33333
BW_01166	6	5	6	6	6	5.8	BW_01166	0	0	0	NA	NA	0	BW_01166	6	6	3	5
BW_01167	6	6	6	6	NA	6	BW_01167	6	6	6	6	6	6	BW_01167	6	5	5	5.33333
BW_01168	6	5	6	5	4	5.2	BW_01168	4	6	6	6	6	5.6	BW_01168	6	6	5	5.66667
BW_01170	1	5	3	2	3	2.8	BW_01170	4	6	6	6	5	5.4	BW_01170	6	6	4	5.33333
BW_01171	3	3	5	2	4	3.4	BW_01171	6	0	2	NA	NA	2.66667	BW_01171	5	6	6	5.66667
BW_01175	NA	NA	NA	NA	NA	NA	BW_01175	NA	NA	NA	NA	NA	NA	BW_01175	NA	NA	NA	NA
BW_01176	5	5	5	4	4	4.6	BW_01176	0	NA	2	2	2	1.5	BW_01176	5	4	5	4.66667
BW_01177	5	5	4	3	6	4.6	BW_01177	0	NA	0	NA	NA	0	BW_01177	5	1	5	3.66667
BW_01178	6	5	6	4	NA	5.25	BW_01178	NA	NA	NA	NA	NA	NA	BW_01178	NA	NA	NA	NA
BW_01179	4	1	2	1	5	2.6	BW_01179	6	NA	6	NA	NA	6	BW_01179	5	1	1	2.33333
BW_01181	5	6	3	4	6	4.8	BW_01181	0	NA	1	1	0	0.5	BW_01181	5	4	5	4.66667
BW_01182	1	2	2	4	4	2.6	BW_01182	6	NA	6	6	6	6	BW_01182	1	2	5	2.66667
BW_01184	3	3	2	4	4	3.2	BW_01184	0	0	0	0	0	0	BW_01184	6	5	5	5.33333
BW_01185	6	5	6	6	6	5.8	BW_01185	6	6	5	6	6	5.8	BW_01185	5	3	5	4.33333
BW_01186	6	6	6	4	2	4.8	BW_01186	2	5	3	NA	NA	3.33333	BW_01186	5	NA	NA	5
BW_01189	6	6	6	6	6	6	BW_01189	1	1	0	0	0	0.4	BW_01189	3	3	3	3
BW_01190	4	5	4	4	6	4.6	BW_01190	1	0	0	0	0	0.2	BW_01190	3	2	3	2.66667
BW_01192	4	5	4	3	NA	4	BW_01192	6	6	6	6	6	6	BW_01192	5	5	5	5

## Sheet: S6
Table S6 - Summary of the Rwt3 and Rwt4 (NLR and WTK candidates) TILLING mutants including their phenotype and mutation information
Mutant	Mutation	Location (amino acid)	Leaf phenotype	Head Phenotype	Mutants PCR sequening	Segregating progenies	Progenies PCR sequening
Rwt3 (NLR) - TraesCS1D02G029900
M217	W/* (SNP C/T)	497	Susceptible	Susceptible	Homozygous	N/A	N/A
M698	G/E (SNP C/T)	241	Susceptible	Susceptible	Homozygous	N/A	N/A
M1164	E/K (SNP C/T)	492	Segregating	Segregating	Heterozygous	Yes	susceptibility co-segregates with mutation
Rwt4 (WTK) - TraesJAG1D03G00423590 allelic to TraesCS1D02G058900
Cadenza0971.chr1D.38781145 (abv. M0971)	Q/* (SNP C/T)	156	Segregating	Segregating	Heterozygous	Yes	susceptibility co-segregates with mutation
Cadenza1103.chr1D.38786302 (abv. M1103)	Q/* (SNP C/T)	303	Segregating	Segregating	Heterozygous	Yes	susceptibility co-segregates with mutation
Cadenza0159.chr1D.38788489 (abv. M0159)	W/* (SNP G/A)	672 (670 w.r.t. Chinese Spring allele TraesCS1D02G058900)	Susceptible	Susceptible	Homozygous	N/A	N/A
Rwt4 (NLR) - TraesJAG1D03G00423690 allelic to TraesCS1D02G059000
Cadenza1509.chr1D.38909916 (abv. M1509)	W/* (SNP G/A)	608	Resistant	Resistant	Het
Cadenza1358.chr1D.38907721 (abv. M1358)	W/* (SNP G/A)	226	Resistant	Resistant	Hom
Cadenza0653.chr1D.38910378 (abv. M0653)	G/E (SNP C/T)	762	Resistant - flecks	Resistant	Het
Cadenza0668.chr1D.38908348 (abv. M0668)	W/* (SNP G/A)	402	Resistant	Resistant	Hom
Cadenza1524.chr1D.38910495 (abv. M1524)	S/F (SNP C/T)	801	Resistant	Resistant	Het
Cadenza0721.chr1D.38910870 (abv. M0721)	V/A (SNP T/C)	926	Resistant	Resistant	Hom
Cadenza0387.chr1D.38910405 (abv. M0387)	W/* (SNP G/A)	771	Resistant	Resistant	Het

## Sheet: S7
Table S7 - KASP diagnostic markers designed for Rwt4-1D, Rwt4-1B and Rwt3-1D
RWT4-1D marker set
RWT4-1D_R	GAAGGTGACCAAGTTCATGCTTTCATCATCCAAGCAAAAACGAAAGTGAGA
RWT4-1D_S	GAAGGTCGGAGTCAACGGATTTTCATCTTCTAACCAATGACGATTGTGAAG
RWT4-1D_Com	GGTTCCGTGTTGCTGTCAAGAAG
RWT4-1B marker set
RWT4_1B_R	GAAGGTGACCAAGTTCATGCTCAATCCGTGGAAGATCCTT
RWT4_1B_S	GAAGGTCGGAGTCAACGGATTCAATCCGTGGAAGATCCTC
RWT4_Com	CGTCTTCTCTATCCTCAGCAA
RWT3 marker set
SET2 RWT3_R	GAAGGTGACCAAGTTCATGCTCGGAGTGATGTGAGGAGCA
SET2 RWT3_S	GAAGGTCGGAGTCAACGGATTTCGAGGGAGGTGAGGAGCT
SET2 RWT3_Com_2	TGCAACCTTGTCGCCC

## Sheet: S8
Table S8 - The distribution of Rwt4-1D and 1B, Rwt3, and the resistance loci identified on chromosomes 2A and 7A in the Watkins panel inferred using in silico markers. Additionally, the panel was genotyped with KASP markers for Rwt3 and Rwt4-1D and a high correlation was observed between KASP and in silico markers
Code	Rwt3 in silico	Rwt3 KASP	Candidate_2A in silico	Candidate_7A in silico	Rwt4-1D in silico	Rwt4-1D KASP	Rwt4-1B in silico
WATDE0001	1	X:X	0	1	0	Y:Y	0
WATDE0002	0	Y:Y	0	0	1	X:X	1
WATDE0003	1	X:X	0	0	0	Y:Y	1
WATDE0004	0	Y:Y	0	0	0	Y:Y	1
WATDE0005	1	X:X	0	0	1	NA	1
WATDE0007	1	X:X	0	1	1	X:X	1
WATDE0008	0	Y:Y	0	0	0	Y:Y	1
WATDE0009	0	Y:Y	0	0	0	Y:Y	1
WATDE0010	0	Y:Y	0	1	0	Y:Y	1
WATDE0011	0	Y:Y	0	1	0	Y:Y	1
WATDE0013	0	Y:Y	0	1	1	X:X	1
WATDE0015	0	Y:Y	0	1	0	Y:Y	1
WATDE0016	1	X:X	0	0	1	X:X	0
WATDE0017	0	Y:Y	0	1	0	Y:Y	1
WATDE0018	0	Y:Y	0	1	1	X:X	1
WATDE0019	0	Y:Y	0	0	1	X:X	1
WATDE0020	0	Y:Y	0	0	0	Y:Y	1
WATDE0021	0	Y:Y	0	1	0	Y:Y	1
WATDE0022	1	X:X	0	0	0	Y:Y	1
WATDE0023	1	X:X	0	1	0	Y:Y	0
WATDE0024	0	X:X	0	0	0	X:X	1
WATDE0025	1	X:X	0	0	0	Y:Y	1
WATDE0026	0	NA	0	1	0	NA	1
WATDE0027	0	Y:Y	0	1	1	X:X	0
WATDE0028	1	X:X	0	0	0	Y:Y	0
WATDE0029	1	X:X	0	0	0	Y:Y	1
WATDE0030	1	X:X	0	0	0	Y:Y	1
WATDE0031	1	X:X	0	0	1	NA	0
WATDE0032	1	X:X	0	1	1	X:X	0
WATDE0033	0	X:X	0	0	1	X:X	0
WATDE0034	1	X:X	0	1	0	Y:Y	1
WATDE0035	1	X:X	0	1	1	X:X	1
WATDE0036	0	Y:Y	0	0	0	Y:Y	1
WATDE0037	0	Y:Y	0	0	1	X:X	1
WATDE0038	0	Y:Y	0	0	0	Y:Y	1
WATDE0039	0	Y:Y	0	0	0	Y:Y	1
WATDE0040	0	Y:Y	0	0	0	Y:Y	1
WATDE0041	1	X:X	0	0	1	X:X	1
WATDE0042	1	X:X	0	0	1	X:X	1
WATDE0046	1	X:X	0	0	1	X:X	0
WATDE0047	0	Y:Y	0	0	1	X:X	0
WATDE0048	1	X:X	1	0	0	Y:Y	1
WATDE0049	1	X:X	0	0	1	X:X	0
WATDE0050	0	Y:Y	0	0	0	Y:Y	1
WATDE0051	0	Y:Y	0	0	0	Y:Y	1
WATDE0052	1	X:X	0	0	0	Y:Y	1
WATDE0053	0	Y:Y	0	0	0	Y:Y	1
WATDE0054	1	X:X	0	0	1	X:X	0
WATDE0055	1	X:X	0	1	1	X:X	1
WATDE0056	1	X:X	0	0	1	X:X	0
WATDE0057	1	X:X	0	0	1	X:X	0
WATDE0058	1	X:X	0	0	1	X:X	0
WATDE0060	1	X:X	0	0	1	X:X	1
WATDE0061	1	X:X	0	0	1	X:X	0
WATDE0062	1	X:X	0	0	1	X:X	0
WATDE0063	1	X:X	0	0	0	Y:Y	0
WATDE0064	1	X:X	0	0	1	X:X	0
WATDE0066	1	X:X	0	0	0	Y:Y	0
WATDE0067	0	Y:Y	0	0	0	Y:Y	1
WATDE0068	0	Y:Y	0	0	1	X:X	0
WATDE0069	0	Y:Y	0	0	1	X:X	1
WATDE0070	1	X:X	0	0	0	Y:Y	1
WATDE0071	0	Y:Y	0	1	0	Y:Y	1
WATDE0072	1	NA	0	0	0	Y:Y	1
WATDE0073	1	X:X	0	1	0	Y:Y	1
WATDE0074	1	X:X	0	0	1	X:X	0
WATDE0075	1	X:X	0	0	1	X:X	1
WATDE0076	1	X:X	0	0	1	X:X	0
WATDE0077	1	X:X	0	0	0	Y:Y	1
WATDE0078	1	X:X	0	0	1	X:X	0
WATDE0080	1	X:X	0	0	1	X:X	0
WATDE0081	1	X:X	0	0	1	X:X	0
WATDE0082	1	X:X	0	0	1	X:X	1
WATDE0083	0	Y:Y	0	0	1	X:X	1
WATDE0086	1	X:X	0	0	1	X:X	1
WATDE0087	1	X:X	0	1	0	Y:Y	1
WATDE0088	0	Y:Y	0	0	0	Y:Y	0
WATDE0089	1	X:X	0	0	0	Y:Y	1
WATDE0090	1	X:X	0	1	1	X:X	0
WATDE0091	0	Y:Y	0	0	0	Y:Y	1
WATDE0092	0	Y:Y	0	1	0	Y:Y	1
WATDE0093	1	X:X	0	0	1	X:X	1
WATDE0094	1	X:X	0	0	1	X:X	0
WATDE0095	1	X:X	0	0	1	X:X	0
WATDE0096	1	X:X	0	0	1	X:X	0
WATDE0097	0	X:X	0	0	1	X:X	0
WATDE0098	1	X:X	0	0	1	X:X	0
WATDE0099	0	Y:Y	0	0	0	Y:Y	1
WATDE0100	0	Y:Y	0	0	1	X:X	1
WATDE0101	1	X:X	0	0	1	X:X	0
WATDE0102	1	X:X	1	0	0	Y:Y	0
WATDE0104	1	X:X	0	1	0	Y:Y	1
WATDE0105	0	Y:Y	0	0	1	X:X	0
WATDE0106	0	Y:Y	0	0	1	X:X	0
WATDE0107	0	Y:Y	0	0	1	X:X	0
WATDE0108	1	X:X	0	0	0	Y:Y	1
WATDE0110	0	Y:Y	0	0	0	Y:Y	1
WATDE0111	0	Y:Y	0	0	0	Y:Y	1
WATDE0112	0	Y:Y	0	0	0	Y:Y	1
WATDE0113	1	X:X	0	0	0	Y:Y	0
WATDE0114	0	Y:Y	0	0	1	X:X	0
WATDE0115	1	X:X	0	0	0	Y:Y	0
WATDE0116	1	X:X	0	0	1	X:X	0
WATDE0117	1	X:X	0	0	1	X:X	0
WATDE0118	1	X:X	0	0	1	X:X	0
WATDE0126	0	Y:Y	0	0	0	Y:Y	1
WATDE0133	1	X:X	0	0	0	Y:Y	1
WATDE0138	0	Y:Y	0	0	1	X:X	0
WATDE0149	0	Y:Y	0	0	1	X:X	1
WATDE0156	0	Y:Y	0	0	1	X:X	1
WATDE0171	0	Y:Y	1	1	1	X:X	0
WATDE0180	0	Y:Y	0	1	0	Y:Y	1
WATDE0192	1	X:X	0	0	1	X:X	1
WATDE0196	0	Y:Y	0	0	1	X:X	1
WATDE0198	0	Y:Y	0	0	1	X:X	0
WATDE0215	1	X:X	0	0	0	NA	1
WATDE0216	1	X:X	0	1	0	Y:Y	1
WATDE0222	1	X:X	0	0	1	X:X	1
WATDE0228	0	Y:Y	0	0	0	Y:Y	1
WATDE0238	1	X:X	0	1	1	X:X	1
WATDE0241	1	X:X	0	0	1	X:X	1
WATDE0249	0	Y:Y	0	0	0	Y:Y	1
WATDE0250	1	X:X	0	0	0	Y:Y	1
WATDE0253	0	Y:Y	0	0	1	NA	0
WATDE0262	0	Y:Y	0	0	1	X:X	1
WATDE0263	1	X:X	0	0	1	X:X	1
WATDE0266	1	X:X	0	1	1	NA	1
WATDE0268	0	Y:Y	0	0	1	X:X	1
WATDE0276	0	Y:Y	0	0	1	X:X	1
WATDE0278	0	Y:Y	0	1	0	Y:Y	1
WATDE0290	0	Y:Y	0	1	0	Y:Y	1
WATDE0292	0	Y:Y	0	0	0	Y:Y	1
WATDE0294	1	X:X	0	0	0	Y:Y	0
WATDE0305	1	Y:X	0	1	1	X:X	1
WATDE0308	0	Y:Y	0	0	0	Y:Y	1
WATDE0310	0	X:X	1	1	1	X:X	1
WATDE0335	0	Y:Y	0	1	0	Y:Y	1
WATDE0336	1	X:X	0	1	0	Y:Y	1
WATDE0339	0	X:X	0	1	1	X:X	1
WATDE0359	1	X:X	0	1	0	Y:Y	1
WATDE0369	1	X:X	1	0	0	Y:Y	1
WATDE0375	0	Y:Y	0	0	0	Y:Y	1
WATDE0381	1	X:X	0	0	0	Y:Y	0
WATDE0382	1	X:X	0	1	0	Y:Y	1
WATDE0385	1	X:X	0	1	0	Y:Y	0
WATDE0386	0	Y:Y	0	0	0	Y:Y	0
WATDE0392	0	Y:Y	0	0	0	Y:Y	0
WATDE0394	1	X:X	0	0	0	Y:Y	1
WATDE0396	1	X:X	0	0	1	X:X	1
WATDE0397	1	X:X	0	0	1	X:X	0
WATDE0405	0	Y:Y	0	0	0	Y:X	0
WATDE0420	0	Y:Y	0	0	1	X:X	1
WATDE0422	0	Y:Y	0	0	0	Y:Y	1
WATDE0427	0	Y:Y	1	1	0	Y:Y	1
WATDE0430	0	Y:Y	0	1	0	Y:Y	0
WATDE0435	0	Y:Y	0	0	0	Y:Y	1
WATDE0445	1	X:X	0	0	0	Y:Y	1
WATDE0450	0	Y:Y	0	0	0	Y:Y	1
WATDE0451	0	Y:Y	0	1	0	Y:Y	1
WATDE0455	0	Y:Y	0	0	0	Y:Y	1
WATDE0456	0	Y:Y	0	0	0	Y:Y	1
WATDE0457	0	Y:Y	0	1	0	Y:Y	0
WATDE0459	0	Y:Y	0	0	0	Y:Y	0
WATDE0461	0	Y:Y	0	0	0	Y:Y	1
WATDE0476	0	Y:Y	0	0	0	Y:Y	0
WATDE0477	1	X:X	1	0	1	X:X	0
WATDE0479	1	X:X	0	0	1	X:X	1
WATDE0486	0	Y:Y	0	0	0	Y:Y	0
WATDE0509	0	Y:Y	0	0	0	Y:Y	1
WATDE0518	1	Y:X	0	0	0	Y:Y	0
WATDE0519	1	X:X	0	0	0	Y:Y	0
WATDE0521	1	X:X	0	0	0	Y:Y	1
WATDE0526	0	Y:Y	1	0	0	Y:Y	1
WATDE0532	0	Y:Y	0	0	0	Y:Y	0
WATDE0534	1	X:X	0	0	0	Y:Y	0
WATDE0542	1	X:X	0	0	0	Y:Y	1
WATDE0550	0	Y:Y	0	0	0	Y:Y	1
WATDE0555	0	Y:Y	0	0	1	X:X	1
WATDE0557	0	Y:Y	0	1	0	Y:Y	1
WATDE0558	0	Y:Y	0	1	0	X:X	0
WATDE0571	0	Y:Y	1	0	0	Y:Y	1
WATDE0574	1	Y:X	0	0	1	X:X	0
WATDE0576	1	X:X	0	1	1	X:X	0
WATDE0577	0	Y:Y	0	0	0	Y:Y	1
WATDE0579	1	X:X	0	0	0	Y:Y	1
WATDE0581	1	X:X	0	0	0	Y:Y	0
WATDE0582	0	Y:Y	0	0	1	X:X	1
WATDE0585	0	Y:Y	0	0	1	X:X	0
WATDE0588	1	X:X	0	0	1	X:X	0
WATDE0592	1	X:X	1	1	1	X:X	1
WATDE0594	1	X:X	0	0	1	X:X	0
WATDE0596	1	X:X	0	0	0	Y:Y	0
WATDE0601	1	X:X	0	0	0	Y:Y	1
WATDE0604	1	X:X	0	0	0	Y:Y	1
WATDE0606	1	X:X	0	0	1	X:X	1
WATDE0609	1	X:X	0	0	0	Y:Y	0
WATDE0611	1	X:X	0	1	0	Y:Y	1
WATDE0612	1	X:X	0	0	1	X:X	1
WATDE0613	1	X:X	0	1	1	X:X	0
WATDE0617	1	X:X	0	0	1	X:X	0
WATDE0631	1	Y:Y	0	0	1	X:X	1
WATDE0634	0	Y:Y	0	0	0	Y:Y	1
WATDE0635	1	X:X	0	1	0	Y:Y	0
WATDE0639	1	X:X	0	0	1	X:X	1
WATDE0643	1	X:X	0	0	1	X:X	0
WATDE0646	0	Y:Y	0	0	1	X:X	1
WATDE0651	1	NA	0	1	1	X:X	0
WATDE0653	1	X:X	0	1	1	X:X	0
WATDE0659	1	Y:X	0	0	1	X:X	0
WATDE0661	1	X:X	0	0	1	X:X	1
WATDE0664	1	X:X	0	0	1	X:X	0
WATDE0668	1	X:X	0	0	0	Y:Y	1
WATDE0669	1	X:X	0	1	1	X:X	1
WATDE0670	1	X:X	0	0	0	Y:Y	0
WATDE0671	0	Y:Y	0	0	0	Y:Y	0
WATDE0678	0	Y:Y	0	0	1	X:X	1
WATDE0679	1	X:X	0	0	1	X:X	1
WATDE0694	1	X:X	0	1	1	X:X	1
WATDE0699	1	X:X	0	0	0	Y:Y	1
WATDE0702	0	Y:Y	0	0	1	X:X	1
WATDE0703	1	X:X	0	0	0	Y:Y	0
WATDE0705	1	X:X	0	0	1	X:X	1
WATDE0708	1	X:X	0	0	1	X:X	1
WATDE0712	0	Y:Y	0	0	0	Y:Y	0
WATDE0714	0	Y:Y	0	0	1	X:X	0
WATDE0725	1	X:X	0	0	1	X:X	0
WATDE0727	1	X:X	0	0	1	X:X	0
WATDE0732	1	NA	0	0	0	Y:Y	0
WATDE0737	1	X:X	0	1	0	Y:Y	1
WATDE0740	0	Y:Y	0	1	0	Y:Y	0
WATDE0743	1	X:X	0	1	1	X:X	0
WATDE0747	0	Y:Y	0	1	0	Y:Y	1
WATDE0749	1	X:X	0	0	1	X:X	1
WATDE0751	0	Y:Y	0	0	1	X:X	1
WATDE0758	0	Y:Y	0	0	1	X:X	0
WATDE0761	0	Y:Y	0	1	0	Y:Y	1
WATDE0762	1	X:X	0	1	0	Y:Y	1
WATDE0765	1	X:X	0	0	0	Y:Y	1
WATDE0770	0	Y:Y	0	0	0	Y:Y	1
WATDE0771	1	X:X	0	0	0	Y:Y	1
WATDE0773	0	Y:Y	0	0	0	Y:Y	1
WATDE0774	0	Y:Y	0	0	0	Y:Y	0
WATDE0776	1	X:X	0	0	1	X:X	1
WATDE0779	1	X:X	0	1	1	X:X	0
WATDE0782	1	X:X	0	0	1	X:X	0
WATDE0788	0	Y:Y	0	0	0	Y:Y	1
WATDE0791	1	X:X	0	0	0	Y:Y	1
WATDE0795	0	Y:Y	0	0	0	Y:Y	1
WATDE0798	1	X:X	0	0	1	X:X	1
WATDE0801	0	Y:Y	0	0	0	Y:Y	0
WATDE0808	0	Y:Y	0	0	1	Y:X	1
WATDE0811	1	X:X	0	0	0	Y:Y	1
WATDE0816	0	Y:Y	0	1	0	Y:Y	0
WATDE0819	1	X:X	0	0	0	Y:Y	0
WATDE0827	0	Y:Y	0	1	0	Y:Y	1
WATDE0831	1	X:X	0	0	0	Y:Y	0
WATDE0833	0	Y:Y	0	0	1	X:X	1
WATDE0835	1	X:X	0	1	0	Y:Y	0
WATDE0843	1	X:X	0	0	1	X:X	0
WATDE0857	0	Y:Y	0	0	1	X:X	1
WATDE0861	0	Y:Y	0	1	1	X:X	1
WATDE0863	1	X:X	0	0	1	X:X	1
WATDE0864	1	X:X	0	0	1	X:X	0
WATDE0865	1	X:X	0	0	1	X:X	0
WATDE0868	0	Y:Y	0	0	1	X:X	1
WATDE0871	0	Y:Y	0	1	1	X:X	1
WATDE0873	0	Y:Y	0	0	1	X:X	0
WATDE0882	0	Y:Y	0	0	0	Y:Y	0
WATDE0883	1	X:X	0	0	1	X:X	0
WATDE0888	1	X:X	0	1	0	Y:Y	1
WATDE0892	0	Y:Y	0	1	0	Y:Y	1
WATDE0895	1	X:X	0	0	1	X:X	0
WATDE0898	1	X:X	0	1	0	Y:Y	0
WATDE0909	1	X:X	0	0	0	Y:Y	1
WATDE0911	1	X:X	0	0	1	X:X	0
WATDE0919	1	X:X	0	0	0	Y:Y	0
WATDE0929	1	X:X	0	0	1	X:X	1
WATDE0932	0	Y:Y	0	0	1	X:X	0
WATDE0934	0	Y:Y	0	0	0	Y:Y	1
WATDE0937	0	Y:Y	0	0	1	X:X	0
WATDE0938	1	X:X	0	0	1	X:X	0
WATDE0939	1	X:X	0	0	1	X:X	0
WATDE0950	0	Y:Y	0	0	1	X:X	1
WATDE0954	1	X:X	0	1	1	X:X	0
WATDE0963	0	Y:Y	0	0	1	X:X	0
WATDE0971	0	Y:Y	1	1	0	Y:Y	1
WATDE0973	0	Y:Y	1	0	1	X:X	0
WATDE0984	0	X:X	0	1	1	Y:Y	1
WATDE0986	1	NA	0	0	0	NA	0
WATDE0989	0	Y:Y	0	0	1	X:X	0
WATDE0991	1	X:X	0	0	0	NA	0
WATDE0993	0	Y:Y	0	0	1	X:X	0
WATDE1012	0	Y:Y	0	0	0	Y:Y	1
WATDE1025	0	Y:Y	0	0	0	Y:Y	1
WATDE1026	1	X:X	0	0	1	X:X	1
WATDE1027	0	X:X	0	1	0	Y:Y	1
WATDE1030	1	X:X	0	0	1	X:X	0
WATDE1051	1	X:X	0	0	1	X:X	0
WATDE1052	1	X:X	0	0	0	Y:Y	0
WATDE1060	1	X:X	0	0	0	Y:Y	1

## Sheet: S9
Table S9 - Distribution of Rwt3, Rwt4-1B and Rwt4-1D markers in 943 lines of the Watkins collection
Code	Rwt3	Rwt4-1B	Rwt4-1D	Country of origin
1190458 - 4	-	-	-	Afghanistan
1190462 - 2	-	-	-	Afghanistan
1190667 - 1	-	-	-	Afghanistan
1190459 - 1	-	-	RWT4-1D	Afghanistan
1190723 - 1	-	RWT4-1B	-	Afghanistan
1190454 - 1	-	RWT4-1B	RWT4-1D	Afghanistan
1190458 - 2	-	RWT4-1B	RWT4-1D	Afghanistan
1190464 - 1	-	RWT4-1B	RWT4-1D	Afghanistan
1190466 - 4	RWT3	-	-	Afghanistan
1190469 - 1	RWT3	-	-	Afghanistan
1190472 - 1	RWT3	-	-	Afghanistan
1190474 - 1	RWT3	-	-	Afghanistan
1190529 - 1	RWT3	-	-	Afghanistan
1190455 - 3	RWT3	-	RWT4-1D	Afghanistan
1190456 - 1	RWT3	-	RWT4-1D	Afghanistan
1190457 - 2	RWT3	-	RWT4-1D	Afghanistan
1190461 - 1	RWT3	-	RWT4-1D	Afghanistan
1190465 - 1	RWT3	-	RWT4-1D	Afghanistan
1190465 - 4	RWT3	-	RWT4-1D	Afghanistan
1190468 - 1	RWT3	-	RWT4-1D	Afghanistan
1190471 - 1	RWT3	-	RWT4-1D	Afghanistan
1190476 - 2	RWT3	-	RWT4-1D	Afghanistan
1190478 - 1	RWT3	-	RWT4-1D	Afghanistan
1190530 - 1	RWT3	-	RWT4-1D	Afghanistan
1190664 - 1	RWT3	RWT4-1B	-	Afghanistan
1190665 - 2	RWT3	RWT4-1B	-	Afghanistan
1190666 - 4	RWT3	RWT4-1B	-	Afghanistan
1190741 - 1	RWT3	RWT4-1B	-	Afghanistan
1190453 - 1	RWT3	RWT4-1B	RWT4-1D	Afghanistan
1190455 - 2	RWT3	RWT4-1B	RWT4-1D	Afghanistan
1190460 - 1	RWT3	RWT4-1B	RWT4-1D	Afghanistan
1190473 - 1	RWT3	RWT4-1B	RWT4-1D	Afghanistan
1190475 - 1	RWT3	RWT4-1B	RWT4-1D	Afghanistan
1190769 - 4	-	-	-	Algeria
1190762 - 4	-	-	RWT4-1D	Algeria
1190252 - 1	-	RWT4-1B	-	Algeria
1190766 - 1	RWT3	-	-	Algeria
1190769 - 2	RWT3	-	-	Algeria
1190485 - 2	RWT3	-	RWT4-1D	Algeria
1190742 - 1	RWT3	RWT4-1B	-	Algeria
1190735 - 1	RWT3	RWT4-1B	RWT4-1D	Algeria
1190022 - 1	-	-	RWT4-1D	Australia
1190027 - 1	-	-	RWT4-1D	Australia
1190507 - 1	-	-	RWT4-1D	Australia
1190031 - 1	-	RWT4-1B	-	Australia
1190123 - 2	-	RWT4-1B	-	Australia
1190138 - 1	-	RWT4-1B	-	Australia
1190138 - 2	-	RWT4-1B	-	Australia
1190148 - 1	-	RWT4-1B	-	Australia
1190173 - 1	-	RWT4-1B	-	Australia
1190251 - 1	-	RWT4-1B	-	Australia
1190005 - 1	-	RWT4-1B	RWT4-1D	Australia
1190006 - 3	-	RWT4-1B	RWT4-1D	Australia
1190006 - 4	-	RWT4-1B	RWT4-1D	Australia
1190024 - 1	-	RWT4-1B	RWT4-1D	Australia
1190029 - 1	-	RWT4-1B	RWT4-1D	Australia
1190030 - 1	-	RWT4-1B	RWT4-1D	Australia
1190030 - 3	-	RWT4-1B	RWT4-1D	Australia
1190121 - 1	-	RWT4-1B	RWT4-1D	Australia
1190132 - 1	-	RWT4-1B	RWT4-1D	Australia
1190133 - 1	-	RWT4-1B	RWT4-1D	Australia
1190135 - 1	-	RWT4-1B	RWT4-1D	Australia
1190136 - 1	-	RWT4-1B	RWT4-1D	Australia
1190137 - 1	-	RWT4-1B	RWT4-1D	Australia
1190245 - 1	-	RWT4-1B	RWT4-1D	Australia
1190326 - 1	-	RWT4-1B	RWT4-1D	Australia
1190507 - 3	RWT3	-	RWT4-1D	Australia
1190023 - 1	RWT3	RWT4-1B	-	Australia
1190026 - 1	RWT3	RWT4-1B	-	Australia
1190090 - 1	RWT3	RWT4-1B	-	Australia
1190120 - 1	RWT3	RWT4-1B	-	Australia
1190028 - 1	RWT3	RWT4-1B	RWT4-1D	Australia
1190089 - 1	RWT3	RWT4-1B	RWT4-1D	Australia
1190122 - 1	RWT3	RWT4-1B	RWT4-1D	Australia
1190123 - 1	RWT3	RWT4-1B	RWT4-1D	Australia
1190134 - 1	RWT3	RWT4-1B	RWT4-1D	Australia
1190134 - 3	RWT3	RWT4-1B	RWT4-1D	Australia
1190331 - 2	RWT3	RWT4-1B	-	Brazil
1190331 - 4	RWT3	RWT4-1B	-	Brazil
1190624 - 3	-	-	-	Bulgaria
1190624 - 4	-	-	-	Bulgaria
1190159 - 1	-	RWT4-1B	-	Bulgaria
1190071 - 1	-	RWT4-1B	RWT4-1D	Bulgaria
1190073 - 1	-	RWT4-1B	RWT4-1D	Bulgaria
1190621 - 1	-	RWT4-1B	RWT4-1D	Bulgaria
1190623 - 3	-	RWT4-1B	RWT4-1D	Bulgaria
1190345 - 1	RWT3	-	-	Bulgaria
1190345 - 3	RWT3	-	-	Bulgaria
1190348 - 1	RWT3	-	-	Bulgaria
1190622 - 1	RWT3	-	-	Bulgaria
1190622 - 2	RWT3	-	-	Bulgaria
1190349 - 1	RWT3	-	RWT4-1D	Bulgaria
1190013 - 1	RWT3	RWT4-1B	RWT4-1D	Bulgaria
1190013 - 2	RWT3	RWT4-1B	RWT4-1D	Bulgaria
1190502 - 2	RWT3	-	-	Burma
1190503 - 1	RWT3	-	RWT4-1D	Burma
1190313 - 1	RWT3	RWT4-1B	-	Burma
1190313 - 2	RWT3	RWT4-1B	-	Burma
1190502 - 3	RWT3	RWT4-1B	-	Burma
1190265 - 1	-	-	-	Canary Islands
1190557 - 1	-	-	RWT4-1D	Canary Islands
1190558 - 1	-	-	RWT4-1D	Canary Islands
1190261 - 1	-	RWT4-1B	-	Canary Islands
1190262 - 1	-	RWT4-1B	-	Canary Islands
1190263 - 1	-	RWT4-1B	-	Canary Islands
1190556 - 1	-	RWT4-1B	-	Canary Islands
1190556 - 4	-	RWT4-1B	-	Canary Islands
1190260 - 1	-	RWT4-1B	RWT4-1D	Canary Islands
1190552 - 2	-	RWT4-1B	RWT4-1D	Canary Islands
1190554 - 1	-	RWT4-1B	RWT4-1D	Canary Islands
1190264 - 1	RWT3	RWT4-1B	RWT4-1D	Canary Islands
1190553 - 2	RWT3	RWT4-1B	RWT4-1D	Canary Islands
1190553 - 4	RWT3	RWT4-1B	RWT4-1D	Canary Islands
1190171 - 1	-	-	-	China
1190250 - 1	-	-	-	China
1190315 - 2	-	-	-	China
1190321 - 1	-	-	-	China
1190323 - 1	-	-	-	China
1190324 - 1	-	-	-	China
1190588 - 1	-	-	-	China
1190589 - 1	-	-	-	China
1190817 - 1	-	-	-	China
1190316 - 4	-	-	RWT4-1D	China
1190582 - 1	-	-	RWT4-1D	China
1190584 - 1	-	-	RWT4-1D	China
1190657 - 1	-	-	RWT4-1D	China
1190658 - 1	-	-	RWT4-1D	China
1190721 - 1	-	-	RWT4-1D	China
1190726 - 1	-	-	RWT4-1D	China
1190095 - 1	-	RWT4-1B	-	China
1190170 - 1	-	RWT4-1B	-	China
1190224 - 4	-	RWT4-1B	-	China
1190314 - 1	-	RWT4-1B	-	China
1190319 - 2	-	RWT4-1B	-	China
1190443 - 1	-	RWT4-1B	-	China
1190447 - 3	-	RWT4-1B	-	China
1190587 - 1	-	RWT4-1B	-	China
1190651 - 1	-	RWT4-1B	-	China
1190722 - 1	-	RWT4-1B	-	China
1190141 - 2	-	RWT4-1B	RWT4-1D	China
1190169 - 1	-	RWT4-1B	RWT4-1D	China
1190169 - 4	-	RWT4-1B	RWT4-1D	China
1190318 - 1	-	RWT4-1B	RWT4-1D	China
1190446 - 1	-	RWT4-1B	RWT4-1D	China
1190585 - 2	-	RWT4-1B	RWT4-1D	China
1190647 - 1	-	RWT4-1B	RWT4-1D	China
1190653 - 1	-	RWT4-1B	RWT4-1D	China
1190655 - 1	-	RWT4-1B	RWT4-1D	China
1190720 - 1	-	RWT4-1B	RWT4-1D	China
1190720 - 4	-	RWT4-1B	RWT4-1D	China
1190821 - 1	-	RWT4-1B	RWT4-1D	China
1190822 - 2	-	RWT4-1B	RWT4-1D	China
1190322 - 1	RWT3	-	-	China
1190441 - 1	RWT3	-	-	China
1190442 - 1	RWT3	-	-	China
1190444 - 4	RWT3	-	-	China
1190654 - 4	RWT3	-	-	China
1190824 - 1	RWT3	-	-	China
1190825 - 3	RWT3	-	-	China
1190825 - 4	RWT3	-	-	China
1190829 - 4	RWT3	-	-	China
1190316 - 1	RWT3	-	RWT4-1D	China
1190317 - 2	RWT3	-	RWT4-1D	China
1190319 - 1	RWT3	-	RWT4-1D	China
1190400 - 1	RWT3	-	RWT4-1D	China
1190435 - 1	RWT3	-	RWT4-1D	China
1190440 - 1	RWT3	-	RWT4-1D	China
1190444 - 3	RWT3	-	RWT4-1D	China
1190528 - 1	RWT3	-	RWT4-1D	China
1190568 - 1	RWT3	-	RWT4-1D	China
1190583 - 1	RWT3	-	RWT4-1D	China
1190649 - 1	RWT3	-	RWT4-1D	China
1190650 - 2	RWT3	-	RWT4-1D	China
1190650 - 3	RWT3	-	RWT4-1D	China
1190698 - 1	RWT3	-	RWT4-1D	China
1190699 - 2	RWT3	-	RWT4-1D	China
1190700 - 1	RWT3	-	RWT4-1D	China
1190703 - 1	RWT3	-	RWT4-1D	China
1190718 - 1	RWT3	-	RWT4-1D	China
1190727 - 1	RWT3	-	RWT4-1D	China
1190812 - 1	RWT3	-	RWT4-1D	China
1190820 - 1	RWT3	-	RWT4-1D	China
1190823 - 1	RWT3	-	RWT4-1D	China
1190827 - 1	RWT3	-	RWT4-1D	China
1190828 - 1	RWT3	-	RWT4-1D	China
1190829 - 3	RWT3	-	RWT4-1D	China
1190168 - 1	RWT3	RWT4-1B	-	China
1190224 - 3	RWT3	RWT4-1B	-	China
1190315 - 1	RWT3	RWT4-1B	-	China
1190436 - 1	RWT3	RWT4-1B	-	China
1190436 - 2	RWT3	RWT4-1B	-	China
1190437 - 3	RWT3	RWT4-1B	-	China
1190438 - 3	RWT3	RWT4-1B	-	China
1190438 - 4	RWT3	RWT4-1B	-	China
1190504 - 1	RWT3	RWT4-1B	-	China
1190586 - 2	RWT3	RWT4-1B	-	China
1190586 - 4	RWT3	RWT4-1B	-	China
1190652 - 1	RWT3	RWT4-1B	-	China
1190652 - 2	RWT3	RWT4-1B	-	China
1190654 - 3	RWT3	RWT4-1B	-	China
1190669 - 4	RWT3	RWT4-1B	-	China
1190695 - 1	RWT3	RWT4-1B	-	China
1190818 - 3	RWT3	RWT4-1B	-	China
1190819 - 1	RWT3	RWT4-1B	-	China
1190819 - 3	RWT3	RWT4-1B	-	China
1190175 - 2	RWT3	RWT4-1B	RWT4-1D	China
1190175 - 3	RWT3	RWT4-1B	RWT4-1D	China
1190317 - 1	RWT3	RWT4-1B	RWT4-1D	China
1190437 - 1	RWT3	RWT4-1B	RWT4-1D	China
1190439 - 1	RWT3	RWT4-1B	RWT4-1D	China
1190440 - 4	RWT3	RWT4-1B	RWT4-1D	China
1190445 - 1	RWT3	RWT4-1B	RWT4-1D	China
1190648 - 1	RWT3	RWT4-1B	RWT4-1D	China
1190656 - 1	RWT3	RWT4-1B	RWT4-1D	China
1190659 - 1	RWT3	RWT4-1B	RWT4-1D	China
1190660 - 1	RWT3	RWT4-1B	RWT4-1D	China
1190717 - 1	RWT3	RWT4-1B	RWT4-1D	China
1190719 - 1	RWT3	RWT4-1B	RWT4-1D	China
1190725 - 1	RWT3	RWT4-1B	RWT4-1D	China
1190725 - 4	RWT3	RWT4-1B	RWT4-1D	China
1190818 - 2	RWT3	RWT4-1B	RWT4-1D	China
1190046 - 3	-	-	-	Crete
1190289 - 1	-	-	-	Crete
1190046 - 1	-	-	RWT4-1D	Crete
1190222 - 1	-	RWT4-1B	-	Crete
1190287 - 2	-	RWT4-1B	-	Crete
1190290 - 1	-	RWT4-1B	-	Crete
1190561 - 1	-	RWT4-1B	-	Crete
1190638 - 1	-	RWT4-1B	-	Crete
1190639 - 1	-	RWT4-1B	RWT4-1D	Crete
1190002 - 1	RWT3	RWT4-1B	-	Crete
1190287 - 1	RWT3	RWT4-1B	-	Crete
1190288 - 1	RWT3	RWT4-1B	-	Crete
1190563 - 1	RWT3	RWT4-1B	-	Crete
1190682 - 1	RWT3	RWT4-1B	-	Crete
1190292 - 1	-	RWT4-1B	-	Cyprus
1190291 - 1	-	RWT4-1B	RWT4-1D	Cyprus
1190209 - 1	RWT3	-	RWT4-1D	Egypt
1190328 - 1	RWT3	RWT4-1B	-	Egypt
1190328 - 4	RWT3	RWT4-1B	-	Egypt
1190330 - 1	RWT3	RWT4-1B	-	Egypt
1190330 - 4	RWT3	RWT4-1B	-	Egypt
1190305 - 1	RWT3	RWT4-1B	RWT4-1D	Egypt
1190747 - 1	-	-	RWT4-1D	Ethiopia
1190774 - 4	RWT3	-	RWT4-1D	Ethiopia
1190777 - 1	-	RWT4-1B	-	Finland
1190110 - 1	-	RWT4-1B	-	France
1190139 - 1	-	RWT4-1B	-	France
1190490 - 1	-	RWT4-1B	-	France
1190491 - 1	-	RWT4-1B	-	France
1190491 - 2	-	RWT4-1B	-	France
1190189 - 1	-	RWT4-1B	RWT4-1D	France
1190192 - 1	-	RWT4-1B	RWT4-1D	France
1190211 - 3	-	RWT4-1B	RWT4-1D	France
1190211 - 4	-	RWT4-1B	RWT4-1D	France
1190040 - 1	RWT3	RWT4-1B	-	France
1190040 - 3	RWT3	RWT4-1B	-	France
1190190 - 1	RWT3	RWT4-1B	-	France
1190190 - 2	RWT3	RWT4-1B	-	France
1190191 - 1	RWT3	RWT4-1B	-	France
1190200 - 1	RWT3	RWT4-1B	-	France
1190041 - 4	RWT3	RWT4-1B	RWT4-1D	France
1190042 - 1	RWT3	RWT4-1B	RWT4-1D	France
1190105 - 1	RWT3	RWT4-1B	RWT4-1D	France
1190105 - 2	RWT3	RWT4-1B	RWT4-1D	France
1190106 - 1	RWT3	RWT4-1B	RWT4-1D	France
1190107 - 1	RWT3	RWT4-1B	RWT4-1D	France
1190108 - 1	RWT3	RWT4-1B	RWT4-1D	France
1190109 - 1	RWT3	RWT4-1B	RWT4-1D	France
1190189 - 2	RWT3	RWT4-1B	RWT4-1D	France
1190193 - 1	RWT3	RWT4-1B	RWT4-1D	France
1190194 - 1	RWT3	RWT4-1B	RWT4-1D	France
1190236 - 1	-	-	-	Greece
1190383 - 1	-	-	-	Greece
1190384 - 1	-	-	-	Greece
1190570 - 1	-	-	-	Greece
1190158 - 1	-	RWT4-1B	-	Greece
1190158 - 2	-	RWT4-1B	-	Greece
1190179 - 1	-	RWT4-1B	-	Greece
1190235 - 3	-	RWT4-1B	-	Greece
1190235 - 4	-	RWT4-1B	-	Greece
1190282 - 1	-	RWT4-1B	-	Greece
1190560 - 1	-	RWT4-1B	-	Greece
1190567 - 1	-	RWT4-1B	-	Greece
1190569 - 1	-	RWT4-1B	-	Greece
1190690 - 1	-	RWT4-1B	-	Greece
1190691 - 1	-	RWT4-1B	-	Greece
1190402 - 1	RWT3	-	-	Greece
1190605 - 1	RWT3	-	RWT4-1D	Greece
1190605 - 2	RWT3	-	RWT4-1D	Greece
1190179 - 4	RWT3	RWT4-1B	-	Greece
1190286 - 1	RWT3	RWT4-1B	-	Greece
1190564 - 1	RWT3	RWT4-1B	-	Greece
1190564 - 3	RWT3	RWT4-1B	-	Greece
1190565 - 1	RWT3	RWT4-1B	-	Greece
1190566 - 1	RWT3	RWT4-1B	-	Greece
1190281 - 1	RWT3	RWT4-1B	RWT4-1D	Greece
1190283 - 1	RWT3	RWT4-1B	RWT4-1D	Greece
1190284 - 1	RWT3	RWT4-1B	RWT4-1D	Greece
1190285 - 1	RWT3	RWT4-1B	RWT4-1D	Greece
1190912 - 3	RWT3	-	RWT4-1D	Hungary
1190912 - 4	RWT3	-	RWT4-1D	Hungary
1190231 - 2	RWT3	RWT4-1B	-	Hungary
1190336 - 1	RWT3	RWT4-1B	-	Hungary
1190337 - 1	RWT3	RWT4-1B	-	Hungary
1190337 - 2	RWT3	RWT4-1B	-	Hungary
1190911 - 1	RWT3	RWT4-1B	-	Hungary
1190338 - 3	RWT3	RWT4-1B	RWT4-1D	Hungary
1190634 - 1	RWT3	RWT4-1B	RWT4-1D	Hungary
1190635 - 1	RWT3	RWT4-1B	RWT4-1D	Hungary
1190092 - 1	-	-	-	India
1190172 - 2	-	-	-	India
1190208 - 1	-	-	-	India
1190208 - 2	-	-	-	India
1190233 - 1	-	-	-	India
1190248 - 2	-	-	-	India
1190431 - 1	-	-	-	India
1190518 - 1	-	-	-	India
1190519 - 3	-	-	-	India
1190520 - 1	-	-	-	India
1190407 - 2	-	-	RWT4-1D	India
1190519 - 1	-	-	RWT4-1D	India
1190522 - 1	-	-	RWT4-1D	India
1190522 - 4	-	-	RWT4-1D	India
1190710 - 1	-	-	RWT4-1D	India
1190714 - 1	-	-	RWT4-1D	India
1190715 - 3	-	-	RWT4-1D	India
1190032 - 1	-	RWT4-1B	-	India
1190033 - 1	-	RWT4-1B	-	India
1190081 - 1	-	RWT4-1B	-	India
1190086 - 2	-	RWT4-1B	-	India
1190087 - 1	-	RWT4-1B	-	India
1190093 - 1	-	RWT4-1B	-	India
1190094 - 1	-	RWT4-1B	-	India
1190126 - 1	-	RWT4-1B	-	India
1190166 - 3	-	RWT4-1B	-	India
1190174 - 1	-	RWT4-1B	-	India
1190198 - 3	-	RWT4-1B	-	India
1190198 - 4	-	RWT4-1B	-	India
1190249 - 1	-	RWT4-1B	-	India
1190381 - 1	-	RWT4-1B	-	India
1190411 - 1	-	RWT4-1B	-	India
1190523 - 1	-	RWT4-1B	-	India
1190524 - 2	-	RWT4-1B	-	India
1190724 - 1	-	RWT4-1B	-	India
1190739 - 1	-	RWT4-1B	-	India
1190813 - 3	-	RWT4-1B	-	India
1190010 - 1	-	RWT4-1B	RWT4-1D	India
1190010 - 2	-	RWT4-1B	RWT4-1D	India
1190011 - 1	-	RWT4-1B	RWT4-1D	India
1190011 - 2	-	RWT4-1B	RWT4-1D	India
1190079 - 2	-	RWT4-1B	RWT4-1D	India
1190119 - 1	-	RWT4-1B	RWT4-1D	India
1190119 - 2	-	RWT4-1B	RWT4-1D	India
1190124 - 1	-	RWT4-1B	RWT4-1D	India
1190128 - 1	-	RWT4-1B	RWT4-1D	India
1190128 - 2	-	RWT4-1B	RWT4-1D	India
1190165 - 1	-	RWT4-1B	RWT4-1D	India
1190174 - 4	-	RWT4-1B	RWT4-1D	India
1190512 - 1	-	RWT4-1B	RWT4-1D	India
1190644 - 1	-	RWT4-1B	RWT4-1D	India
1190645 - 1	-	RWT4-1B	RWT4-1D	India
1190645 - 2	-	RWT4-1B	RWT4-1D	India
1190646 - 1	-	RWT4-1B	RWT4-1D	India
1190199 - 1	RWT3	-	-	India
1190232 - 1	RWT3	-	-	India
1190243 - 2	RWT3	-	-	India
1190247 - 1	RWT3	-	-	India
1190407 - 1	RWT3	-	-	India
1190414 - 1	RWT3	-	-	India
1190426 - 1	RWT3	-	-	India
1190511 - 1	RWT3	-	-	India
1190644 - 4	RWT3	-	-	India
1190711 - 1	RWT3	-	-	India
1190732 - 1	RWT3	-	-	India
1190732 - 2	RWT3	-	-	India
1190744 - 1	RWT3	-	-	India
1190744 - 4	RWT3	-	-	India
1190763 - 1	RWT3	-	-	India
1190813 - 1	RWT3	-	-	India
1190127 - 1	RWT3	-	RWT4-1D	India
1190210 - 1	RWT3	-	RWT4-1D	India
1190242 - 1	RWT3	-	RWT4-1D	India
1190244 - 3	RWT3	-	RWT4-1D	India
1190246 - 1	RWT3	-	RWT4-1D	India
1190406 - 1	RWT3	-	RWT4-1D	India
1190406 - 3	RWT3	-	RWT4-1D	India
1190409 - 1	RWT3	-	RWT4-1D	India
1190413 - 1	RWT3	-	RWT4-1D	India
1190413 - 3	RWT3	-	RWT4-1D	India
1190415 - 1	RWT3	-	RWT4-1D	India
1190416 - 1	RWT3	-	RWT4-1D	India
1190417 - 1	RWT3	-	RWT4-1D	India
1190418 - 1	RWT3	-	RWT4-1D	India
1190421 - 1	RWT3	-	RWT4-1D	India
1190422 - 1	RWT3	-	RWT4-1D	India
1190427 - 1	RWT3	-	RWT4-1D	India
1190430 - 1	RWT3	-	RWT4-1D	India
1190432 - 1	RWT3	-	RWT4-1D	India
1190433 - 1	RWT3	-	RWT4-1D	India
1190521 - 2	RWT3	-	RWT4-1D	India
1190633 - 2	RWT3	-	RWT4-1D	India
1190633 - 3	RWT3	-	RWT4-1D	India
1190642 - 3	RWT3	-	RWT4-1D	India
1190696 - 1	RWT3	-	RWT4-1D	India
1190706 - 1	RWT3	-	RWT4-1D	India
1190707 - 2	RWT3	-	RWT4-1D	India
1190708 - 1	RWT3	-	RWT4-1D	India
1190731 - 1	RWT3	-	RWT4-1D	India
1190764 - 1	RWT3	-	RWT4-1D	India
1190768 - 1	RWT3	-	RWT4-1D	India
1190012 - 1	RWT3	RWT4-1B	-	India
1190018 - 1	RWT3	RWT4-1B	-	India
1190019 - 1	RWT3	RWT4-1B	-	India
1190020 - 1	RWT3	RWT4-1B	-	India
1190021 - 2	RWT3	RWT4-1B	-	India
1190080 - 1	RWT3	RWT4-1B	-	India
1190082 - 1	RWT3	RWT4-1B	-	India
1190091 - 2	RWT3	RWT4-1B	-	India
1190092 - 2	RWT3	RWT4-1B	-	India
1190165 - 3	RWT3	RWT4-1B	-	India
1190195 - 1	RWT3	RWT4-1B	-	India
1190197 - 1	RWT3	RWT4-1B	-	India
1190197 - 4	RWT3	RWT4-1B	-	India
1190203 - 1	RWT3	RWT4-1B	-	India
1190204 - 3	RWT3	RWT4-1B	-	India
1190204 - 4	RWT3	RWT4-1B	-	India
1190205 - 1	RWT3	RWT4-1B	-	India
1190206 - 1	RWT3	RWT4-1B	-	India
1190206 - 3	RWT3	RWT4-1B	-	India
1190242 - 3	RWT3	RWT4-1B	-	India
1190243 - 4	RWT3	RWT4-1B	-	India
1190419 - 1	RWT3	RWT4-1B	-	India
1190423 - 1	RWT3	RWT4-1B	-	India
1190425 - 1	RWT3	RWT4-1B	-	India
1190428 - 2	RWT3	RWT4-1B	-	India
1190524 - 3	RWT3	RWT4-1B	-	India
1190525 - 1	RWT3	RWT4-1B	-	India
1190527 - 2	RWT3	RWT4-1B	-	India
1190641 - 1	RWT3	RWT4-1B	-	India
1190641 - 2	RWT3	RWT4-1B	-	India
1190712 - 2	RWT3	RWT4-1B	-	India
1190712 - 4	RWT3	RWT4-1B	-	India
1190713 - 1	RWT3	RWT4-1B	-	India
1190715 - 1	RWT3	RWT4-1B	-	India
1190903 - 1	RWT3	RWT4-1B	-	India
1190034 - 1	RWT3	RWT4-1B	RWT4-1D	India
1190125 - 1	RWT3	RWT4-1B	RWT4-1D	India
1190129 - 1	RWT3	RWT4-1B	RWT4-1D	India
1190129 - 2	RWT3	RWT4-1B	RWT4-1D	India
1190167 - 1	RWT3	RWT4-1B	RWT4-1D	India
1190241 - 2	RWT3	RWT4-1B	RWT4-1D	India
1190408 - 2	RWT3	RWT4-1B	RWT4-1D	India
1190408 - 4	RWT3	RWT4-1B	RWT4-1D	India
1190410 - 1	RWT3	RWT4-1B	RWT4-1D	India
1190410 - 2	RWT3	RWT4-1B	RWT4-1D	India
1190412 - 1	RWT3	RWT4-1B	RWT4-1D	India
1190412 - 3	RWT3	RWT4-1B	RWT4-1D	India
1190420 - 1	RWT3	RWT4-1B	RWT4-1D	India
1190423 - 2	RWT3	RWT4-1B	RWT4-1D	India
1190424 - 1	RWT3	RWT4-1B	RWT4-1D	India
1190424 - 4	RWT3	RWT4-1B	RWT4-1D	India
1190429 - 1	RWT3	RWT4-1B	RWT4-1D	India
1190516 - 1	RWT3	RWT4-1B	RWT4-1D	India
1190517 - 4	RWT3	RWT4-1B	RWT4-1D	India
1190642 - 2	RWT3	RWT4-1B	RWT4-1D	India
1190643 - 1	RWT3	RWT4-1B	RWT4-1D	India
1190692 - 1	RWT3	RWT4-1B	RWT4-1D	India
1190694 - 2	RWT3	RWT4-1B	RWT4-1D	India
1190694 - 3	RWT3	RWT4-1B	RWT4-1D	India
1190716 - 1	RWT3	RWT4-1B	RWT4-1D	India
1190730 - 4	RWT3	RWT4-1B	RWT4-1D	India
1190803 - 1	RWT3	RWT4-1B	RWT4-1D	India
1190207 - 2	-	-	-	Iran
1190237 - 2	-	-	-	Iran
1190374 - 3	-	-	-	Iran
1190376 - 3	-	RWT4-1B	-	Iran
1190380 - 1	-	RWT4-1B	-	Iran
1190575 - 2	-	RWT4-1B	-	Iran
1190581 - 1	-	RWT4-1B	-	Iran
1190379 - 1	-	RWT4-1B	RWT4-1D	Iran
1190405 - 1	-	RWT4-1B	RWT4-1D	Iran
1190514 - 2	-	RWT4-1B	RWT4-1D	Iran
1190640 - 1	-	RWT4-1B	RWT4-1D	Iran
1190729 - 1	-	RWT4-1B	RWT4-1D	Iran
1190237 - 4	RWT3	-	-	Iran
1190377 - 1	RWT3	-	-	Iran
1190404 - 2	RWT3	-	-	Iran
1190513 - 1	RWT3	-	-	Iran
1190625 - 1	RWT3	-	-	Iran
1190626 - 1	RWT3	-	-	Iran
1190630 - 1	RWT3	-	-	Iran
1190681 - 1	RWT3	-	-	Iran
1190003 - 4	RWT3	-	RWT4-1D	Iran
1190238 - 1	RWT3	-	RWT4-1D	Iran
1190375 - 1	RWT3	-	RWT4-1D	Iran
1190577 - 1	RWT3	-	RWT4-1D	Iran
1190577 - 2	RWT3	-	RWT4-1D	Iran
1190578 - 1	RWT3	-	RWT4-1D	Iran
1190580 - 1	RWT3	-	RWT4-1D	Iran
1190627 - 1	RWT3	-	RWT4-1D	Iran
1190628 - 2	RWT3	-	RWT4-1D	Iran
1190628 - 3	RWT3	-	RWT4-1D	Iran
1190629 - 1	RWT3	-	RWT4-1D	Iran
1190631 - 1	RWT3	-	RWT4-1D	Iran
1190632 - 1	RWT3	-	RWT4-1D	Iran
1190632 - 2	RWT3	-	RWT4-1D	Iran
1190678 - 1	RWT3	-	RWT4-1D	Iran
1190684 - 1	RWT3	-	RWT4-1D	Iran
1190701 - 1	RWT3	-	RWT4-1D	Iran
1190704 - 1	RWT3	-	RWT4-1D	Iran
1190705 - 1	RWT3	-	RWT4-1D	Iran
1190240 - 2	RWT3	RWT4-1B	-	Iran
1190240 - 3	RWT3	RWT4-1B	-	Iran
1190309 - 1	RWT3	RWT4-1B	-	Iran
1190309 - 2	RWT3	RWT4-1B	-	Iran
1190310 - 2	RWT3	RWT4-1B	-	Iran
1190311 - 2	RWT3	RWT4-1B	-	Iran
1190312 - 1	RWT3	RWT4-1B	-	Iran
1190312 - 2	RWT3	RWT4-1B	-	Iran
1190373 - 1	RWT3	RWT4-1B	-	Iran
1190374 - 2	RWT3	RWT4-1B	-	Iran
1190307 - 1	RWT3	RWT4-1B	RWT4-1D	Iran
1190308 - 1	RWT3	RWT4-1B	RWT4-1D	Iran
1190310 - 1	RWT3	RWT4-1B	RWT4-1D	Iran
1190378 - 1	RWT3	RWT4-1B	RWT4-1D	Iran
1190378 - 4	RWT3	RWT4-1B	RWT4-1D	Iran
1190505 - 1	RWT3	RWT4-1B	RWT4-1D	Iran
1190506 - 1	RWT3	RWT4-1B	RWT4-1D	Iran
1190515 - 1	RWT3	RWT4-1B	RWT4-1D	Iran
1190576 - 1	RWT3	RWT4-1B	RWT4-1D	Iran
1190579 - 1	RWT3	RWT4-1B	RWT4-1D	Iran
1190147 - 1	-	RWT4-1B	RWT4-1D	Iraq
1190004 - 1	RWT3	-	-	Iraq
1190501 - 1	RWT3	-	-	Iraq
1190728 - 1	RWT3	-	RWT4-1D	Iraq
1190500 - 1	RWT3	RWT4-1B	-	Iraq
1190674 - 1	RWT3	RWT4-1B	-	Iraq
1190306 - 1	RWT3	RWT4-1B	RWT4-1D	Iraq
1190728 - 2	RWT3	RWT4-1B	RWT4-1D	Iraq
1190778 - 1	-	-	RWT4-1D	Italy
1190039 - 1	-	RWT4-1B	-	Italy
1190185 - 1	-	RWT4-1B	-	Italy
1190186 - 1	-	RWT4-1B	-	Italy
1190756 - 2	-	RWT4-1B	-	Italy
1190757 - 1	-	RWT4-1B	-	Italy
1190784 - 1	-	RWT4-1B	-	Italy
1190039 - 3	-	RWT4-1B	RWT4-1D	Italy
1190102 - 1	-	RWT4-1B	RWT4-1D	Italy
1190103 - 1	-	RWT4-1B	RWT4-1D	Italy
1190737 - 1	-	RWT4-1B	RWT4-1D	Italy
1190806 - 1	RWT3	-	RWT4-1D	Italy
1190816 - 1	RWT3	-	RWT4-1D	Italy
1190187 - 1	RWT3	RWT4-1B	-	Italy
1190484 - 1	RWT3	RWT4-1B	-	Italy
1190680 - 1	RWT3	RWT4-1B	-	Italy
1190756 - 1	RWT3	RWT4-1B	-	Italy
1190101 - 1	RWT3	RWT4-1B	RWT4-1D	Italy
1190104 - 1	RWT3	RWT4-1B	RWT4-1D	Italy
1190536 - 2	-	-	-	Morocco
1190044 - 1	-	RWT4-1B	-	Morocco
1190044 - 3	-	RWT4-1B	-	Morocco
1190111 - 1	-	RWT4-1B	-	Morocco
1190212 - 1	-	RWT4-1B	-	Morocco
1190215 - 1	-	RWT4-1B	-	Morocco
1190217 - 1	-	RWT4-1B	-	Morocco
1190258 - 1	-	RWT4-1B	-	Morocco
1190258 - 3	-	RWT4-1B	-	Morocco
1190259 - 1	-	RWT4-1B	-	Morocco
1190495 - 1	-	RWT4-1B	-	Morocco
1190496 - 1	-	RWT4-1B	-	Morocco
1190497 - 1	-	RWT4-1B	-	Morocco
1190533 - 1	-	RWT4-1B	-	Morocco
1190533 - 2	-	RWT4-1B	-	Morocco
1190253 - 1	-	RWT4-1B	RWT4-1D	Morocco
1190213 - 1	RWT3	RWT4-1B	-	Morocco
1190216 - 1	RWT3	RWT4-1B	-	Morocco
1190254 - 1	RWT3	RWT4-1B	-	Morocco
1190497 - 4	RWT3	RWT4-1B	-	Morocco
1190534 - 2	RWT3	RWT4-1B	-	Morocco
1190686 - 1	RWT3	RWT4-1B	-	Morocco
1190142 - 1	RWT3	RWT4-1B	RWT4-1D	Morocco
1190398 - 1	-	RWT4-1B	-	Palestine
1190327 - 1	RWT3	-	-	Palestine
1190037 - 1	-	RWT4-1B	-	Poland
1190037 - 3	-	RWT4-1B	-	Poland
1190098 - 1	-	RWT4-1B	-	Poland
1190480 - 1	-	RWT4-1B	-	Poland
1190481 - 1	-	RWT4-1B	-	Poland
1190482 - 1	-	RWT4-1B	-	Poland
1190035 - 1	-	RWT4-1B	RWT4-1D	Poland
1190036 - 2	-	RWT4-1B	RWT4-1D	Poland
1190036 - 4	-	RWT4-1B	RWT4-1D	Poland
1190483 - 1	RWT3	-	-	Poland
1190670 - 4	RWT3	-	-	Poland
1190088 - 1	RWT3	-	RWT4-1D	Poland
1190479 - 1	RWT3	-	RWT4-1D	Poland
1190099 - 1	RWT3	RWT4-1B	-	Poland
1190181 - 1	RWT3	RWT4-1B	-	Poland
1190182 - 1	RWT3	RWT4-1B	-	Poland
1190184 - 1	RWT3	RWT4-1B	-	Poland
1190670 - 1	RWT3	RWT4-1B	-	Poland
1190672 - 1	RWT3	RWT4-1B	-	Poland
1190097 - 1	RWT3	RWT4-1B	RWT4-1D	Poland
1190100 - 1	RWT3	RWT4-1B	RWT4-1D	Poland
1190154 - 1	-	-	-	Portugal
1190392 - 1	-	-	RWT4-1D	Portugal
1190009 - 3	-	RWT4-1B	-	Portugal
1190009 - 4	-	RWT4-1B	-	Portugal
1190151 - 1	-	RWT4-1B	-	Portugal
1190153 - 1	-	RWT4-1B	-	Portugal
1190230 - 1	-	RWT4-1B	-	Portugal
1190339-1	-	RWT4-1B	-	Portugal
1190389 - 1	-	RWT4-1B	-	Portugal
1190394 - 1	-	RWT4-1B	-	Portugal
1190395 - 1	-	RWT4-1B	-	Portugal
1190396 - 1	-	RWT4-1B	-	Portugal
1190396 - 4	-	RWT4-1B	-	Portugal
1190401 - 1	-	RWT4-1B	-	Portugal
1190510 - 1	-	RWT4-1B	-	Portugal
1190593 - 1	-	RWT4-1B	-	Portugal
1190594 - 2	-	RWT4-1B	-	Portugal
1190594 - 3	-	RWT4-1B	-	Portugal
1190598 - 1	-	RWT4-1B	-	Portugal
1190060 - 2	-	RWT4-1B	RWT4-1D	Portugal
1190118 - 1	-	RWT4-1B	RWT4-1D	Portugal
1190391 - 1	-	RWT4-1B	RWT4-1D	Portugal
1190058 - 1	RWT3	-	-	Portugal
1190058 - 2	RWT3	-	-	Portugal
1190155 - 1	RWT3	-	-	Portugal
1190155 - 4	RWT3	-	-	Portugal
1190059 - 1	RWT3	-	RWT4-1D	Portugal
1190393 - 1	RWT3	-	RWT4-1D	Portugal
1190596 - 3	RWT3	-	RWT4-1D	Portugal
1190596 - 4	RWT3	-	RWT4-1D	Portugal
1190177 - 1	RWT3	RWT4-1B	-	Portugal
1190229 - 1	RWT3	RWT4-1B	-	Portugal
1190390 - 1	RWT3	RWT4-1B	-	Portugal
1190397 - 1	RWT3	RWT4-1B	-	Portugal
1190509 - 1	RWT3	RWT4-1B	-	Portugal
1190590 - 1	RWT3	RWT4-1B	-	Portugal
1190590 - 2	RWT3	RWT4-1B	-	Portugal
1190591 - 1	RWT3	RWT4-1B	-	Portugal
1190592 - 1	RWT3	RWT4-1B	-	Portugal
1190595 - 1	RWT3	RWT4-1B	-	Portugal
1190597 - 1	RWT3	RWT4-1B	-	Portugal
1190599 - 1	RWT3	RWT4-1B	-	Portugal
1190450 - 4	-	-	-	Romania
1190096 - 1	-	RWT4-1B	-	Romania
1190096 - 3	-	RWT4-1B	-	Romania
1190448 - 1	-	RWT4-1B	-	Romania
1190451 - 1	-	RWT4-1B	-	Romania
1190449 - 1	RWT3	-	-	Romania
1190663 - 1	RWT3	RWT4-1B	-	Romania
1190662 - 1	RWT3	RWT4-1B	RWT4-1D	Romania
1190047 - 1	-	-	-	Spain
1190048 - 1	-	-	-	Spain
1190049 - 1	-	-	-	Spain
1190341 - 1	-	-	-	Spain
1190541 - 3	-	-	-	Spain
1190541 - 4	-	-	-	Spain
1190677 - 2	-	-	-	Spain
1190067 - 1	-	-	RWT4-1D	Spain
1190116 - 1	-	-	RWT4-1D	Spain
1190117 - 1	-	-	RWT4-1D	Spain
1190219 - 1	-	-	RWT4-1D	Spain
1190540 - 1	-	-	RWT4-1D	Spain
1190544 - 1	-	-	RWT4-1D	Spain
1190603 - 1	-	-	RWT4-1D	Spain
1190053 - 1	-	RWT4-1B	-	Spain
1190054 - 1	-	RWT4-1B	-	Spain
1190055 - 1	-	RWT4-1B	-	Spain
1190056 - 1	-	RWT4-1B	-	Spain
1190085 - 1	-	RWT4-1B	-	Spain
1190113 - 1	-	RWT4-1B	-	Spain
1190160 - 2	-	RWT4-1B	-	Spain
1190163 - 1	-	RWT4-1B	-	Spain
1190267 - 1	-	RWT4-1B	-	Spain
1190268 - 1	-	RWT4-1B	-	Spain
1190269 - 1	-	RWT4-1B	-	Spain
1190270 - 1	-	RWT4-1B	-	Spain
1190273 - 1	-	RWT4-1B	-	Spain
1190277 - 1	-	RWT4-1B	-	Spain
1190280 - 1	-	RWT4-1B	-	Spain
1190344 - 1	-	RWT4-1B	-	Spain
1190387 - 1	-	RWT4-1B	-	Spain
1190387 - 2	-	RWT4-1B	-	Spain
1190388 - 1	-	RWT4-1B	-	Spain
1190545 - 1	-	RWT4-1B	-	Spain
1190547 - 1	-	RWT4-1B	-	Spain
1190559 - 1	-	RWT4-1B	-	Spain
1190685 - 1	-	RWT4-1B	-	Spain
1190689 - 1	-	RWT4-1B	-	Spain
1190904 - 1	-	RWT4-1B	-	Spain
1190016 - 1	-	RWT4-1B	RWT4-1D	Spain
1190017 - 2	-	RWT4-1B	RWT4-1D	Spain
1190017 - 4	-	RWT4-1B	RWT4-1D	Spain
1190051 - 1	-	RWT4-1B	RWT4-1D	Spain
1190065 - 1	-	RWT4-1B	RWT4-1D	Spain
1190066 - 1	-	RWT4-1B	RWT4-1D	Spain
1190066 - 2	-	RWT4-1B	RWT4-1D	Spain
1190069 - 1	-	RWT4-1B	RWT4-1D	Spain
1190130 - 1	-	RWT4-1B	RWT4-1D	Spain
1190131 - 1	-	RWT4-1B	RWT4-1D	Spain
1190143 - 1	-	RWT4-1B	RWT4-1D	Spain
1190145 - 1	-	RWT4-1B	RWT4-1D	Spain
1190146 - 1	-	RWT4-1B	RWT4-1D	Spain
1190272 - 1	-	RWT4-1B	RWT4-1D	Spain
1190275 - 1	-	RWT4-1B	RWT4-1D	Spain
1190276 - 1	-	RWT4-1B	RWT4-1D	Spain
1190340 - 1	-	RWT4-1B	RWT4-1D	Spain
1190492 - 1	-	RWT4-1B	RWT4-1D	Spain
1190494 - 3	-	RWT4-1B	RWT4-1D	Spain
1190531 - 1	-	RWT4-1B	RWT4-1D	Spain
1190539 - 1	-	RWT4-1B	RWT4-1D	Spain
1190542 - 1	-	RWT4-1B	RWT4-1D	Spain
1190545 - 4	-	RWT4-1B	RWT4-1D	Spain
1190546 - 1	-	RWT4-1B	RWT4-1D	Spain
1190548 - 1	-	RWT4-1B	RWT4-1D	Spain
1190550 - 2	-	RWT4-1B	RWT4-1D	Spain
1190069 - 2	RWT3	-	-	Spain
1190226 - 1	RWT3	-	-	Spain
1190228 - 1	RWT3	-	-	Spain
1190403 - 1	RWT3	-	-	Spain
1190143 - 4	RWT3	-	RWT4-1D	Spain
1190220 - 1	RWT3	-	RWT4-1D	Spain
1190221 - 1	RWT3	-	RWT4-1D	Spain
1190239 - 1	RWT3	-	RWT4-1D	Spain
1190278 - 2	RWT3	-	RWT4-1D	Spain
1190543 - 2	RWT3	-	RWT4-1D	Spain
1190683 - 1	RWT3	-	RWT4-1D	Spain
1190050 - 1	RWT3	RWT4-1B	-	Spain
1190062 - 1	RWT3	RWT4-1B	-	Spain
1190083 - 1	RWT3	RWT4-1B	-	Spain
1190131 - 2	RWT3	RWT4-1B	-	Spain
1190180 - 1	RWT3	RWT4-1B	-	Spain
1190227 - 3	RWT3	RWT4-1B	-	Spain
1190227 - 4	RWT3	RWT4-1B	-	Spain
1190266 - 1	RWT3	RWT4-1B	-	Spain
1190274 - 1	RWT3	RWT4-1B	-	Spain
1190343 - 2	RWT3	RWT4-1B	-	Spain
1190494 - 1	RWT3	RWT4-1B	-	Spain
1190551 - 1	RWT3	RWT4-1B	-	Spain
1190555 - 1	RWT3	RWT4-1B	-	Spain
1190602 - 2	RWT3	RWT4-1B	-	Spain
1190602 - 4	RWT3	RWT4-1B	-	Spain
1190688 - 1	RWT3	RWT4-1B	-	Spain
1190052 - 3	RWT3	RWT4-1B	RWT4-1D	Spain
1190061 - 1	RWT3	RWT4-1B	RWT4-1D	Spain
1190063 - 2	RWT3	RWT4-1B	RWT4-1D	Spain
1190063 - 4	RWT3	RWT4-1B	RWT4-1D	Spain
1190064 - 1	RWT3	RWT4-1B	RWT4-1D	Spain
1190070 - 1	RWT3	RWT4-1B	RWT4-1D	Spain
1190084 - 1	RWT3	RWT4-1B	RWT4-1D	Spain
1190084 - 4	RWT3	RWT4-1B	RWT4-1D	Spain
1190144 - 1	RWT3	RWT4-1B	RWT4-1D	Spain
1190162 - 1	RWT3	RWT4-1B	RWT4-1D	Spain
1190201 - 1	RWT3	RWT4-1B	RWT4-1D	Spain
1190202 - 1	RWT3	RWT4-1B	RWT4-1D	Spain
1190279 - 1	RWT3	RWT4-1B	RWT4-1D	Spain
1190385 - 2	RWT3	RWT4-1B	RWT4-1D	Spain
1190549 - 1	RWT3	RWT4-1B	RWT4-1D	Spain
1190045 - 1	-	RWT4-1B	-	Syria
1190676 - 4	-	-	-	Tunisia
1190043 - 1	-	RWT4-1B	-	Tunisia
1190255 - 1	-	RWT4-1B	-	Tunisia
1190676 - 3	-	RWT4-1B	-	Tunisia
1190256 - 1	-	RWT4-1B	RWT4-1D	Tunisia
1190532 - 1	RWT3	-	-	Tunisia
1190675 - 3	RWT3	-	-	Tunisia
1190811 - 1	RWT3	-	-	Tunisia
1190675 - 1	RWT3	-	RWT4-1D	Tunisia
1190814 - 1	RWT3	-	RWT4-1D	Tunisia
1190537 - 1	RWT3	RWT4-1B	-	Tunisia
1190538 - 1	RWT3	RWT4-1B	-	Tunisia
1190636 - 2	RWT3	RWT4-1B	RWT4-1D	Tunisia
1190636 - 3	RWT3	RWT4-1B	RWT4-1D	Tunisia
1190687 - 1	RWT3	RWT4-1B	RWT4-1D	Tunisia
1190301 - 1	-	-	-	Turkey
1190301 - 3	-	-	-	Turkey
1190574 - 1	-	-	-	Turkey
1190140 - 1	-	RWT4-1B	-	Turkey
1190293 - 1	-	RWT4-1B	-	Turkey
1190294 - 1	-	RWT4-1B	-	Turkey
1190296 - 1	-	RWT4-1B	-	Turkey
1190297 - 1	-	RWT4-1B	-	Turkey
1190298 - 1	-	RWT4-1B	-	Turkey
1190299 - 1	-	RWT4-1B	-	Turkey
1190300 - 1	-	RWT4-1B	-	Turkey
1190571 - 1	-	RWT4-1B	-	Turkey
1190573 - 1	-	RWT4-1B	-	Turkey
1190112 - 2	RWT3	RWT4-1B	-	Turkey
1190498 - 1	RWT3	RWT4-1B	-	Turkey
1190499 - 1	RWT3	RWT4-1B	-	Turkey
1190637 - 1	RWT3	RWT4-1B	RWT4-1D	Turkey
1190325 - 1	-	-	-	United Kingdom
1190149 - 1	-	RWT4-1B	-	United Kingdom
1190150 - 1	-	RWT4-1B	-	United Kingdom
1190150 - 4	-	RWT4-1B	-	United Kingdom
1190487 - 1	-	-	-	USSR
1190489 - 1	-	-	-	USSR
1190671 - 1	-	-	-	USSR
1190671 - 2	-	-	-	USSR
1190488 - 1	-	-	RWT4-1D	USSR
1190488 - 3	-	-	RWT4-1D	USSR
1190734 - 1	-	-	RWT4-1D	USSR
1190734 - 3	-	-	RWT4-1D	USSR
1190736 - 2	-	-	RWT4-1D	USSR
1190736 - 3	-	-	RWT4-1D	USSR
1190745 - 1	-	-	RWT4-1D	USSR
1190746 - 1	-	-	RWT4-1D	USSR
1190748 - 1	-	-	RWT4-1D	USSR
1190749 - 1	-	-	RWT4-1D	USSR
1190752 - 1	-	-	RWT4-1D	USSR
1190760 - 1	-	-	RWT4-1D	USSR
1190761 - 1	-	-	RWT4-1D	USSR
1190772 - 1	-	-	RWT4-1D	USSR
1190772 - 4	-	-	RWT4-1D	USSR
1190773 - 1	-	-	RWT4-1D	USSR
1190775 - 2	-	-	RWT4-1D	USSR
1190775 - 3	-	-	RWT4-1D	USSR
1190779 - 4	-	-	RWT4-1D	USSR
1190780 - 2	-	-	RWT4-1D	USSR
1190783 - 1	-	-	RWT4-1D	USSR
1190789 - 2	-	-	RWT4-1D	USSR
1190789 - 3	-	-	RWT4-1D	USSR
1190790 - 1	-	-	RWT4-1D	USSR
1190792 - 1	-	-	RWT4-1D	USSR
1190807 - 1	-	-	RWT4-1D	USSR
1190808 - 1	-	-	RWT4-1D	USSR
1190808 - 4	-	-	RWT4-1D	USSR
1190754 - 1	-	RWT4-1B	-	USSR
1190759 - 4	-	RWT4-1B	-	USSR
1190771 - 1	-	RWT4-1B	-	USSR
1190776 - 1	-	RWT4-1B	-	USSR
1190779 - 1	-	RWT4-1B	-	USSR
1190781 - 1	-	RWT4-1B	-	USSR
1190794 - 1	-	RWT4-1B	-	USSR
1190794 - 4	-	RWT4-1B	-	USSR
1190796 - 2	-	RWT4-1B	-	USSR
1190804 - 4	-	RWT4-1B	-	USSR
1190738 - 1	-	RWT4-1B	RWT4-1D	USSR
1190486 - 1	RWT3	-	-	USSR
1190767 - 1	RWT3	-	-	USSR
1190782 - 3	RWT3	-	-	USSR
1190787 - 3	RWT3	-	-	USSR
1190788 - 1	RWT3	-	-	USSR
1190793 - 3	RWT3	-	-	USSR
1190793 - 4	RWT3	-	-	USSR
1190797 - 1	RWT3	-	-	USSR
1190798 - 1	RWT3	-	-	USSR
1190809 - 1	RWT3	-	-	USSR
1190810 - 1	RWT3	-	-	USSR
1190810 - 3	RWT3	-	-	USSR
1190743 - 1	RWT3	-	RWT4-1D	USSR
1190773 - 2	RWT3	-	RWT4-1D	USSR
1190786 - 1	RWT3	-	RWT4-1D	USSR
1190805 - 1	RWT3	-	RWT4-1D	USSR
1190661 - 1	RWT3	RWT4-1B	-	USSR
1190673 - 1	RWT3	RWT4-1B	-	USSR
1190740 - 2	RWT3	RWT4-1B	-	USSR
1190750 - 1	RWT3	RWT4-1B	-	USSR
1190750 - 3	RWT3	RWT4-1B	-	USSR
1190751 - 1	RWT3	RWT4-1B	-	USSR
1190751 - 2	RWT3	RWT4-1B	-	USSR
1190753 - 2	RWT3	RWT4-1B	-	USSR
1190780 - 4	RWT3	RWT4-1B	-	USSR
1190787 - 1	RWT3	RWT4-1B	-	USSR
1190799 - 2	RWT3	RWT4-1B	-	USSR
1190799 - 4	RWT3	RWT4-1B	-	USSR
1190800 - 1	RWT3	RWT4-1B	-	USSR
1190800 - 3	RWT3	RWT4-1B	-	USSR
1190801 - 2	RWT3	RWT4-1B	-	USSR
1190804 - 1	RWT3	RWT4-1B	-	USSR
1190755 - 1	RWT3	RWT4-1B	RWT4-1D	USSR
1190795 - 1	RWT3	RWT4-1B	RWT4-1D	USSR
1190795 - 2	RWT3	RWT4-1B	RWT4-1D	USSR
1190156 - 1	-	-	-	Yugoslavia
1190156 - 4	-	-	-	Yugoslavia
1190361 - 1	-	-	-	Yugoslavia
1190364 - 1	-	-	-	Yugoslavia
1190366 - 1	-	-	-	Yugoslavia
1190608 - 1	-	-	-	Yugoslavia
1190610 - 1	-	-	-	Yugoslavia
1190611 - 1	-	-	-	Yugoslavia
1190015 - 2	-	-	RWT4-1D	Yugoslavia
1190015 - 4	-	-	RWT4-1D	Yugoslavia
1190352 - 1	-	-	RWT4-1D	Yugoslavia
1190365 - 1	-	-	RWT4-1D	Yugoslavia
1190608 - 2	-	-	RWT4-1D	Yugoslavia
1190014 - 1	-	RWT4-1B	-	Yugoslavia
1190014 - 2	-	RWT4-1B	-	Yugoslavia
1190076 - 1	-	RWT4-1B	-	Yugoslavia
1190076 - 3	-	RWT4-1B	-	Yugoslavia
1190114 - 2	-	RWT4-1B	-	Yugoslavia
1190157 - 1	-	RWT4-1B	-	Yugoslavia
1190178 - 3	-	RWT4-1B	-	Yugoslavia
1190178 - 4	-	RWT4-1B	-	Yugoslavia
1190234 - 3	-	RWT4-1B	-	Yugoslavia
1190234 - 4	-	RWT4-1B	-	Yugoslavia
1190356 - 1	-	RWT4-1B	-	Yugoslavia
1190612 - 1	-	RWT4-1B	-	Yugoslavia
1190617 - 1	-	RWT4-1B	-	Yugoslavia
1190619 - 1	-	RWT4-1B	-	Yugoslavia
1190078 - 1	-	RWT4-1B	RWT4-1D	Yugoslavia
1190354 - 1	RWT3	-	-	Yugoslavia
1190363 - 1	RWT3	-	-	Yugoslavia
1190363 - 3	RWT3	-	-	Yugoslavia
1190372 - 2	RWT3	-	-	Yugoslavia
1190613 - 1	RWT3	-	-	Yugoslavia
1190614 - 1	RWT3	-	-	Yugoslavia
1190618 - 2	RWT3	-	-	Yugoslavia
1190359 - 1	RWT3	-	RWT4-1D	Yugoslavia
1190360 - 1	RWT3	-	RWT4-1D	Yugoslavia
1190362 - 1	RWT3	-	RWT4-1D	Yugoslavia
1190668 - 1	RWT3	-	RWT4-1D	Yugoslavia
1190072 - 1	RWT3	RWT4-1B	-	Yugoslavia
1190115 - 1	RWT3	RWT4-1B	-	Yugoslavia
1190115 - 3	RWT3	RWT4-1B	-	Yugoslavia
1190351 - 1	RWT3	RWT4-1B	-	Yugoslavia
1190353 - 1	RWT3	RWT4-1B	-	Yugoslavia
1190353 - 3	RWT3	RWT4-1B	-	Yugoslavia
1190355 - 1	RWT3	RWT4-1B	-	Yugoslavia
1190355 - 2	RWT3	RWT4-1B	-	Yugoslavia
1190357 - 2	RWT3	RWT4-1B	-	Yugoslavia
1190357 - 3	RWT3	RWT4-1B	-	Yugoslavia
1190358 - 1	RWT3	RWT4-1B	-	Yugoslavia
1190358 - 3	RWT3	RWT4-1B	-	Yugoslavia
1190368 - 1	RWT3	RWT4-1B	-	Yugoslavia
1190370 - 1	RWT3	RWT4-1B	-	Yugoslavia
1190372 - 1	RWT3	RWT4-1B	-	Yugoslavia
1190609 - 1	RWT3	RWT4-1B	-	Yugoslavia
1190614 - 3	RWT3	RWT4-1B	-	Yugoslavia
1190615 - 2	RWT3	RWT4-1B	-	Yugoslavia
1190615 - 4	RWT3	RWT4-1B	-	Yugoslavia
1190620 - 1	RWT3	RWT4-1B	-	Yugoslavia
1190620 - 4	RWT3	RWT4-1B	-	Yugoslavia
1190075 - 1	RWT3	RWT4-1B	RWT4-1D	Yugoslavia
1190075 - 4	RWT3	RWT4-1B	RWT4-1D	Yugoslavia
1190077 - 1	RWT3	RWT4-1B	RWT4-1D	Yugoslavia
1190369 - 2	RWT3	RWT4-1B	RWT4-1D	Yugoslavia
1190616 - 1	RWT3	RWT4-1B	RWT4-1D	Yugoslavia
1190616 - 2	RWT3	RWT4-1B	RWT4-1D	Yugoslavia
