# Supplementary material for: A wheat kinase and immune receptor form host-specificity barriers against the blast fungus
Source: Nat Plants. 2023 Feb 16;9(3):385–92. doi: 10.1038/s41477-023-01357-5 (PMC10027608; doi:10.1038/s41477-023-01357-5)
Supplement: Supplementary file 4 — Sequences for the new bait library. [file 41477_2023_1357_MOESM4_ESM.zip]

Archive with 2 entries (2 files):
- Additional_File1.fa
- __MACOSX/._Additional_File1.fa
