# Supplementary material for: A wheat kinase and immune receptor form host-specificity barriers against the blast fungus
Source: Nat Plants. 2023 Feb 16;9(3):385–92. doi: 10.1038/s41477-023-01357-5 (PMC10027608; doi:10.1038/s41477-023-01357-5)
Supplement: Supplementary file 4 — Sequences for the new bait library. [file 41477_2023_1357_MOESM4_ESM.zip › Additional_File1.fa]

>TRIAE_CS42_2AS_TGACv1_113164_AA0352370|TRIAE_CS42_2AS_TGACv1_113164_AA0352370.1
ATGAACGCTGTCAACATGGAGACCACGGGCACCACTGGCTCAATCCTCGGCCATGGAGCA
GGTGACGGCCCGAGCGTCCTCCTTCTCCCGTTCCCGGGGGCGCAGGGCCACACAAACCCG
ATGCTCCAGTTCGGCCGCCGCCTCGCGTACCACGGCCTCCGCCCCACCCTCGTCGTCACC
CGGTACGTGCTCTCCACCACCTCGCCCCCTGGCGCGCCGTTCCGCGTGGCCGCCATCTCG
GACGGCTTCGACGCTGGTGGCATGGCGTCCTGCCCCAACTACGCGGAGTACTTCCCGCGA
CTAGAGGCCGTCGGGTCCGAGACGCTGCGGGAGCTCCTCCTGTCGGAGGCGCGCACTGGG
CGGCCAGTGCGCGTGCTGGTTTACGACCCTCATCTTGCGTGGGCGCTGCGGGTGGCGCGG
GCGGCCGGCGTGGCCACCGCGGCCTTCTTCTCCCAGCCGTGCGCAGTGGACATCGTGTAT
GGGGAGCTCTGGGCGGGGCGTCTGGCGCTGCCGGCGACGGACGGGCATGCGCTGCTCGCG
AGAGGAGCGCTGGGCGTGGAGCTTGGGCCAGAGGACATGCCGCCGTTCGCGGTCGCACCA
GAGTCGCAGCCGGTGCTCACAAAGACGTCGATTGGGCAGTTCGACGGGCTGGAGGACGCC
GACGACGTGCTCGTCAACTCTTTCCACGACATCGAGCCAAAGGAGGCAGAGTACATGGAG
TTAACATGGAGAGCGAAGATGATAGGTCCAACTTTGCCATCATACTATCTTGATGATAAT
CGCCTACCATCCAACAAGTCGTATGGTTTCAACTTGTTCAGTGAGGGTGTATCGTGTATG
GATTGGTTAGACAAGCATAGCATTTCCTCCGTTGTGCTTGTATCCTATGGTACTGTCTCT
AACTACGATGCAACCCAATTGGAGGAGCTTGGCAGTGGACTATGCAATTCTGGCAAACCA
TTTGTTTGGGTTGTCAGATCCAATGAGGCACACAAGTTATCTGAAGAACTCAAGGAGAAA
TGTGAGAACAGTGGATTAATTGTTGCGTGGTGCCCCCAACTAGAAGTTTTGTCACACAAG
GCTATCGGTTGTTTTGTTACCCACTGCGGATGGAACTCGACATTGGAGGCAATTGTTAGT
GGTGTTCCTCTTGTGGGAATCCCACATTGGGCTGACCAACCCACCATCTCAAAGTATGTG
GAGACTGTGTGGGGCATGGGTGTGCGAGTGCGGAAGGGCGATAAAGGATGGCTAAAGAGG
ATGGAGGTCGAGAGGTGCATTAGAGAGGTGATGGACGGAGATAGAAAGGATGAGTACAAA
AGAAATGCTGCAAAGTGGATGCAAAAGGCCAAGGATGCAATGCAGGAAGGAGGAAGCTCA
GATAATCATATTGCTGACTTTGCTGCGAAGTATACTTCAACTTGA
>TRIAE_CS42_2AL_TGACv1_093767_AA0286350|TRIAE_CS42_2AL_TGACv1_093767_AA0286350.1
ATGTCGGCGGAGACGGAGACGAGCGCCGCCGCGCCGGCGCCCGCGCCCATGCGGTGCCAG
CGCATAGGCTGCGACGCCATGTTCACTGACGACGACAACCCCGACGGCTCCTGCCACTAC
CACCCCTCCGGACCTATGTTTCATGATGGCATGAAAGAGTGGAGCTGTTGCAAGCAAAGA
AGCCATGATTTTAGCTTATTTTTGGCTATTCCTGGATGCGCCACAGGGAAGCATACAACT
GAGAAACCAGTCACAAAAGCTGTTTCTCTTAACTCAAAGGCAACCCCACCAAAGTTAGCT
CCAATCCAGTCTTCTAAGCAGGGTGTGGAAACCGAGGCCTGCTCCAGGTGCCGTCAGGGT
TTCTTTTGCTCCGACCATGGATCACAGCCGAAGGCACAAAAACCAGTTGCTGTAAATGGT
ACAAATACGGAACCTGTCGAAAAATGCTCAGTTCCACAGCCCAGGAAAAAAGTTGTTAAT
ATAAATGAGCCTAGGGTTTGTAAGAATAAAGGATGTGGTAAAACCTACAAGGAGAAGGAT
AACCATGATGCTGCATGTGAATACCATCCAGGTCCTGCGGTTTTCCATGACAGGAATAGA
GGGTGGAAGTGTTGCGATATCCACGTCAAGGAGTTTGACGAATTTATGGAGATACCTCCG
TGCACAAAGGGGTGGCACAATGCCGATGCTGTGTGA
>TRIAE_CS42_2BL_TGACv1_132985_AA0440800|TRIAE_CS42_2BL_TGACv1_132985_AA0440800.2
ATGGCGCAACCACGCATTCCCGCATTTGGGGACTGGGAGAACAGCGAGGACGTCCCTTAC
ACACAGAAGTTCGAGGGCGCACGGAAGAACAAGAAAACAGGCGTTTACTCCAATCCAAAT
GAGCCAGGACATCAGCAGCCCGACCCCCCTCGCAGGTCACCGCTGAACCCATCAGCATAT
ACACCTGAGCCCCGAGAACAGGCTCCCAGGACTCCATTACATGGAAGAAGGTCTGGAGCC
GACCCCCATCACCGTGAACCCGCGCCACGAAGGCATGCAAATCCTCCGCGGGAGCAAGGG
GGGAACGGTGGCAGCGCGCCCAGAAGCCCTTACAGAAATGCTGCAGGTTCTGCTTCGCCA
ATGCAGTCAAACAGTTCAGCAAAGCCGAGGAACAGGGCAGCTGGAATGCACACTCCAGAG
AGGAGGCCTTCGTCGGAAGCGCAGGGCCAGCAAACTCCTGGAAGGGGCAGGACGAGGCAG
AGCAACCAAAGCTACAATCCTGACGATGAAGTGGCTGTTCCACCATTTGGTGAGTGGGAT
GAGGCGAACGCGGCATCAGGCGAAAAGTATACGGGTATCTTCAACAGGGTGAGGGATGAT
AAACTATCGCCCGACTCTTCTGCCAGGCAGCAGTCATCTGGCAATCGCAAAGACGAAAAT
AAGGTGCAACAGACATGTCCTTGCTGCATACTTTGA
>TRIAE_CS42_2AL_TGACv1_093817_AA0287410|TRIAE_CS42_2AL_TGACv1_093817_AA0287410.2
ATGGGCTCCGACCGCGGGGAGCTCGCGCGCCTCTGCAGCGGCCGCAACTGGTCCAAGGCC
ATACGCCTCCTCGACTCCATCCTCGCCCGCTCCCCCTCCTCCATCCACGACCTCTGCAAC
CGGGCCTTCTGCTACTTCCAGCTCGAGCTCCACAAGCACGTCGTCAAGGACTGTGACCGC
GCGCTGCAGCTCGACCCCGCGCTTCTCCAGGCCTATGTCCTCAAAGGCAAGGCACTGTGC
GCATTGGGGAAAAATGAGGAAGCTTTGGTTGCTTGGGAGCAAGGACATGAGATTGCTGTC
CGTGACACAATTGACCTGAAACAGTTGCTGGAATTGGAAGAATTAGTTTCTTCTGTTAAA
ATTTATGAGACGGTTGAGTGTGAAGACGTTGTGGATGCATCACCATGTGATACCAAAGTT
GTTATCTCAGAAGATCGTTTTATCAACACGTCATTCACTGCAGCTACAACTGATACAAAA
ACTGTTGTGTGTGAAGAGAACACTGCAAATTCCAAATCTTTATCAAATAGTGATGCACTG
TTACCTAACAACAGTAAAGACCATAAAGATTCTGTCAGTCCAGCAAAAGACACCACAGTG
ACACATCAAACTCCCAAGAAACAGCCAAAGACAGATAAGAAAAACAAAGCAAAAGTTAAA
AAAGAAACAAATGGCCAGGCTGAAGATGTGGAGGAGAGAAGAAGTTCCGATGAAACCATA
ACACTAGATCAAGCACTGTTTGCTACAAAAGTGTCAAAATCATCCAAATCAATAAGTTTG
GATTTTCGACTATCGCGAGGCATTGCACAGGTAAACGAAGGAAGGTACGACCAAGCAATA
TCCATTTTTGATCAGATACTGCGGGAAACTCCAACTTATCCAGAGGCACTAATTGGGAGA
GGTACAGCATATGCATTTCAAAGAGAACTGGACTCTGCTATTTCTGACTTCACCAAGGCT
ATACAATCAAATCCATCAGCTGGGGAGGCGTGGAAGCGGCGGGGACAAGCTCGCGCTGCT
TTAGGAGAGTTTGTCGAGGCTATTGACGACTTGACTAAAGCATTGGAATTTGAACCAAAT
TCTCCTGATATTTTACATGAAAGGGGAATTGTGAACTTCAAATTCAAGGACTACAATTCC
GCAGTAGAAGATCTCTCAACATGTGTGAAGCGTGACAAGAAAAACAGTTCTGCACACACT
TACTTGGGTCTTACTCTTTCAGCAGTTGGAGAGTACAAACGTGCTGAAGACGAGCATCTC
CTTGGCATAAAATACGATGGGAGTTTTCTGGATAGCTGGGCTCACCTTTCTCAGCTTTAT
CTTGATTTGGCTTATCCAGAGAAGATGTTGGATAACCTTGAGAAAGTTCTTCAAATTGAC
TCGAGGTTTTCAAAAGCATACCATCTACGTGGAATTCTCTACCATGGAATGGGTAGGCAT
AGGAGTGCTATTAAAGAGTTATCAACTGCTTTGACACTTGATGCTTCAAGTATTGAGTGC
CTATACCTGCGTGCCTCTTGCCATCATGCGATTGGAGAATATAAGGCTGCGATCAAAGAT
TATGATGACGTACTCGATCTGGAGCTTGATTCCATGGATAAGTTTGTGCTGCAATGTTTA
GCCTTCTATCAGAAGGAAATTGCTCTGTACACTGCTTCTAAGGCGAATTTAGAGTTCTCT
CAGTTCAACATTGATGATGATGTTGATCCACTATTCAAGGAATATTGGTGCAAACGACTG
CACCCAAAAAATGTGGCCGAAAAGGTATATCGCCAACCACCATTACGGATCTCACTTAGA
AGTGGGCGTCTTAATAAGCAAGACTTCAAGTTCACAAAGCATCAAACTAGTCTTCTCCTA
GCCGCAGATTCAATTGGGAAGAAGATTCAGTATAATTGCCGCGGCTTCTTGCCGAATCAA
CGCCAGTACCGCATGGCTGGCTTAGCTGCTATTGAGATTGCTCAGAAAGTTTCCAAGGCT
TGGCGCTTTCTGAGAAATCCGAAGAACAGTGCAAAGTTAGTCAGGAGAAGGGATAAGCAT
AACATGAGCGTAAACAGGGGAGGCTACTGTAGCACCAGTACTTTATCCGCTGGATCTCCA
ACATCTAGTCCAAGTGAGGAAAGGGTTTCGTCTGGGATTTCTCTGTCCTGGCAGGATGTC
TATAATATTGCTGTCAAGTGGAGACAGATTTCTGAACCTTGTGATCCAGTTGTTTGGGTC
AATAAGCTAAGTGAAGAGTTCAATTCTGGTTTTGGTTCTCACACCCCATTGCTTCTTGGT
CAAGCGAAAATTGTTCGCTACTATCCATATTACCTAAGAACTTTGGAAGCTGCGAAAACC
ATTATGCTTGACTTGAAGTATGTCAATAATGCAGAGGATCGTGCAATTTTCCTTACAGAT
ATTGAGAAGTTGAAAAACATAGAAGTTGCCTCATCATGCTCAGATTTGTACAATGTAGTT
GGTGAGACCTATTGGGTTGCTACTAGATGTGATAGTATTGCGTTTCAGGGGAGGCGTCTT
GAAGGGACAAGGATAACTACTCAAAATGTGGGTAAGACAGGATTTGACTTCGCCATACGA
ACTCCTTGTACACCATCTAGATGGGAGGAATACCAGGAAGAAATGACCGCAGCCTGGGAG
GCCATTTGCGAGGCGTATTGTAGCGACCCAAATCCTACGCGTGACTCCAATGCACTTGAT
GCTGTGAAGGCGTCAATATTACGCATGACATATTACTGGTACAACTTCATGCCACTCTCC
AGAGGATCATCGGTTGTAGGTTATGTGGTGCTGCTCGGCCTGTTCCTGGCAGCAAGCATG
GATGTGACAGCAAGCATCCCGCCAGGCGTTCAGGTCGACTGGGAGGCGATCCTGTCCCCA
GATCCTGGCACATTTGTGGATGCTGTTAAGCCCTGGTTGTACCCATCTGTAAAAATGAGC
AAGAGCCTGAAAGATTATGCGGATGTCAGCGTTGCTTTCGGCACGACAGGATCGGTCGTA
GCGGCCTTGACTTCTGCCGACACATAA
>TRIAE_CS42_2AS_TGACv1_113792_AA0360520|TRIAE_CS42_2AS_TGACv1_113792_AA0360520.1
ATGCAGCGCACGGGCCATGGAGGCGGCGGCGACGGCGAGGGCGCGAGCGTCCTCCTGCCG
TTCCCGGGGGCGCAGGGCCACACGAACCCGCTGCTGGAGCTGGGCCGCCGCCTGGCGCGC
CACGGCCTCCGCCCCACGCTCGTCACCACCCGCCACGTGCTCTCCTCCAGCCCGCCGCCC
GGCGCACCCTTCCGCGTGGCCGCCATCTCGGACGGCTTCGACGCCGGCAGCGCGGCCTCG
GACTACACGGAGTACTTCTCCCGGCTGGAGGCCGTGGGGTCCGACACGCTGCGGGAGCTC
CTTCTGTCGGAGGCGCGCGCCGGGCGGCCCGTGCGCGTGCTGGTGCACGACTCCCACCTG
CCGTGGGCGGGGCGGGTGGCGCGCGCGGCCGGCGTTCCCGCCGCGGCGTTCTTCTCGCAG
CCGTGCTCGGTGAACGTCGTCTACGGGGAGCTCGCTGCGGGGAGGCTGGCCCTTCCAGTG
ACGGACGGGCGTGAGCTGCTGGCGCGCGGAGCGCTGGGCGTGGTGCTGGGTCAGGAGGAC
GTGCCGCCGTTCGCCGCGGCGCCGGAGTCACAGCCGTTGTTCCTTAAGACGGCTATTGGG
CAGTTCGACGGGCTGGAGGACGCTGACGACGTGCTCGTCAACTCATTCAACGCCATCGAG
CCAAAGGAGGGAGCGTTCATGGAGTTAACATGGAGAGCGATTACCGTAGGCCCCACCTTG
CCATCGTTTTACCTTGACGACGATCGTCTGCCCTCCAACAAGTCTTATGGTTTCAACCTA
TTTGGCAGCGATGCACCGTGCATGGATTGGCTAGAAAAACAGAGCATCTCCTCTGTTGTG
CTCGTATCCTACGGGACTTTCTCCAACTACGACGCAACCCAGCTAGACGAGCTTGGCAAT
GGGTTGTGTAATTGTGGCAAATCTTTTCTATGGGTTGTTAGGTCCAACGAGGCACACAAG
CTATCGGAGGAACTAAGGAAGTCATGTGAGAAGAATGGATTGATTGTTTCTTGGTGCCCC
CAACTTGAGGTTCTAGCACACAAGGCCATTGGATGTTTTGTTACTCACTGTGGCTGGAAC
TCGACGCTGGAGGCGGTTGTTTGTGGTATACCTCTTGTGGGAATTCCGCATTGGGCGGAC
CAACCCACCATCGCAAAGTATGTGGAGAGCGCATGGGGTATGGGTGTGCGAGTGCAGAAG
AGTGAAAGTGGATCACTAAGGAGTGCGGAGGTCGAGAGGTGTATTAGAGATGTCATGGAT
GGGGAGAGGAAGGACGACTACAAAAGAAATGCTATGAAGTGGATGCAAAAGGCCAAGGAG
GCAATGCAAGAAGGGGGAAGCTCGGACAAGCATATTGCTGAATTCGCTGCCAAGTATTTT
CAACAATGTAATCTCTATTTCAAAATAAGCAAGTAG
>TRIAE_CS42_2DL_TGACv1_159392_AA0537640|TRIAE_CS42_2DL_TGACv1_159392_AA0537640.2
ATGCAACCACGCATTCCTGCATTTGGGGACTGGGAGAACAGCGAGGACGTCCCTTACACA
CAGAAGTTCGAGGGCGCACGGAAGAACAAGAAAACAGGTGTTTACTCCAATCCAAATGAG
CCAGGACATCAGCAGCCTGACCCCCCTCGCAAGTCACCGCTGAACCCATCAGCATATACA
CCTGAGCCACGAGAACAGGCTCCCAGGACTCCACTCCATGGAAGAAGGCCTGGAGCCGAT
CCCCATCACCGCGAACCCGTGCCACGACGGCACACAAATCCTCCGCGGGAGCAAGGGGGC
AACGGTGGCAGCACTCCCAGAAGCCCTTACAGAAATGCTGCAGGGTCTGCTTCACCGATG
CAGTCAAACAGTTCAGCAAAGCCGAGGAACAGGGCAGCTGGAATGCACACTCCAGAGAGG
AGGCCTTCGTCCGAAGCGCAGGGCCAGCACACTCCTGGAAGGGGCAGAACGAGGCAGAGC
AACCAAAGCTACAATCCTGACGATGAAGTGGCTGTCCCACCATTTGGTGAGTGGGATGAG
GCGAACGCGGCATCAGGCGAAAAGTATACGGGTATCTTCAACAGGGTGAGGGATGATAAA
CTATCGCCCGACTCTTCTGCCAGGCAGCAGTCATCTGGCAATCGCAAAGACGAAAATAAG
GTGCAACAGACATGTCCTTGCTGCATACTTTGA
>TRIAE_CS42_2AL_TGACv1_093600_AA0283500|TRIAE_CS42_2AL_TGACv1_093600_AA0283500.1
ATGGCGCAACCACGCATTCCTGCATTTGGGGACTGGGAGAACAGCGAGGACGTCCCTTAC
ACCCAGAAGTTCGAGGGTGCACGGAAGAACAAAAAAACAGGCGTTTACTCCAATCCAAAC
GAGCCAGGACATCAGCAGCCCGACCCCCCTCGCAGGTCACCGCTGAACCCATCAGCATAT
ACACCTGAGCCCCGAGAACAGGCTCCAAGGACTCCACTCCATGGAAGAAGGCCTGGAGCC
GACCCCCATCACCGTGAACCCGCGCCACGACGGCACGCAAATCCTCCGCGGGAGCAAGGG
GGCAACGGTGGCAGCACTCCCAGAAGCCCTTACAGAAATGCTGCAGGGTCTGCTTCACCG
ATGCAGTCAAACAGTTCAGCAAAGCCGAGGAACAGGGCAGCTGGAATGCACACTCCAGAG
AGGAGGCCTTCGTCCGAAGCGCAGGGCCAGCACACTCCTGGAAGGGGCAGAACGAGGCAG
AGCAACCAAAGCTACAATCCTGACGATGAAGTGGCTGTTCCACCATTTGGTGAGTGGGAT
GAGGCGAACGCGGCATCAGGCGAAAAGTATACGGGTATCTTCAACAGGGTGAGGGATGAT
AAACTATCGCCCGACTCTTCTGCCAGGCAGCAGTCATCTGGCAATCGCAAAGACGAAAAT
AAGGTGCAACAGACATGTCCTTGCTGCATACTTTGA
>TRIAE_CS42_2AL_TGACv1_093767_AA0286350|TRIAE_CS42_2AL_TGACv1_093767_AA0286350.2
ATGTCGGCGGAGACGGAGACGAGCGCCGCCGCGCCGGCGCCCGCGCCCATGCGGTGCCAG
CGCATAGGCTGCGACGCCATGTTCACTGACGACGACAACCCCGACGGCTCCTGCCACTAC
CACCCCTCCCCTATGTTTCATGATGGCATGAAAGAGTGGAGCTGTTGCAAGCAAAGAAGC
CATGATTTTAGCTTATTTTTGGCTATTCCTGGATGCGCCACAGGGAAGCATACAACTGAG
AAACCAGTCACAAAAGCTGTTTCTCTTAACTCAAAGGCAACCCCACCAAAGTTAGCTCCA
ATCCAGTCTTCTAAGCAGGGTGTGGAAACCGAGGCCTGCTCCAGGTGCCGTCAGGGTTTC
TTTTGCTCCGACCATGGATCACAGCCGAAGGCACAAAAACCAGTTGCTGTAAATGGTACA
AATACGGAACCTGTCGAAAAATGCTCAGTTCCACAGCCCAGGAAAAAAGTTGTTAATATA
AATGAGCCTAGGGTTTGTAAGAATAAAGGATGTGGTAAAACCTACAAGGAGAAGGATAAC
CATGATGCTGCATGTGAATACCATCCAGGTCCTGCGGTTTTCCATGACAGGAATAGAGGG
TGGAAGTGTTGCGATATCCACGTCAAGGAGTTTGACGAATTTATGGAGATACCTCCGTGC
ACAAAGGGGTGGCACAATGCCGATGCTGTGTGA
>TRIAE_CS42_2BS_TGACv1_148643_AA0494330|TRIAE_CS42_2BS_TGACv1_148643_AA0494330.1
ATGTGCGCGGTGGACGTGGTCTACGGCGAGGTCTCCGCGGGGCGGGTCGCGCTGCCGCTC
GCGGACGGGAGCGCGCTGCGGGGGAGGCTCTCCGTGGAGCTCGGGCCCGACGACGTGCCG
CCGTTCGTCGCCGCGCCGGCGTGGTACCCGGCGTTCACCGAGTCGGCGCTGTCGCAGTTC
GAGGGGCTGGACCAGGCCGACCACGTGCTCGTCAACTCCTTCCGCGACCTCGAGCCAATG
GAGGCAGATTACATGGAATCGAAATGGGGCGCAAAGACCGTCGGCCCGACATTGCCGTCG
TTCTACCTTGACGATGATCGCCTGCCGTCGAACAAGACCTATGGTTTCAACCTCGTCTCG
AGCACTTCTCCGTGTGTGGCATGGCTCAACAAGCAGGCTCCTTGCTCTGTGCTCCTCGCA
TCCTACGGCACGGTTGCTAACCTTGACTCGACACAACTAGAAGAGCTAGGCCATGGATTG
TGCAACTCCGGACAACCTTTCCTTTGGGTGTTGAGGCCTAGTGAGACAGATAAGTTGCCC
CAGGAACTCCATGACAAATGCAACATGAAAGGCCTAATTGTTCCCTTTTGCCCTCAGCTG
GAGGTGTTGGCTCACAGGGCCACAGGTTGTTTCTTGACACATTGTGGATGGAACTCGACA
ACTGAAGCAATTGCCACTGGTGTACCCATGATCGCAATACCGCAATGGGCGGACCAACCG
ACCGCCGCAAAGTACATGGAGAGCGCATGGGGGATCGGCCTGCGTGCACGTCGAGGCAAG
AAAGGCTTGGTGAGACGAGAAGAGGTGGAGAGGTGCATCAAGGAAGTGATGGGTGGGAAG
GAGTATATGAGGAATGCTTCTAAGTGGATGCAGAAGGCCAAAGAGGCTATGCAGGAAGGA
GGGAGCTCTGACAATAACATTGCAGATTTTGCAGCCAAATATTTATGA
>TRIAE_CS42_2BS_TGACv1_147879_AA0488580|TRIAE_CS42_2BS_TGACv1_147879_AA0488580.2
ATGAACGCTGTCGACATGGAGACAACGGGCACCACTGACTCAAGCGTCGGCCATGGAGCA
GGCGACGGCCCGAGCGTCCTCCTTCTCCCGCTCCCGGGGGCGCAGGGCCACACAAACCCG
ATGCTCCAGTTCAGCCGCCGCCTCGCATACCACGGCCTCCGCCCCACCCTCGTCGTCACC
CGGTACGTGCTCTCCACCACCTCGCACCCTGTCGCGCCGTTCCGCATGGCCGTAATCTCG
GACGGCTTCGATGCTGGTGGCATGGCGCTGTGCCCCGACTACGCGGAGTACTTCCCACGA
CTGGAGGCCGTCGGGTCCGAGACTCTGCGGGAGCTCCTTCTGTCCGAGGCGCGCGCTGGG
CGGCCAGTGCGCGTGCTGGTTTACGACCCTCATCTTGCCTGGGCGCTGCGGGTGGCGCGG
GCGGCCGGCGTGGCCACCGCGGCCTTCTTCTCCCAGCCGTGTGCTGTGGACATCGTGTAT
GGGGAGCTCTGGGCGGGGCGGCTGGCGCTGCCGGTGACAGACGGGCGAGCACTGCTCGCG
AGAGAAGCACTGGGCGTGGAGCTTGGGCCGGAGGACATGCCGCCATTCGCGGCTGTGCCG
GAGTTGCAACCGGTGCTCACCAAGACGTCGATTGGGCAGTTCGACGGTCTGGAGGACGCC
GACGACGTGCTCCTCAACTCTTTCCGCGACATCGCGCCAAAGGAGGCCGAGTACATGGAG
TTAACATGGAGAGCAAAGATGATTGGTCCAACTATGCCATCGTACTTTCTTGATGATAAT
CGCCTACCATCCAACAAGTCTTACGGTTTCAACTTGTTCAGTGATGGTGTATCGTGTATG
GATTGGTTAGACAAGCATAGCATGTCCTCCGTTGTGCTTGTATGCTATGGCACCGTCTCT
AACTACGATGCAACCCTGTTGGAGGAGCTTGGCAGTGGACTATGCAATTCTGGCAAACCT
TTTCTTCGGGTTGTCAGATCCAACGAGGCACACAAGTTATCGGAAGAACTCAAGGAGAAA
TGTGAGAACAATGGATTAATTGTTGCATGGTTCCACCAACTTCAAGTTTTGCACACAAGG
CTATCGTTGTTAGTGGTGTTCCTCTTGTGGGAATCCCACATTGGGCAGACAAACCCACCA
TCTCAAAGTATGTAG
>TRIAE_CS42_2BL_TGACv1_131032_AA0421500|TRIAE_CS42_2BL_TGACv1_131032_AA0421500.1
ATGGGCTCCGACCGCGGGGAGCTCGCGCGCCTCTGCAGCGGCCGCAACTGGTCCAAGGCC
ATACGCCTCCTCGACTCCATCCTCGCCCGCTCCCCCTCCTCCATCCACGACCTCTGCAAC
CGGGCCTTCTGCTACTTCCAGCTCGAGCTCCACAAGCACGTCGTCAAGGACTGCGACCGC
GCGCTGCAGCTCGACCCCGCGCTTCTCCAGGCCTATGTCCTCAAAGGCAAGGCACTGTGC
GCATTGGGGAAAAATGAGGAAGCTTTGGTTGCTTGGGAGCAAGGACATGAGATCGCTGTC
CGTGACACAATTGACCTGAAACAGTTGCTGGAATTGGAAGAATTAGTTTCTTCTGTTAAA
ATTTATGAGACGGTTGAGTGTGAAGACGTTGTGGATGCATCACCATGTGATACCAAAGTT
GTTATCTCAGAAGATCGTTTTATCAACACGTCATTCACTGCAGCTACAACTGATACAAAA
ACTGTTGTTTGTGAAGAGAACACTGCAAATTCCAAATCTTCATCAAATAGTGATGCACTG
TTACCGAACAACAGTAAAGACCATAAAGATTCTGTCAGTCCAGCAAAAGACACCACAGTG
ACACATCAAACTCCCAAGAAACAGCCAAAGACAGATAAGAAAAACAAAGCAAAAGTTAAA
AAAGAAACAAATGGCCAGGCTGAAGATGTGGAGGAGAGAAGAAGTTCCGATGAAACCATA
ACACTAGATCAAGCACTGTTTGCTACAAAAGTGTCAAAATCATCCAAATCAATAAGTTTG
GATTTTCGACTTTCGCGAGGCATTGCTCAGGTAAACGAAGGAAGGTACGACCAAGCAATA
TCCATTTTTGATCAGATACTGCGGGAAACTCCAACTTATCCAGAGGCACTAATTGGGAGA
GGTACAGCATACGCATTTCAAAGAGAACTGGACTCTGCTATTTCTGACTTCACCAAGGCT
ATACAATCAAATCCATCAGCTGGGGAGGCGTGGAAGCGGCGGGGACAAGCTCGCGCTGCT
TTAGGAGAGTTTGTCGAGGCTATTGACGACTTGACTAAAGCATTGGAATTTGAACCAAAT
TCTCCTGATATTTTACACGAAAGGGGAATTGTAAACTTCAAATTCAAGGACTATAATTCC
GCAGTCGAAGATCTCTCAACATGTGTGAAGCGTGACAAGAAAAACAGTTCTGCACACACT
TACTTGGGTCTTACTCTTTCAGCAGTTGGAGAGTACAAACGTGCTGAAGACGAGCATCTC
CTTGGCATAAAATACGATGGGAGTTTTCTGGACAGCTGGGCTCACCTTTCTCAGCTTTAT
CTTGATTTGGCTTATCCAGAGAAGATGTTGGATAACCTCGAGAAAGTTCTTCAAATTGAC
TCGAGGTTTTCAAAAGCATACCATCTACGTGGAATTCTCTACCATGGAATGGGTAGGCAT
AGGAGTGCTATTAAAGAGTTATCAACTGCTTTGACACTTGATGCTTCAAGTATTGAGTGC
CTATACCTGCGTGCCTCTTGCCATCATGCGATTGGAGAATATAAGGCTGCGATCAAAGAT
TATGATGACGTACTCGATCTGGAGCTTGATTCCATGGATAAATTTGTGCTGCAATGTTTA
GCCTTCTATCAGAAGGAAATTGCTCTGTACACTGCTTCTAAGGCGAATTTAGAGTTCTCT
CAGTTCAACATTGATGATGATGTTGACCCACTATTCAAGGAATATTGGTGCAAACGACTG
CACCCAAAAAATGTGGCCGAGAAGGTATATCGCCAACCACCATTACGGATCTCACTTAGA
AGTGGGCGTCTTAATAAGCAAGACTTCAAGTTCACAAAGCATCAAACTAGTCTTCTCCTA
GCCGCAGATTCAATTGGGAAGAAGATACAGTATAATTGCCGCGGCTTCTTGCCGAATCAA
CGCCAGTACTGCATGGCTGGCTTAGCTGCTATTGAGATTGCTCAGAAAGTTTCCAAGGCT
TGGCGCTTTCTGAGAAATCCAAAGAACAGTGCAAAGTTAGTTAGGAGAAGGGATAAGCAT
AACATGAGCGTAAACAGGGGAGGTTACTGTAGCACCAGTACTTTATCCGCTGGATCTCCA
ACATCCAGTCCAAGTGAGGAAAGGGTTTCGTCTGGGATTTCTCTGTCCTGGCAGGATGTC
TATAATATTGCTGTCAAGTGGAGACAGATTTCTGAACCTTGTGATCCAGTTGTTTGGGTC
AATAAGCTAAGTGAAGAGTTCAATTCTGGTTTTGGTTCTCACACCCCATTGCTTCTTGGT
CAAGCAAAAATTGTTCGCTACTATCCATATTACCTAAGAACTTTGGAAGCTGCGAAAACC
ATCATGCTTGACTTGAAGTATGTCAATAATGCAGAGGATCGTGCAATTTTCCTTACAGAT
ATTGAGAAGTTGAAAAAAATAGAAGTTGCCTCATCATGCTCAGATTTGTACAATGTAGTT
GGTGAGACCTATTGGGTTGCTACTAGATGTGATAGTATTGCGTTTCAGGGGAGGCGCCTT
GAAGGGACAAGGATAACTACTCAAAATGTGGGTAAGACAGGATTTGACTTCGCCATACGA
ACTCCTTGTACACCATCTAGATGGGAGGAATACCAGGAAGAAATGACCGCAGCTTGGGAG
GCCATTTGCGAGGCGTATTGTAGCGACCCAAACCCTACACGTGACTCCAATGCACTTGAT
GCTGTGAAGGCGGCAATATTACGCATGACATATTACTGGTACAACTTCATGCCACTCTCG
AGAGGATCATCGGTTGTAGGTTATGTGGTGCTGCTCGGCTTGTTCCTGGCAGCAAGCATG
GATGTGACAGCAAGCATCCCACCAGGCGTTCAGGTTGACTGGGAGGCGATCCTGTCCCCG
GATCCTGGCACATTTGTGGACGCTGTCAAGCCCTGGCTGTACCCATCTGTAAAAATGAGC
AAGAGCCTGAAAGATTATGCGGATGTCAGCGTTGCTTTCGGCACGACAGGATCGGTTGTA
GCGGCCTTGACTTCTGCCGACACATAA
>TRIAE_CS42_2AL_TGACv1_093817_AA0287410|TRIAE_CS42_2AL_TGACv1_093817_AA0287410.3
ATGGGCTCCGACCGCGGGGAGCTCGCGCGCCTCTGCAGCGGCCGCAACTGGTCCAAGGCC
ATACGCCTCCTCGACTCCATCCTCGCCCGCTCCCCCTCCTCCATCCACGACCTCTGCAAC
CGGGCCTTCTGCTACTTCCAGCTCGAGCTCCACAAGCACGTCGTCAAGGACTGTGACCGC
GCGCTGCAGCTCGACCCCGCGCTTCTCCAGGCCTATGTCCTCAAAGGCAAGGCACTGTGC
GCATTGGGGAAAAATGAGGAAGCTTTGGTTGCTTGGGAGCAAGGACATGAGATTGCTGTC
CGTGACACAATTGACCTGAAACAGTTGCTGGAATTGGAAGAATTAGTTTCTTCTGTTAAA
ATTTATGAGACGGTTGAGTGTGAAGACGTTGTGGATGCATCACCATGTGATACCAAAGTT
GTTATCTCAGAAGATCGTTTTATCAACACGTCATTCACTGCAGCTACAACTGATACAAAA
ACTGTTGTGTGTGAAGAGAACACTGCAAATTCCAAATCTTTATCAAATAGTGATGCACTG
TTACCTAACAACAGTAAAGACCATAAAGATTCTGTCAGTCCAGCAAAAGACACCACAGTG
ACACATCAAACTCCCAAGAAACAGCCAAAGACAGATAAGAAAAACAAAGCAAAAGTTAAA
AAAGAAACAAATGGCCAGGCTGAAGATGTGGAGGAGAGAAGAAGTTCCGATGAAACCATA
ACACTAGATCAAGCACTGTTTGCTACAAAAGTGTCAAAATCATCCAAATCAATAAGTTTG
GATTTTCGACTATCGCGAGGCATTGCACAGGTAAACGAAGGAAGGTACGACCAAGCAATA
TCCATTTTTGATCAGATACTGCGGGAAACTCCAACTTATCCAGAGGCACTAATTGGGAGA
GGTACAGCATATGCATTTCAAAGAGAACTGGACTCTGCTATTTCTGACTTCACCAAGGCT
ATACAATCAAATCCATCAGCTGGGGAGGCGTGGAAGCGGCGGGGACAAGCTCGCGCTGCT
TTAGGAGAGTTTGTCGAGGCTATTGACGACTTGACTAAAGCATTGGAATTTGAACCAAAT
TCTCCTGATATTTTACATGAAAGGGGAATTGTGAACTTCAAATTCAAGGACTACAATTCC
GCAGTAGAAGATCTCTCAACATGTGTGAAGCGTGACAAGAAAAACAGTTCTGCACACACT
TACTTGGGTCTTACTCTTTCAGCAGTTGGAGAGTACAAACGTGCTGAAGACGAGCATCTC
CTTGGCATAAAATACGATGGGAGTTTTCTGGATAGCTGGGCTCACCTTTCTCAGCTTTAT
CTTGATTTGGCTTATCCAGAGAAGATGTTGGATAACCTTGAGAAAGTTCTTCAAATTGAC
TCGAGGTTTTCAAAAGCATACCATCTACGTGGAATTCTCTACCATGGAATGGGTAGGCAT
AGGAGTGCTATTAAAGAGTTATCAACTGCTTTGACACTTGATGCTTCAAGTATTGAGTGC
CTATACCTGCGTGCCTCTTGCCATCATGCGATTGGAGAATATAAGGCTGCGATCAAAGAT
TATGATGACGTACTCGATCTGGAGCTTGATTCCATGGATAAGTTTGTGCTGCAATGTTTA
GCCTTCTATCAGAAGGAAATTGCTCTGTACACTGCTTCTAAGGCGAATTTAGAGTTCTCT
CAGTTCAACATTGATGATGATGTTGATCCACTATTCAAGGAATATTGGTGCAAACGACTG
CACCCAAAAAATGTGGCCGAAAAGGTATATCGCCAACCACCATTACGGATCTCACTTAGA
AGTGGGCGTCTTAATAAGCAAGACTTCAAGTTCACAAAGCATCAAACTAGTCTTCTCCTA
GCCGCAGATTCAATTGGGAAGAAGATTCAGTATAATTGCCGCGGCTTCTTGCCGAATCAA
CGCCAGTACCGCATGGCTGGCTTAGCTGCTATTGAGATTGCTCAGAAAGTTTCCAAGGCT
TGGCGCTTTCTGAGAAATCCGAAGAACAGTGCAAAGTTAGTCAGGAGAAGGGATAAGCAT
AACATGAGCGTAAACAGGGGAGGCTACTGTAGCACCAGTACTTTATCCGCTGGATCTCCA
ACATCTAGTCCAAGTGAGGAAAGGGTTTCGTCTGGGATTTCTCTGTCCTGGCAGGATGTC
TATAATATTGCTGTCAAGTGGAGACAGATTTCTGAACCTTGTGATCCAGTTGTTTGGGTC
AATAAGCTAAGTGAAGAGTTCAATTCTGGTTTTGGTTCTCACACCCCATTGCTTCTTGGT
CAAGCGAAAATTGTTCGCTACTATCCATATTACCTAAGAACTTTGGAAGCTGCGAAAACC
ATTATGCTTGACTTGAAGTATGTCAATAATGCAGAGGATCGTGCAATTTTCCTTACAGAT
ATTGAGAAGTTGAAAAACATAGAAGTTGCCTCATCATGCTCAGATTTGTACAATGTAGTT
GGTGAGACCTATTGGGTTGCTACTAGATGTGATAGTATTGCGTTTCAGGGGAGGCGTCTT
GAAGGGACAAGGATAACTACTCAAAATGTGGGTAAGACAGGATTTGACTTCGCCATACGA
ACTCCTTGTACACCATCTAGATGGGAGGAATACCAGGAAGAAATGACCGCAGCCTGGGAG
GTACAGTTTAGATTTCTTCTTCTGCTTGTTGGTCGCTGGTTCTTTAGTTAG
>TRIAE_CS42_2DL_TGACv1_159392_AA0537640|TRIAE_CS42_2DL_TGACv1_159392_AA0537640.1
ATGAGCATCTATCAGTTGATATCATTGCTGAAATTTTCCAGCATATACATTTTAAGAATT
TCAGTTCTAGTTCTAGTTACTGTAGAACTAATAATAATCTCATGTGTATACTTGTTAAGT
CCTCAGCATAGTTTTTTAAGGGGAAATCCTCAGCGTAGCTGCAACGTTCGGAAAGATTTA
TTTGTATTTGTCAAAATGCAACCACGCATTCCTGCATTTGGGGACTGGGAGAACAGCGAG
GACGTCCCTTACACACAGAAGTTCGAGGGCGCACGGAAGAACAAGAAAACAGGTGTTTAC
TCCAATCCAAATGAGCCAGGACATCAGCAGCCTGACCCCCCTCGCAAGTCACCGCTGAAC
CCATCAGCATATACACCTGAGCCACGAGAACAGGCTCCCAGGACTCCACTCCATGGAAGA
AGGCCTGGAGCCGATCCCCATCACCGCGAACCCGTGCCACGACGGCACACAAATCCTCCG
CGGGAGCAAGGGGGCAACGGTGGCAGCACTCCCAGAAGCCCTTACAGAAATGCTGCAGGG
TCTGCTTCACCGATGCAGTCAAACAGTTCAGCAAAGCCGAGGAACAGGGCAGCTGGAATG
CACACTCCAGAGAGGAGGCCTTCGTCCGAAGCGCAGGGCCAGCACACTCCTGGAAGGGGC
AGAACGAGGCAGAGCAACCAAAGCTACAATCCTGACGATGAAGTGGCTGTCCCACCATTT
GGTGAGTGGGATGAGGCGAACGCGGCATCAGGCGAAAAGTATACGGGTATCTTCAACAGG
GTGAGGGATGATAAACTATCGCCCGACTCTTCTGCCAGGCAGCAGTCATCTGGCAATCGC
AAAGACGAAAATAAGGTGCAACAGACATGTCCTTGCTGCATACTTTGA
>TRIAE_CS42_2AL_TGACv1_093600_AA0283500|TRIAE_CS42_2AL_TGACv1_093600_AA0283500.2
ATGTATAGTAATTATCTCATCTTGTTTAAACAGCAACCACGCATTCCTGCATTTGGGGAC
TGGGAGAACAGCGAGGACGTCCCTTACACCCAGAAGTTCGAGGGTGCACGGAAGAACAAA
AAAACAGGCGTTTACTCCAATCCAAACGAGCCAGGACATCAGCAGCCCGACCCCCCTCGC
AGGTCACCGCTGAACCCATCAGCATATACACCTGAGCCCCGAGAACAGGCTCCAAGGACT
CCACTCCATGGAAGAAGGCCTGGAGCCGACCCCCATCACCGTGAACCCGCGCCACGACGG
CACGCAAATCCTCCGCGGGAGCAAGGGGGCAACGGTGGCAGCACTCCCAGAAGCCCTTAC
AGAAATGCTGCAGGGTCTGCTTCACCGATGCAGTCAAACAGTTCAGCAAAGCCGAGGAAC
AGGGCAGCTGGAATGCACACTCCAGAGAGGAGGCCTTCGTCCGAAGCGCAGGGCCAGCAC
ACTCCTGGAAGGGGCAGAACGAGGCAGAGCAACCAAAGCTACAATCCTGACGATGAAGTG
GCTGTTCCACCATTTGGTGAGTGGGATGAGGCGAACGCGGCATCAGGCGAAAAGTATACG
GGTATCTTCAACAGGGTGAGGGATGATAAACTATCGCCCGACTCTTCTGCCAGGCAGCAG
TCATCTGGCAATCGCAAAGACGAAAATAAGGTGCAACAGGTATGTAAAAGCAACTCTTTG
AGTAAGCTGTCCTCAGCTTCTGCTACCATCGGTTTGCTTATCTTTGCTTGA
>TRIAE_CS42_2BL_TGACv1_131024_AA0421420|TRIAE_CS42_2BL_TGACv1_131024_AA0421420.2
ATGTTTCATGATGGCATGAAAGAGTGGAGCTGTTGCAAGCAAAGAAGCCATGATTTTAGC
TTATTTTTAGCTATTCCTGGATGTGCCACAGGGAAGCATACAACTGAGAAACCAGTCACA
AAAGCTGTTTCTCTTAACTCAAAGGCAACCCCACCAAAGTTAGCTCCACTCCAGTCTTCT
AAGCAGGGTGTGGAAACCGAGGCCTGCTCCAGGTGCCGTCAGGGTTTCTTTTGCTCCGAC
CATGGATCACAGCCCAAGGCACAAAAACCAGTTGCTGTAAATGGTACAAATACGGAACCT
GTCGAGAAATGCTCGGTTCCACAGCCCAAGAAAAAGGTTGTTAATATAAACGAGCCTAGG
GTTTGTAAGAATAAAGGATGTGGTAAAACCTACAAGGAGAAGGATAACCATGATGCTGCA
TGCGAATACCATCCAGGCCCTGCGGTTTTCCATGACAGGAATAGAGGGTGGAAGTGTTGC
GATGTCCATGTCAAGGAGTTTGACGAATTTATGGAGATACCTCCATGCACAAAGGGGTGG
CACAATGCTGATGCCGTGTGA
>TRIAE_CS42_2AS_TGACv1_113792_AA0360530|TRIAE_CS42_2AS_TGACv1_113792_AA0360530.1
ATGGAGTCCAGATGGCGCGCCAAGACGGTCGGCCCGACGCTGCCGTCCTTCTTCCTCGAC
GACGGCCGCCTGCCGTCGAACAAGGCCTACGGCGTCAACTTCTTCAGCAGCGACGCGCCG
TGCATGGCATGGCTGGAACGGCAGCCTACTATCTCGGTAGTCCTCGCGTCCTATGGGACG
GTCTACAGCCTCGACGCCGGCGAGCTTGACGAGCTTGGAAATGGGCTCTGCGACTCCGGC
AAGCCATTTCTCTGGGTCGTGAGATCCAGCGAGGTAGAAAAAATATCTGAAGAACTCAAT
GACAGATGCAAGGAAAATGGATTACTTGTGCCATGGTGTCCCCAGCTTGAGGTCTTGGCG
CATAAGTCCATAGGTTGTTTCTTGACCCACTGCGGATGGAACTCGACGACGGAAGCAATT
GTTGCCGGCGTGCCAATGATGGCAATGCCACGGTCGGCTGACCAGCCAACCACGGCAAAG
TACATGGAGAGTGCATGGGGGATCGGCGTGCGGATGCGGGCAAACGAGAAAAGCTTGGTG
AGGAGGGAGGAGGTGGAGAGGTGCATCCGCAAGGTGATGGGTGAGGGGAAGGATGAGTAC
CGCAAAAATGCGACAAAGTGGATGAAGATGGCAAAGGAGGCAATGCATGAAGGAGGCACT
TCGGATAAATATATTGCTGAATTTGCAGCCAAGTATTTATCGAGATAA
>TRIAE_CS42_2BL_TGACv1_131024_AA0421420|TRIAE_CS42_2BL_TGACv1_131024_AA0421420.1
ATGTCGGCGGAGACGGAGAAGAGCGCCGCCGCGCCCGCGCCCGCGCCCATGCGGTGCCAG
CGAATAGGCTGCGACGCCATGTTCACCGACGACGACAACCCCGACGGCTCCTGCCACTAC
CACCCCTCCGGACCTATGTTTCATGATGGCATGAAAGAGTGGAGCTGTTGCAAGCAAAGA
AGCCATGATTTTAGCTTATTTTTAGCTATTCCTGGATGTGCCACAGGGAAGCATACAACT
GAGAAACCAGTCACAAAAGCTGTTTCTCTTAACTCAAAGGCAACCCCACCAAAGTTAGCT
CCACTCCAGTCTTCTAAGCAGGGTGTGGAAACCGAGGCCTGCTCCAGGTGCCGTCAGGGT
TTCTTTTGCTCCGACCATGGATCACAGCCCAAGGCACAAAAACCAGTTGCTGTAAATGGT
ACAAATACGGAACCTGTCGAGAAATGCTCGGTTCCACAGCCCAAGAAAAAGGTTGTTAAT
ATAAACGAGCCTAGGGTTTGTAAGAATAAAGGATGTGGTAAAACCTACAAGGAGAAGGAT
AACCATGATGCTGCATGCGAATACCATCCAGGCCCTGCGGTTTTCCATGACAGGAATAGA
GGGTGGAAGTGTTGCGATGTCCATGTCAAGGAGTTTGACGAATTTATGGAGATACCTCCA
TGCACAAAGGGGTGGCACAATGCTGATGCCGTGTGA
>TRIAE_CS42_2BS_TGACv1_146555_AA0468130|TRIAE_CS42_2BS_TGACv1_146555_AA0468130.1
ATGGAGGCAGATTACATGGAATTGAAATGGTGTGCAAAGACCGTCGGCCCGACATTGCCG
TCGTTCTACCTTGACGATGATCGCCTGCCGTCGAACAAGACCTATGGTTTCAACCTCGTC
TCGAGCACTTCTCCGTGTGTGGCATGGCTCAACAAGCAGGCTCCTTGCTCTGTGCTCCTC
GCATCCTACGGCACGGTCGCTAACCTTGACTCGACACAACTAGAAGAGCTAGGCCATGGA
TTGTGCAACTCCGGACAACCTTTCCTTTGGGTGTTGAGGCCTAGTGAGACAGATAAGTTG
ACCCAAGAACTCCATGACAAATGCAACATGAAAGGCCAAATTGTCCCCTTTTGCCCTCAG
CTGGACGTGTTGGCTCACAGGGCCACAGGTTGTTTCTTGACACATTGTGGATGGAACTCG
ACAGCTGAAGCAATTGCCACCGGTGTACCCATGATCGCAATACCGCAATGGGCGGACGAA
CCGACCGCCGCAAAGTACGTGGAGAGCACGTGGGGGATCGGCCTGCGTGCACGCCGAGGC
AAGAAAGGCTTGGTGAGACGAGAAGAGGTGGAGAGGTGCATCAAGGAAGTGATGCGTGGG
AAGGAGTATATGAGGAATGCTTCTAAGTGGATGCAGAAGGCCAAAGAGGCTATGCAGGAA
GGAGGGAGCTCTGACAAAAACATTGCAGATTTTGCAGCCAAATATTTATGA
>TRIAE_CS42_2AL_TGACv1_093817_AA0287410|TRIAE_CS42_2AL_TGACv1_093817_AA0287410.1
ATGGGCTCCGACCGCGGGGAGCTCGCGCGCCTCTGCAGCGGCCGCAACTGGTCCAAGGCC
ATACGCCTCCTCGACTCCATCCTCGCCCGCTCCCCCTCCTCCATCCACGACCTCTGCAAC
CGGGCCTTCTGCTACTTCCAGCTCGAGCTCCACAAGCACGTCGTCAAGGACTGTGACCGC
GCGCTGCAGCTCGACCCCGCGCTTCTCCAGGCCTATGTCCTCAAAGGCAAGGCACTGTGC
GCATTGGGGAAAAATGAGGAAGCTTTGGTTGCTTGGGAGCAAGGACATGAGATTGCTGTC
CGTGACACAATTGACCTGAAACAGTTGCTGGAATTGGAAGAATTAGTTTCTTCTGTTAAA
ATTTATGAGACGGTTGAGTGTGAAGACGTTGTGGATGCATCACCATGTGATACCAAAGTT
GTTATCTCAGAAGATCGTTTTATCAACACGTCATTCACTGCAGCTACAACTGATACAAAA
ACTGTTGTGTGTGAAGAGAACACTGCAAATTCCAAATCTTTATCAAATAGTGATGCACTG
TTACCTAACAACAGTAAAGACCATAAAGATTCTGTCAGTCCAGCAAAAGACACCACAGTG
ACACATCAAACTCCCAAGAAACAGCCAAAGACAGATAAGAAAAACAAAGCAAAAGTTAAA
AAAGAAACAAATGGCCAGGCTGAAGATGTGGAGGAGAGAAGAAGTTCCGATGAAACCATA
ACACTAGATCAAGCACTGTTTGCTACAAAAGTGTCAAAATCATCCAAATCAATAAGTTTG
GATTTTCGACTATCGCGAGGCATTGCACAGGTAAACGAAGGAAGGTACGACCAAGCAATA
TCCATTTTTGATCAGATACTGCGGGAAACTCCAACTTATCCAGAGGCACTAATTGGGAGA
GGTACAGCATATGCATTTCAAAGAGAACTGGACTCTGCTATTTCTGACTTCACCAAGGCT
ATACAATCAAATCCATCAGCTGGGGAGGCGTGGAAGCGGCGGGGACAAGCTCGCGCTGCT
TTAGGAGAGTTTGTCGAGGCTATTGACGACTTGACTAAAGCATTGGAATTTGAACCAAAT
TCTCCTGATATTTTACATGAAAGGGGAATTGTGAACTTCAAATTCAAGGACTACAATTCC
GCAGTAGAAGATCTCTCAACATGTGTGAAGCGTGACAAGAAAAACAGTTCTGCACACACT
TACTTGGGTCTTACTCTTTCAGCAGTTGGAGAGTACAAACGTGCTGAAGACGAGCATCTC
CTTGGCATAAAATACGATGGGAGTTTTCTGGATAGCTGGGCTCACCTTTCTCAGCTTTAT
CTTGATTTGGCTTATCCAGAGAAGATGTTGGATAACCTTGAGAAAGTTCTTCAAATTGAC
TCGAGGTTTTCAAAAGCATACCATCTACGTGGAATTCTCTACCATGGAATGGGTAGGCAT
AGGAGTGCTATTAAAGAGTTATCAACTGCTTTGACACTTGATGCTTCAAGTATTGAGTGC
CTATACCTGCGTGCCTCTTGCCATCATGCGATTGGAGAATATAAGGCTGCGATCAAAGAT
TATGATGACGTACTCGATCTGGAGCTTGATTCCATGGATAAGTTTGTGCTGCAATGTTTA
GCCTTCTATCAGAAGGAAATTGCTCTGTACACTGCTTCTAAGGCGAATTTAGAGTTCTCT
CAGTTCAACATTGATGATGATGTTGATCCACTATTCAAGGAATATTGGTGCAAACGACTG
CACCCAAAAAATGTGGCCGAAAAGGTATATCGCCAACCACCATTACGGATCTCACTTAGA
AGTGGGCGTCTTAATAAGCAAGACTTCAAGTTCACAAAGCATCAAACTAGTCTTCTCCTA
GCCGCAGATTCAATTGGGAAGAAGATTCAGTATAATTGCCGCGGCTTCTTGCCGAATCAA
CGCCAGTACCGCATGGCTGGCTTAGCTGCTATTGAGATTGCTCAGAAAGTTTCCAAGGCT
TGGCGCTTTCTGAGAAATCCGAAGAACAGTGCAAAGTTAGTCAGGAGAAGGGATAAGCAT
AACATGAGCGTAAACAGGGGAGGCTACTGTAGCACCAGTACTTTATCCGCTGGATCTCCA
ACATCTAGTCCAAGTGAGGAAAGGGTTTCGTCTGGGATTTCTCTGTCCTGGCAGGATGTC
TATAATATTGCTGTCAAGTGGAGACAGATTTCTGAACCTTGTGATCCAGTTGTTTGGGTC
AATAAGCTAAGTGAAGAGTTCAATTCTGGTTTTGGTTCTCACACCCCATTGCTTCTTGGT
CAAGCGAAAATTGTTCGCTACTATCCATATTACCTAAGAACTTTGGAAGCTGCGAAAACC
ATTATGCTTGACTTGAAGTATGTCAATAATGCAGAGGATCGTGCAATTTTCCTTACAGAT
ATTGAGAAGTTGAAAAACATAGAAGTTGCCTCATCATGCTCAGATTTGTACAATGTAGTT
GGTGAGACCTATTGGGTTGCTACTAGATGTGATAGTATTGCGTTTCAGGGGAGGCGTCTT
GAAGGGACAAGGATAACTACTCAAAATGTGGGTAAGACAGGATTTGACTTCGCCATACGA
ACTCCTTGTACACCATCTAGATGGGAGGAATACCAGGAAGAAATGACCGCAGCCTGGGAG
GCCATTTGCGAGGCGTATTGTAGCGACCCAAATCCTACGCGTGACTCCAATGCACTTGAT
GCTGTGAAGGCGTCAATATTACGCATGACATATTACTGA
>TRIAE_CS42_2DL_TGACv1_159392_AA0537640|TRIAE_CS42_2DL_TGACv1_159392_AA0537640.3
ATGGCGCAACCACGCATTCCTGCATTTGGGGACTGGGAGAACAGCGAGGACGTCCCTTAC
ACACAGAAGTTCGAGGGCGCACGGAAGAACAAGAAAACAGGTGTTTACTCCAATCCAAAT
GAGCCAGGACATCAGCAGCCTGACCCCCCTCGCAAGTCACCGCTGAACCCATCAGCATAT
ACACCTGAGCCACGAGAACAGGCTCCCAGGACTCCACTCCATGGAAGAAGGCCTGGAGCC
GATCCCCATCACCGCGAACCCGTGCCACGACGGCACACAAATCCTCCGCGGGAGCAAGGG
GGCAACGGTGGCAGCACTCCCAGAAGCCCTTACAGAAATGCTGCAGGGTCTGCTTCACCG
ATGCAGTCAAACAGTTCAGCAAAGCCGAGGAACAGGGCAGCTGGAATGCACACTCCAGAG
AGGAGGCCTTCGTCCGAAGCGCAGGGCCAGCACACTCCTGGAAGGGGCAGAACGAGGCAG
AGCAACCAAAGCTACAATCCTGACGATGAAGTGGCTGTCCCACCATTTGGTGAGTGGGAT
GAGGCGAACGCGGCATCAGGCGAAAAGTATACGGGTATCTTCAACAGGGTGAGGGATGAT
AAACTATCGCCCGACTCTTCTGCCAGGCAGCAGTCATCTGGCAATCGCAAAGACGAAAAT
AAGGTGCAACAGACATGTCCTTGCTGCATACTTTGA
>TRIAE_CS42_2AS_TGACv1_115086_AA0370920|TRIAE_CS42_2AS_TGACv1_115086_AA0370920.1
ATGGACAGCGCAGACACCACCGTCGCCGGCGGCCGCGTCCTGCTCCTGCCGTTCCCGGGC
ATGCAGGGCCACGCCAACCCCATGCTCCAGCTCGGCCGCCGCCTCGCCTACCACGGCCTC
CGCCCCACCCTCGTCCTCACCCGCCACGTCCTCTCCGCCACCCCCACCACCCAGTGCCCC
TTCCCCGTGGCCGCCATCTCCGACGGCTTCGACGCCGGCGGCATCGCCTCGTGCGCCGAC
ACCGCCGAGTACCTGCGCCGCATGGAGGCCGCCGGCTCCGACACGCTCGCGTCGCTCCTC
CTCGCCGACGACGTACGGGTGCTCGTGTACGACTCGCACCTGCCGTGGGCGCGGCGCGTG
GCGCGGGAGGCCGGCGTGGCCGCCGCCGCCTTCTTCACGCAGATGTGCGCGGTGGACGTG
GTCTACGGCGAGGTCTCCGCGGGGCGGGTGCCGCTGCCGCTCGCGGACGGGCGCGCGCTC
CGGGGCAGGCTCTCCGTGGAGCTCGGGCCCGACGACGTGCCGCCGTTCGTCGCCGCGCCG
GCGTGGTACCCAGCGTTCACGGAATCGGCGCTGTCGCAGTTCGACGGGCTGGACCAGGCC
GATCACGTGCTCGTCAACTCCTTCCGCGACCTCGAGCCAATGGAGGCTGACTACATGCAA
TCCAAATGGCGTGCAAAGACGGTCGGCCCGACATTACCGTCGTTCTATCTAGACGATGAT
CGCCTGCTGTCGAACAAGGCCTACGGCTTCAACCTCGTCTCGAGCACCTCTCCGTGCATG
GCATGGCTCGACAAGCAGGCTCCTTGCTCTGTGCTCCTCGCATCCTATGGCACGGTCGCC
AACCTCGAGACGACCCAACTAGAGGAGCTAGGTCATGGATTGTGCAACTCCGGACAGCCC
TTCCTTTGGGTGTTGAGGTCCAACGAGGCAGATAAGTTGCCCCAAGAACTCCATGACAAA
TGCAACATGAAAGGCCTAATTGTCTCATTTTGCCCTCAACTGGAGGTATTGGTTCACAGG
GCCACAGGTTGTTTCTTGACGCATTGTGGATGGAACTCGACAACTGAAGCAATTGCCACC
GGTGTACCCATGATCACAATACCGCAATGGGCGGACCAACCGACCACCGCAAAGTACGTG
GAGAGCGTGTGGGGGATCGGCCTGCGTGCGCGTCGAGACGAGAAAGGCTTGGTGAGAAGG
GAGGAGGTGGAGAGGTGCATCAAGGAGGTGATGGGTGGAGAAGAGTATAAGAGAAATTCT
TCTAAGTGGATGCAGAAGGCCAAAGAGGCTATGCAGGAAGGAGGGAGCTCTGACAAAAAC
ATTGCAGATTTTGCTGCCAAATATTTATGA
>TRIAE_CS42_2AS_TGACv1_113792_AA0360550|TRIAE_CS42_2AS_TGACv1_113792_AA0360550.1
ATGGAGAGCACGCCGGCGGCCACCGCCAGCTCGGGCGTCGGCCATGGAGGCGGCAACGAG
GGCGCGACCGTGCTCCTCCTGCCGATCCCGGGGGCGCTGGGCCACACGAACCCGATGCTG
GAGCTGGGCCGCCGCCTGGCGCACCACGGCCTCCGCCCCACGTTCGTCACCACCCGCCAC
GTGCTCTCCGTCACCCCGCCCCCCGGCGCGCCCTTCCGCGTGGCCGCCATCTCCGACGGC
TTCGACGCCGGCGGCTTCGCCTCGTGCCCGGACCCTGCCGAGTACTTCTCCCGTCTGGAG
GCCGTGGGGTCCGAGACGCTGCGGGAGCTCCTGCTGTCGGAGGAGGCGGCCGCGGTGCGC
GTGCTGGTGTACGACTCGCACCTGCCGTGGGCGGGGCGGGTGGCGCGGGCCGCCGGCGTG
CCCACCGCGGCGTTGTTCACGCAGCCGTGCGCGGTGAACATCGTCTACGGGGAGGTGTGG
GCGGGGCGGCTGGCGCTGCCGGTGACGGACGGGCATGAGCTGCTGGCGCACGGAGCGCTG
GGCTTGGAGCTGGGGCCGGAAGACGTGCCGCCATTCGTGGCGGCACCGGAGTCGCTGGCG
GTGTTCCTTAAGACGTCGATTGAGCAGTTCGACGGGGTGGAGGACGCCGACGACGTGCTC
GTCAACTCTTTCAGCGACATGGAGCCGAAGGAGGTGGATTACATGAAGCTAACATGGGGA
GCGAAGACTATAGGTCCCACCTTGCCATCATTTTATCTCGGCGATGATCGCCTGCCATCC
AACAAGTCTTATGGTTTCAACGTTTTTGTTGATGACGCGGCATGCATAGATTGGCTTGAA
AAGCAGAGCATCTCCTCTGTTGTGCTTGTATCAAATGGGAGTTACGCAAACTATGACGCG
ACTCAGTTGGAGGAGCTTGGCAATGGTCTATGCAATTCTAGCAAACCTTTCCTCTGGGTT
GTTAGATCCGACGAGGCACACAAGTTATCTGAGCAACTCAAGGTGAAATGTGAGAAAAAT
GGATTAATTGTCTCTTGGTGCCCCCAGCTTGAGGTTCTAGCACACAAGGCAATTGGTTGT
TTTGTTACCCACTGTGGATGGAACTCGACACTAGAGGCAGTTGTTTGTGGTGTACCTCTT
GTGGGAATTCCGCACTGGGCGGACCAACCCACTATCGCAAAGTATGTGGAGAGCATGTGG
GGTATGGGTGTGCGATTGCGGAAGAGTGAAACTGGATCACTAAGGAGTGCGGAGGTCGAG
AGGTGTGTTAGAGAGGTAATGGATGGGGATAAGAAGGACGAGTACAAAAGTAATGCTACG
AAGTGTATGAAAAAGGCTAAGAAGGCAATGCGAGAAGGAGGAACCTCAGACAAGCATATC
GTTGAATTCGTTGCCAAGTATTCGTCAATTTAA
>TRIAE_CS42_2BS_TGACv1_147879_AA0488580|TRIAE_CS42_2BS_TGACv1_147879_AA0488580.1
ATGAACGCTGTCGACATGGAGACAACGGGCACCACTGACTCAAGCGTCGGCCATGGAGCA
GGCGACGGCCCGAGCGTCCTCCTTCTCCCGCTCCCGGGGGCGCAGGGCCACACAAACCCG
ATGCTCCAGTTCAGCCGCCGCCTCGCATACCACGGCCTCCGCCCCACCCTCGTCGTCACC
CGGTACGTGCTCTCCACCACCTCGCACCCTGTCGCGCCGTTCCGCATGGCCGTAATCTCG
GACGGCTTCGATGCTGGTGGCATGGCGCTGTGCCCCGACTACGCGGAGTACTTCCCACGA
CTGGAGGCCGTCGGGTCCGAGACTCTGCGGGAGCTCCTTCTGTCCGAGGCGCGCGCTGGG
CGGCCAGTGCGCGTGCTGGTTTACGACCCTCATCTTGCCTGGGCGCTGCGGGTGGCGCGG
GCGGCCGGCGTGGCCACCGCGGCCTTCTTCTCCCAGCCGTGTGCTGTGGACATCGTGTAT
GGGGAGCTCTGGGCGGGGCGGCTGGCGCTGCCGGTGACAGACGGGCGAGCACTGCTCGCG
AGAGAAGCACTGGGCGTGGAGCTTGGGCCGGAGGACATGCCGCCATTCGCGGCTGTGCCG
GAGTTGCAACCGGTGCTCACCAAGACGTCGATTGGGCAGTTCGACGGTCTGGAGGACGCC
GACGACGTGCTCCTCAACTCTTTCCGCGACATCGCGCCAAAGGAGGCCGAGTACATGGAG
TTAACATGGAGAGCAAAGATGATTGGTCCAACTATGCCATCGTACTTTCTTGATGATAAT
CGCCTACCATCCAACAAGTCTTACGGTTTCAACTTGTTCAGTGATGGTGTATCGTGTATG
GATTGGTTAGACAAGCATAGCATGTCCTCCGTTGTGCTTGTATGCTATGGCACCGTCTCT
AACTACGATGCAACCCTGTTGGAGGAGCTTGGCAGTGGACTATGCAATTCTGGCAAACCT
TTTCTTCGGGTTGTCAGATCCAACGAGGCACACAAGTTATCGGAAGAACTCAAGGAGAAA
TGTGAGAACAATGGATTAATTGTTGCATGGTTCCACCAACTTCAAGTTTTGCACACAAGG
CTATCGGGCCCTCGAGTCCATCGTTGCTGGAAGGGCTTCAAAACTCAAATTCTCATACCT
GAATCCTGA
>TRIAE_CS42_2AL_TGACv1_093817_AA0287410|TRIAE_CS42_2AL_TGACv1_093817_AA0287410.4
ATGGGCTCCGACCGCGGGGAGCTCGCGCGCCTCTGCAGCGGCCGCAACTGGTCCAAGGCC
ATACGCCTCCTCGACTCCATCCTCGCCCGCTCCCCCTCCTCCATCCACGACCTCTGCAAC
CGGGCCTTCTGCTACTTCCAGCTCGAGCTCCACAAGCACGTCGTCAAGGACTGTGACCGC
GCGCTGCAGCTCGACCCCGCGCTTCTCCAGGCCTATGTCCTCAAAGGCAAGGCACTGTGC
GCATTGGGGAAAAATGAGGAAGCTTTGGTTGCTTGGGAGCAAGGACATGAGATTGCTGTC
CGTGACACAATTGACCTGAAACAGTTGCTGGAATTGGAAGAATTAGTTTCTTCTGTTAAA
ATTTATGAGACGGTTGAGTGTGAAGACGTTGTGGATGCATCACCATGTGATACCAAAGTT
GTTATCTCAGAAGATCGTTTTATCAACACGTCATTCACTGCAGCTACAACTGATACAAAA
ACTGTTGTGTGTGAAGAGAACACTGCAAATTCCAAATCTTTATCAAATAGTGATGCACTG
TTACCTAACAACAGTAAAGACCATAAAGATTCTGTCAGTCCAGCAAAAGACACCACAGTG
ACACATCAAACTCCCAAGAAACAGCCAAAGACAGATAAGAAAAACAAAGCAAAAGTTAAA
AAAGAAACAAATGGCCAGGCTGAAGATGTGGAGGAGAGAAGAAGTTCCGATGAAACCATA
ACACTAGATCAAGCACTGTTTGCTACAAAAGTGTCAAAATCATCCAAATCAATAAGTTTG
GATTTTCGACTATCGCGAGGCATTGCACAGGTAAACGAAGGAAGGTACGACCAAGCAATA
TCCATTTTTGATCAGATACTGCGGGAAACTCCAACTTATCCAGAGGCACTAATTGGGAGA
GGTACAGCATATGCATTTCAAAGAGAACTGGACTCTGCTATTTCTGACTTCACCAAGGCT
ATACAATCAAATCCATCAGCTGGGGAGGCGTGGAAGCGGCGGGGACAAGCTCGCGCTGCT
TTAGGAGAGTTTGTCGAGGCTATTGACGACTTGACTAAAGCATTGGAATTTGAACCAAAT
TCTCCTGATATTTTACATGAAAGGGGAATTGTGAACTTCAAATTCAAGGACTACAATTCC
GCAGTAGAAGATCTCTCAACATGTGTGAAGCGTGACAAGAAAAACAGTTCTGCACACACT
TACTTGGGTCTTACTCTTTCAGCAGTTGGAGAGTACAAACGTGCTGAAGACGAGCATCTC
CTTGGCATAAAATACGATGGGAGTTTTCTGGATAGCTGGGCTCACCTTTCTCAGCTTTAT
CTTGATTTGGCTTATCCAGAGAAGATGTTGGATAACCTTGAGAAAGTTCTTCAAATTGAC
TCGAGGTTTTCAAAAGCATACCATCTACGTGGAATTCTCTACCATGGAATGGGTAGGCAT
AGGAGTGCTATTAAAGAGTTATCAACTGCTTTGACACTTGATGCTTCAAGTATTGAGTGC
CTATACCTGCGTGCCTCTTGCCATCATGCGATTGGAGNGTTTTGCAGGAGTGCTATTAAA
GAGTTATCAACTGCTTTGACACTTGATGCTTCAAGTATTGAGTGCCTATACCTGCGTGCC
TCTTGCCATCATGCGATTGGAGAATATAAGGCTGCGATCAAAGATTATGATGACGTACTC
GATCTGGAGCTTGATTCCATGGATAAGTTTGTGCTGCAATGTTTAGCCTTCTATCAGAAG
GAAATTGCTCTGTACACTGCTTCTAAGGCGAATTTAGAGTTCTCTCAGTTCAACATTGAT
GATGATGTTGATCCACTATTCAAGGAATATTGGTGCAAACGACTGCACCCAAAAAATGTG
GCCGAAAAGGTATATCGCCAACCACCATTACGGATCTCACTTAGAAGTGGGCGTCTTAAT
AAGCAAGACTTCAAGTTCACAAAGCATCAAACTAGTCTTCTCCTAGCCGCAGATTCAATT
GGGAAGAAGATTCAGTATAATTGCCGCGGCTTCTTGCCGAATCAACGCCAGTACCGCATG
GCTGGCTTAGCTGCTATTGAGATTGCTCAGAAAGTTTCCAAGGCTTGGCGCTTTCTGAGA
AATCCGAAGAACAGTGCAAAGTTAGTCAGGAGAAGGGATAAGCATAACATGAGCGTAAAC
AGGGGAGGCTACTGTAGCACCAGTACTTTATCCGCTGGATCTCCAACATCTAGTCCAAGT
GAGGAAAGGGTTTCGTCTGGGATTTCTCTGTCCTGGCAGGATGTCTATAATATTGCTGTC
AAGTGGAGACAGATTTCTGAACCTTGTGATCCAGTTGTTTGGGTCAATAAGCTAAGTGAA
GAGTTCAATTCTGGTTTTGGTTCTCACACCCCATTGCTTCTTGGTCAAGCGAAAATTGTT
CGCTACTATCCATATTACCTAAGAACTTTGGAAGCTGCGAAAACCATTATGCTTGACTTG
AAGTATGTCAATAATGCAGAGGATCGTGCAATTTTCCTTACAGATATTGAGAAGTTGAAA
AACATAGAAGTTGCCTCATCATGCTCAGATTTGTACAATGTAGTTGGTGAGACCTATTGG
GTTGCTACTAGATGTGATAGTATTGCGTTTCAGGGGAGGCGTCTTGAAGGGACAAGGATA
ACTACTCAAAATGTGGGTAAGACAGGATTTGACTTCGCCATACGAACTCCTTGTACACCA
TCTAGATGGGAGGAATACCAGGAAGAAATGACCGCAGCCTGGGAGGCCATTTGCGAGGCG
TATTGTAGCGACCCAAATCCTACGCGTGACTCCAATGCACTTGATGCTGTGAAGGCGTCA
ATATTACGCATGACATATTACTGGTACAACTTCATGCCACTCTCCAGAGGATCATCGGTT
GTAGGTTATGTGGTGCTGCTCGGCCTGTTCCTGGCAGCAAGCATGGATGTGACAGCAAGC
ATCCCGCCAGGCGTTCAGGTCGACTGGGAGGCGATCCTGTCCCCAGATCCTGGCACATTT
GTGGATGCTGTTAAGCCCTGGTTGTACCCATCTGTAAAAATGAGCAAGAGCCTGAAAGAT
TATGCGGATGTCAGCGTTGCTTTCGGCACGACAGGATCGGTCGTAGCGGCCTTGACTTCT
GCCGACACATAA
>TRIAE_CS42_2BL_TGACv1_132985_AA0440800|TRIAE_CS42_2BL_TGACv1_132985_AA0440800.1
ATGGCGCAACCACGCATTCCCGCATTTGGGGACTGGGAGAACAGCGAGGACGTCCCTTAC
ACACAGAAGTTCGAGGGCGCACGGAAGAACAAGAAAACAGGCGTTTACTCCAATCCAAAT
GAGCCAGGACATCAGCAGCCCGACCCCCCTCGCAGGTCACCGCTGAACCCATCAGCATAT
ACACCTGAGCCCCGAGAACAGGCTCCCAGGACTCCATTACATGGAAGAAGGTCTGGAGCC
GACCCCCATCACCGTGAACCCGCGCCACGAAGGCATGCAAATCCTCCGCGGGAGCAAGGG
GGGAACGGTGGCAGCGCGCCCAGAAGCCCTTACAGAAATGCTGCAGGTTCTGCTTCGCCA
ATGCAGTCAAACAGTTCAGCAAAGCCGAGGAACAGGGCAGCTGGAATGCACACTCCAGAG
AGGAGGCCTTCGTCGGAAGCGCAGGGCCAGCAAACTCCTGGAAGGGGCAGGACGAGGCAG
AGCAACCAAAGCTACAATCCTGACGATGAAGTGGCTGTTCCACCATTTGGTGAGTGGGAT
GAGGCGAACGCGGCATCAGGCGAAAAGTATACGGGTATCTTCAACAGGGTGAGGGATGAT
AAACTATCGCCCGACTCTTCTGCCAGGCAGCAGTCATCTGGCAATCGCAAAGACGAAAAT
AAGGTGCAACAGACATGTCCTTGCTGCATACTTTGA
>TRIAE_CS42_2DL_TGACv1_159046_AA0531290|TRIAE_CS42_2DL_TGACv1_159046_AA0531290.1
ATGTCGGCGGAGACGGAGAAGAGCGCCGCCGCGCCGGCGCCCGCGCCCGCGCCCATGCGG
TGCCAGCGAATAGGCTGTGACGCCATGTTCACCGACGACGACAACCCCGACGGCTCCTGC
CACTACCACCCCTCCGGACCTATGTTTCATGATGGCATGAAAGAGTGGAGCTGTTGCAAG
CAAAGAAGCCATGATTTTAGCTTATTTTTGGCTATTCCTGGATGTGCCACAGGGAAGCAT
ACAACTGAGAAACCAGTCACAAAAGCTGTTTCTCTTAACTCAAAGGCAACCCCACCAAAG
TTAGCTCCAATCCAGTCTTCTAAGCAGGGTGTGGAAACCGAGGCCTGCTCCAGGTGCCGT
CAGGGTTTCTTTTGCTCCGACCATGGATCACAGCCCAAGGCACAAAAACCAGTTGCTGTA
AATGGTACAAATACGGAACCTGTCGAAAAATGCTCAGTTCCACAGCCCAAGAAAAAAGTT
GTTAATATAAATGAGCCTAGGGTTTGTAAGAATAAAGGATGTGGTAAAACCTACAAAGAG
AAGGATAACCATGATGCTGCATGTGAATACCATCCAGGTCCTGCGGTTTTCCATGACAGG
AATAGAGGGTGGAAGTGTTGCGATGTCCACGTCAAGGAGTTTGACGAATTTATGGAGATA
CCTCCATGCACAAAGGGCTGGCACAATGCTGATGCCGTATGA
>TRIAE_CS42_4AL_TGACv1_292676_AA0999440|TRIAE_CS42_4AL_TGACv1_292676_AA0999440.1
ATGTCCATGGCCAATGTCTTGCTCGTGCCCTACCCGTGCCAAAGCCACATAAACCCCATG
CTACAGTTCGCCAAGAGGCTGGCGTCCAAGGGCGTGCCCGCCGCCCTCGTCGTCACCCGC
TTCATCGCCAGAACTGTCCGGTTCGATGCCGGCCCGATGCGCGTCGAGTCCATCTTCGAT
GGCCACGATGAGGGCGGCCTCCCGTCGGCGGCAAGGGTCGGCGAGTATGTGGAGAGGCTG
GAGTCCAGTGGGTCGGCGTCCTTGGCCGCGCTCATCGAGGAAGGCCACTTCACGCATGTG
GTGTACGACTCGTTCATGCACTGGGTGGCGCGCACAGCATGGGGGCTGGGTCTGCCGACC
GTACCCTTCTCCACCCAGTCGTGCGCGGCGAGCACCGTGTACTACTACATCAACTCCGGG
CTGCTGGACGCGCCGCCGCCGGGAGACAACGCGGGGGTCCGGAGCGAGCCGTTCGCCGGG
TTGCCGGGGCTGGAGAGGTGGGAGTTCCCGTCCTTCGTGTTCCATGACGCGCCGTACCCG
GCGCTCACCGCCCCCGCGCTCGCCCAGTTCGCTGATCGAGACGTGGGGGACTGGGTTCTC
GTCAACTCGTTCGATGAGTTGGAGTATGAGGTTCTGGATGGGCTGAAGCGCCACTTCAAG
GTCCGAACCATAGGGCCGTGCGTTCCTCTGCCGGCCGCCGATGATTCCGGGGACGTCGAC
CGCTTCACCTACGGCGCCAACCTGCTCGACCCGGAGGACACCTGCATCAAGTGGCTGGAC
GCCAGGTCGTCGCGCTCCGTCGTCTACGTCTCCTTCGGCAGCAACGCGTCCATCGGCGCC
TCCCAGATGGAGGAGCTGGCCCGCGGCCTCCTGGCGGCTGGCAAGCAGTTCCTGTGGGTC
GTCAGGGCCGGCGAGGAGGCGCAGCTCCCGCGCCACCTGCTGGACGCGGCGACGGCGTCG
GGCGACGCGCTCGTCGTGCGCTGGAGCCCGCAGCTGGACGTCCTGGCGCACCGCGCCGTG
GGCTGCTTCGTCACGCACTGCGGCTGGAACTCCACGCTGGAGGCGCTCGGCTTCCGGGTG
CCGATGGCGGCGCTGCCGCTGTGGACCGACCAGCCGATCAACGCCCGGCTCATCGAGGAG
GCGTGGGGCGCCGGCGTGCGCGCGCGCCGCGACGCGTCCGCGGGGGTGTTCCCGCGCGGC
GAGATCGAGCAGTGCGCGCGCGCCGTCATGGAAGACGAGGACGGCAGGGCGGCTTCCGCC
CGCGCGGCGGCACGGCGTCTGGGAGACGCGGCGCGGGTGGTGATCGCGCCCGGCGGCGCC
TCCGACAAGAAACTGGGGGATTTCTTGGAGTTCGCGTGCGCCGTCATGGACGATGGTGCC
ACGGAGTTCGAACCTTCCCCGCGCGAGGCCGCGCGTCGGTGGAGCGAGGCCGCACGCGCC
GCGGTCGCGCCCGGCGGCAGCTCCGACCAGAACCTGGACGAGTTCGTGGACTATCCGCGG
GCTAGCGCCGGGGAGAAGTGA
>TRIAE_CS42_2DL_TGACv1_160910_AA0555100|TRIAE_CS42_2DL_TGACv1_160910_AA0555100.2
ATGGGCTCCGACCGCGGGGAGCTCGCGCGCCTCTGCAGCGGCCGCAACTGGTCCAAGGCC
ATACGCCTCCTCGACTCCATCGTCGCCCGCTCCCCCTCCTCCATCCACGACCTCTGCAAC
CGGGCCTTCTGCTACTTCCAGCTCGAGCTCCACAAGCACGTCGTCAAGGACTGTGACCGC
GCGCTGCAGCTCGACCCCGCGCTTCTCCAGGCCTATGTCCTCAAAGGCAAGGCACTGTGC
GCATTGGGGAAAAATGAGGAAGCTTTGGTTGCTTGGGAGCAAGGACATGAGATTGCTGTC
CGTGACACAATTGACCTGAAACAGTTGCTGGAATTGGAAGAATTAGTTTCTTCTGTTAAA
ATTTATGAGACGGTTGAGTGTGAAGACGTTGTGGATGCATCACCATGTGATACCAAAGTT
GTTATCTCAGAAGATCGTTTTATCAACACGTCATTCACTGCAGCTACAACTGATACAAAA
ACTGTTGTGTGTGAAGAGAACTCTGCAAATTCCAAATCTTCATCAAATAGTGATGCACTG
TTACCTAACAACGATAAAGACCATAAAGATTCTGTCAGTTCAGCAAAAGACACCACAGTG
CCACATCAAACTCCCAAGAAACAGCCAAAGACAGATAAGAAAAACAAAGCAAAAGTTAAA
AAAGAAACAAATGGCCAGGCTGAAGATGTGGAGGAGAGAAGAAGTTCCGATGAAACCATA
ACACTAGATCAAGCACTGTTTGCTACAAAAGTTTCAAAATCATCCAAATCAATAAGTTTG
GATTTTCGACTTTCGCGAGGCATTGCACAGGTAAACGAAGGAAGGTACGACCAAGCAATA
TCCATTTTTGATCAGATACTGCGGGAAACTCCAACTTATCCAGAGGCACTAATTGGGAGA
GCTGGGGAGGCGTGGAAGCGGCGGGGACAAGCTCGCGCTGCTTTAGGAGAGTTTGTCGAG
GCTATTGACGACTTGACTAAAGCATTGGAATTTGAACCAAATTCTCCTGATATTTTACAT
GAAAGGGGAATTGTGAACTTCAAATTCAAGGACTACAATTCCGCAGTCGAAGATCTGTCA
ACATGTGTGAAGCGTGACAAGAAAAACAGTTCTGCACACACTTACTTGGGTCTTACTCTT
TCAGCAGTTGGAGAGTACAAACGTGCTGAAGACGAGCATCTCCTTGGCATAAAATACGAT
GGGAGTTTTCTGGACAGCTGGGCTCACCTTTCTCAGCTTTATCTTGATTTGGCTTATCCA
GAGAAGATGTTGGATAACCTCGAGAAAGTTCTTCAAATTGACTCGAGGTTTTCAAAAGCA
TACCATCTACGTGGAATTCTCTACCATGGAATGGGTAGGCATAGGAGTGCTATTAAAGAG
TTATCAACTGCTTTGACACTTGATGCTTCAAGTATTGAGTGCCTATACCTGCGTGCCTCT
TGCCATCATGCGATTGGAGAATATAAGGCTGCGATCAAAGATTATGATGACGTACTCGAT
CTGGAGCTTGATTCCATGGATAAGTTTGTGCTGCAATGTTTAGCCTTCTATCAGAAGGAA
ATTGCTCTGTACACTGCTTCTAAGGCGAATTTAGAGTTCTCTCAGTTCAACATTGATGAT
GATGTTGATCCACTATTCAAGGAATATTGGTGCAAACGACTGCACCCAAAAAATGTGGCC
GAAAAGGTATATCGCCAACCACCATTACGGATCTCACTTAGAAGTGGGCGTCTTAATAAG
CAAGACTTCAAGTTCACAAAGCATCAAACTAGTCTTCTCCTAGCCGCAGATTCAATTGGG
AAGAAGATTCAGTATAATTGCCGCGGCTTCTTGCCGAATCAACGCCAGTACCGCATGGCT
GGCTTAGCTGCTATTGAGATTGCTCAGAAAGTTTCCAAGGCTTGGCGCTTTCTGAGAAAT
CCGAAGAACAGTGCAAAGTTAGTTAGGAGAAGGGATAAGCATAACATGAGCGTAAACAGG
GGAGGTTACTGTAGCACCAGTACTTTATCCGCTGGATCTCCAACATCTAGTCCAAGTGAG
GAAAGGGTTTCGTCAGGGATTTCTCTGTCCTGGCAGGATGTCTATAATATTGCTGTCAAG
TGGAGACAGATTTCTGAACCTTGTGATCCAGTTGTTTGGGTCAATAAGCTAAGTGAAGAG
TTCAATTCTGGTTTTGGTTCTCACACCCCATTGCTTCTTGGTCAAGCGAAAATTGTTCGC
TACTATCCATATTACCTAAGAACTTTGGAAGCTGCGAAAACCATTATGCTTGACTTGAAG
TATGTCAATAATGCAGAGGATCGTGCAATTTTCCTTACAGATATTGAGAAGTTGAAAAAA
ATAGAAGTTGCCTCATCATGCTCAGATTTGTACAATGTAGTTGGTGAGACCTATTGGGTT
GCTACTAGATGTGATAGTATTGCGTTTCAGGGGAGGCGTCTTGAAGGGACAAGGATAACT
ACTCAAAATGTGGGTAAGACAGGATTTGACTTCGCCATACGAACTCCTTGTACACCATCT
AGATGGGAGGAATACCAGGAAGAAATGACCGCAGCTTGGGAGGCCATTTGCGAGGCGTAT
TGTAGCGACCCAAACCCTACGCGTGACTCCAATGCACTTGATGCTGTGAAGGCGGCAATA
TTACGCATGACATATTACTGGTACAACTTCATGCCACTCTCGAGAGGATCATCGGTTGTA
GGTTATGTGGTGCTGCTCGGCTTGTTCCTGGCAGCAAGCATGGATGTGACAGCAAGCATC
CCGCCAGGCGTTCAGGTCGACTGGGAGGCGATCCTGTCCCCAGATCCTGGCACATTTGTG
GACGCCGTTAAGCCCTGGCTGTACCCATCTGTAAAAATGAGCAAGAGCCTGAAAGATTAT
GCGGATGTCAGCGTTGCTTTCGGCACGACAGGATCGGTCGTAGCGGCCTTGACTTCTGCC
GACACATAA
>TRIAE_CS42_4AL_TGACv1_289868_AA0978150|TRIAE_CS42_4AL_TGACv1_289868_AA0978150.1
ATGGAAGACGCCGAAGAAAATTCCATGTTCGAGACCAGCCATGTCCTCGGCGCGCTGCTG
GCCTCGTCGCCGCTGCTGGCGCGCGCCTGGGACCGGTGCGCGGCCGCCGCCGCGATGGGC
GCCGCCTCCTCCGGGTTCGCGCACGGCGACGGCGGCGGGGACGGGGGGACGGTGTACGTG
GCCTTCTCCGGCCTGCAGGCCGCGCTGTCGGTTGCGCGCCCGGCGGTGGCGAGCGGCGCC
GACGTCTTCGCGCCGGTCGGCCTCGCCGGCGACGCTACCGGCGCGCGGGCCTTCCCGCAG
CTGGCGGCCGCCGAGCCGGACGCGGCCGCCGCCGGGGAGCGTGTCGCCGTGCAGGCGCTG
GCTCTGCGGTGCTTCTTGAAATTGTGCGGCTCCCCTGAGTTCCAGATCCAGGGCAAGGCA
GTGGTGTTCACCGGCCACTCACTTGGTGGAGCCATCGCCGCTCTTGTGGCGCTGCACTAC
CTCTGCATCTCATCGTTAAGCTCGCCATGCAGTCCATCTCCTCCTGTGCTGTGTGTCACA
TTCGGGAGCCCACTGATCGGCAACGGGGCCCTGTCCAGGGCCATCCTGCGCGAGCGGTGG
GGCGGCAACTTCTGTAATGTCGTCTCACAGCACGACGTCGTCCCGAGGCTCCTCTTCTGC
CCCCTAGACGCTATCCCTGTGCGCGTCATCATCGGTATGCAGCTGCAGCAATGGCCAGGA
CACACTCACAACACGGGCGTAATGACCACTCGTGTTGTGGACGCCGAGCAGGATGGGCTG
CGTCAACTGATACAGGCGCATGTCCGCACGGTTGCCATGGAGCAGAAGCTCGTGGACCCA
GAGTCGCGAGGCGGGAGCCCTTATCGTCCGTTCGGGGCCTACGTGCTGTGCTCGCCGGAA
GGTGCAGTGTGCGTTGACAACTCAACAGCGGCAGTCCAGATGCTCTATGCCACATTTGCC
GCTTGCTACGCGCGGGGCAACACGACATCCCTGGAGGCCGCACACTCTTGCTACGGCGAT
CTTGTGCTGAAAATGCCACAGAACTTGCTCCTCAAGCGGCGCCCGCATGCCATGGACGTG
TTGGCGTCCATGTCCAACTCCAACTACGACGCTGGCATCTCCCTGGCTATGGAGGCCTCC
GGCATTGGCAGCGAGGCAATGGAGGCCACGACAACGCGATACTGGCTGAAGGCGTCTAAG
CGAGCGGGTCGCAGCCCAAGCTTGAACTGCGCGGGACTCTCAACACGGCTGGGGCGGATC
ACTCCATGCCGGGCACAGGTCGAGTGGTACAAGGCATCATTCGACGGCGACATGGGGTAC
TATGACGCATTCAAGCAACGGAGGTCACCTAAGAAGTTCAACATGGCCGACATGTGTCGC
ATCAAGCTGGGCCAGTTTTGGGATGGTGTGCTCGCAATGCTCGACAACAGCCAGCTGCCG
CACGACTTCCATCGCCGGGCCAAGTGGGTGAATGCCGCCCGGTTCTACCAGCTCCTCGTC
GAGCCACTGGACATCGCAGACTATCACCGCAAGAACTTCCACAAGACCAGAGGCGGCTAC
ATCACCCATGGCCGGGACAGCAGGTATGAGCTGTTCGACAAGTGGTGGAAGGAGAAGGGA
GCCTTCACTGGTACGAGCACCGGCGACACGGCTGCCACAGCGAGGAGCAAGTACGCCGGG
CTGACTCAGGATCCATGCTTCTGGGCGAGGGTGGAAGAGGCATGGGATCAGACTGAAAGC
GCCCAGGCTGAGCAAGACGTGGCGATGTTGGCGATGAAGCTCGGGAGGCTGCGGGAGTTC
GAGCGGTACGCCAGGGAGCTGGTGGAGAGCAAGGAGGTGTCGATCGACGTCCTTGCGCCG
CAGTCCAGCTACACCCGCTGGGTGGAGGAGTGGAAGAAGCTCTTGCTCAGAGACGAAGCC
AGAACAGCGTCCTTGTTTTAG
>TRIAE_CS42_2DS_TGACv1_177710_AA0582860|TRIAE_CS42_2DS_TGACv1_177710_AA0582860.1
ATGGAGAGCACGCCGGCGGCCACCGCCAGCTCGAGCGTCGTCAGCCATGGAGTTCGTAGC
GAGGGCGGGAGCGTCCTCCTCCTGCCGTTCCCGGGGGCGCAGGGCCACACGAACCCGATG
CTGGAGCTGGGCCGCCGCCTTGCGCGCCACGGCCTCTGCCCCACGCTCGTCACCACCCGC
CATGTGCTCTCCGTCACCCCGCTCCCCGGCGCGCCCTTCCGCGTGGCTCCCATCTCCGAC
GGCTTCGACGCCGGCGGCTTCGCCTCGTGCCTGGACACCGACAAGTACTTCTCCCGGCTG
GAGGCCGTGGGCTCCGAGACGCTGCGGGAGCTCCTGCTATCGGAGGAAACGACCGCGGTG
CGCGTGCTAGTGTACGACTCGCACCTGCCGTGGGCAGGGCGGGTGGCGCGCGCGGCCGGC
GTGCCTGCCGCGGCGTTCTTCTCGCAGCCGTGCGCTGTGAACGTCGTCTACGGGGAGCTG
TGGGCGGGTCGGCTGGCGCCGCCAGTGACGGACGGGCGTGAGCTGCTGGCGCGCGGAGCG
CTGGGCGTGGAGCTGGGGCCGGAGGACGTGCCGCCATTCGCAGGGGCGCCTGAGTCGCAG
CCAGGGTTCTTTAAGATGTCGATTGGGCAGTTCGACGGGCTGGAGGAGGCCGACGACGTG
CTCGTCAACTCATTCAGCGACATCGAGCCAACGGAGGCAGAGTACATGGAATTGACGTGG
GGAGCGAAGACCGTAGGCCCCACCTTGCCATCATTTTACCTCGAGGACGATCGTCTGCCC
TCCAACAAGTCTTATGGTTTCAATCTTTTCGGCGACGATGCACCATGTTTGGATTGGCTA
CAAGAACAAAGCATCTCCTCTGTTGTGCTTGTATCCTATGGGACTTTCTCGAACTATGAC
GCAACCCAGCTGGAGGAACTTGGCAATGGAGTATGCAGCTCAGGCAAACCTTTTCTATGG
GTTGTTAGGTCCAACGAGGCACACAAGTTATCCGAAGAAGTCAAGGCAAAATGTGAGAAG
AATGGATTGATTGTTTCCTGGTGCCCCCAACTTGAGGTTCTAGCACATAAGGCCATAGGT
TGTTTTGTTACTCATTGTGGCTGGAACTCGACACTCGAGGCCGTTGTTTGCGGTGTACCT
CTTGTGGGAATTCCGCACTGGGCGGACCAACACACCATCGCAAAGTATGTGGAGAGTGCA
TGGGATATTGGTGTGCGGGCGCGGAAGAGCGAAAATGGATTGCTAAGGAGTGGGGAGGTC
GGGAGGTGTATTAGGGAGGTCATGGATGGGGAGAGGAAGGACGAGTATAAAAGGAATGCA
ACGAAGTTGATGCAGAAGGCCAAGGAGGCAATGCGAGATGGTGGAAGCTCGGACAAGCAT
ATTGCTGAATTCGCTGCGAAGTATTCGTCAATTTGA
>TRIAE_CS42_3DS_TGACv1_272476_AA0921370|TRIAE_CS42_3DS_TGACv1_272476_AA0921370.1
ATGCTCTCCGTGCGGAGTCCCTACCTTCGTGCGATCTTCACCCGCCACAATAATCAATAT
GGTGCATCTGAGGGCAGTGCGGAGGGCAACAGGATGGACCTCCAAGAATTTCTAGGCAAG
GAAGTGAAGGTCGAGTACGATGCGCTGTTACTGGTACTCTTGTACCTGTACAGTGGCCGT
GTCGGAGACCTTCCCGAGTCGGCGTACATATGTGCCGACGAGAACGGTTGTGCGCACCTC
GGCTGCCACCCCACCGTCTCCTTCAAGGTGCAGGTTCTCTTTGTTGCCTTCACATTCCAG
GTCCCCGAGCTCACCAGCCTCTTCCAGCGGGATCTCCTTGATGTCCTTCATAAGGTTGAA
GTGGATAACCTTCCACTGATCTTGTCTGTTGCAAACTTATGCAAAAAATCTTGCGGGAAA
CTGCTCGAGAGATGCCTTGAGATGGTAGTCCAGTCAAATCTTGACATGATTACTCTTGAG
AAAGTATTGCCTCCAGATGTTGTTAAGCAAATTACTGACTTACGGCTAAGTTTTGGATTA
GCTTCATCCGAGGACATGGGCTTTCCTAACAAACATGTAAGAAGGATACTCAGAGCCCTT
GATTCCGATGATGTGGAGCTAGTAAGGATTCTGATCAAGGAAGGGCAGACCAATCTTGAT
GATGCATTTGCGCTCCATTATGCTGTAGAACACTGTGACTCAAAAATTACAACAGAACTT
CTGGACATTGCACTTGCAGATGTTAGTCTCAGAAACCCAAGAGGTTACACTGTTCTTCAC
ATTGCCGCCAGACGGAAGGATCCTAAAATCATTGTCTCCCTTTTAACCAAAGGCGCTCGG
CCTTCCGATTTTACATTTGATGGAAGAAAAGCAGTTCATATCTCAAAGAGACTCACAAAA
CATGGGGATTATTTTGCGAATACTGGAGAAGGAAAGCCGTATCCTAATGATAAATTATGC
ATTGAGATACTGGAGCAAGCTGAAAGAAGGGATTCACACTTTGGAAAAGCATATGTTTCT
CTTGCATTGGATGGTGACGTTCTTCGTGGAAGGTTATTGTACCTTGAAAACCGAGTTGCG
TTGTCGAGGATATTGTTTCCAGTGGAGGCAAGAGTAGCAACGGACATTGCTCAAGTTGAT
GGTACTTCGGAATTTGCCCTTGGTCATCTAGTTGCCATTGATCTAAATGGAACTCCTACC
AAAATGAAGGATGAACACTTAGCTCGGATGAGAGCTCTCTCCAAAACAGTCGAACTCGGC
AAACGTTACTTCCCGCGCTGTTCAAATGTGCTGGACAAGATCATGGATGATGAACCTGAG
CTGGCTTCGCTCGGAAGAGATGCATCCTCCGAGAGGAAGAGGAGGTTTCACGACCTGCAA
GATACGCTTCTGAAGGCGTTCAGCGAGGACAAGGAGGAGTTTAACAGAACGACAACCCTT
TCATCTTCCTCATCGTCGACGCCCACTGTAGCAAGGAACTTGACAGGTCGGCCCAGGAGA
TGA
>TRIAE_CS42_5AL_TGACv1_374272_AA1195690|TRIAE_CS42_5AL_TGACv1_374272_AA1195690.1
ATGGTGCACGCCGACGAAACCACACACATCCTCCTCGTCCCGTACCCGGCCCAGGGCCAC
CTCAACCCGATCCTCCAGTTCGGCAAGCGGCTCGCCGGCCACGGCGGCGTCCGGTGCACC
GTCGCGGCGACCAAGTTCGTCGTCGGCTCCACGAAGCCGTCCCCGGGCTCGGTGCACGTC
GCCGTTTTCTCCGACGGCTGCGACGCCGGCGGGCCCGCTGAGCTGGGCGGGCACAAGGGC
CCCTACTTCGAGCAGCTGGAGTCGGCCGGGTCCGAGGCGCTGGACGAGCTCCTCCGGACC
GAGGCGGCGAGTGGCCGCCCAGTGCGCGTGGTGGTGTACGACACGTTCATGCCGTGGGTG
GCGCCCCTGGCGCGGCGGTACGGGGCGGCGTGCGCGGCGGTGCTCACCCAGACGTGCACC
GTGGACGTCGTGTACACGCACGCACGGGCCGGGCGCGTGCCGGTGCCGGTGCGCAAGGGG
GACTCCCCACTCGAGCTCCCTGGACTGTCGTGCCGGCTCGGCGCCGCCGACGTGCCGACG
TTCCTGACCGACTCCGACGCGCACCACCCGTCCCTACGCGACATGCTAATGAACCAGTTC
GCCGGGCTCGGCGCCGTGGATCACGTGTTCGTCAACTCCTTCTTCGACCTGGAGCCTCAG
GAAGCCGAGTACCTGGCGTCGACGCTGGGGGCCAGGACGATCGGGCCGACGGTGCCGTCG
GCGTACCTGGACGACCGCCTGCCCGACGACGCGTCCTACGGCTTCCACCTGCACACCCCG
ATGACGGCCGTGACCAAGGCGTGGCTGGACGCGCGCCCGCCGCGCTCCGTCGTGTACGCC
TCCTTCGGCAGCATCGTGGCGCCGGGGCCGGACCAGATGGCCGAGGTGGCCGAGGGCCTC
CGCAACGCCGGCAGCCAATTCCTGTGGGTGGTGCGCGCCACGGAGACGGCCAAGCTGCCC
GAGGGCTTCGCGGCGAGGGCGGCGGCGCGGGGGGACCTGATCGTGCCGTGGTGCCCGCAG
CTGGAGGTGCTGGCGCACGGCGCCGTGGGGTGCTTCGTGACGCACTGCGGGTGGAACTCC
ACCGTGGAGGCGCTGAGCGCCGGCGTGCCGATGGTGGCGGTGCCGCAGTGGTCGGACCAG
CCGACCAACGCCAAGTACATCGAGGACGTGTGGCGCGTTGGCGTGCGCGCGCGGCCGGAC
GCCGGCGGGCTGGTGAGGAAGGGGGAGGTGGAGAGATGCATCAAGGAGGTGATGGGCGGC
AAGGAGTACAAGAGGAGGGCGTCGGAGTGGCGGGAGAAGGCCAAGGCCGCCGTGAGCGAG
GGCGGCACCTCCGACCGCAACATCGCCGATTTCCTCTCGAAATATCGCGTGGCAAAATGA

>TRIAE_CS42_2DS_TGACv1_177710_AA0582890|TRIAE_CS42_2DS_TGACv1_177710_AA0582890.1
ATGGAGAGCACGGGCCATGGCGGCGGCGGCGAGGGCGCTAGCGTCCTCCTCCTGCCGTTC
CCAGGGGCGCAGGGCCACACGAACCCGCTGCTGGAGCTGGGCCGCCGCCTGGCGCACCAC
GGCCTCCGCCCCACGCTCGTCACCAGCCGCCACGTGCTCTCCTCCACCCCGCCGCCCGGC
GCGCCCTTCCGCGTGGCCGCCATCTCCGACGGCTTCGACGCCGGCGGCGCGGCCTCGGAC
TACACGGACTACTTCTCGCGGCTGGAGGCCGTGGGGTCCGAGACGCTGCGGGAGCTCCTT
CTGTCGGAGGCGCGCGCCGGGCGGCCCGTGCGCGTGCTGGTGCACGACTCCCACCTGCCG
TGGGCGGGGCGGGTGGCGCGCGCGGCCGGCGTTCCCGCCGCGGCGTTCTTCTCGCAGCCG
TGCTCCGTGAACGTCGTCTACGGGGAGCTCTGGGCGGGGCGGTTGGCCCTTCCGGTGACG
GATGGGCTCGAGCTGTTCGCGAGGGGAGCGCTGGGCGTGGAGCTGGGTCCGGAGGACGTG
CCGCCGTTCGCCGCAGCGCCGGAGTCGCAGCCTTTGTTCCATAAGACGGCTATCGGGCAG
TTCGACGGGCTGGAGGACGCCGACGACGTGCTCGTCAACTCATTCAACGCCATCGAGCCA
AAGGAGGGAGAGTTCATGGAGTTAACATGGAGAGCGAAGACCGTAGGCCCCACATTGCCA
TCGTTTTACCTCAACGACGATCGTTTGCCCTCCAACAAGTCTTATGGTTTCAACCTATTT
GGCAGCGATGCACCGTGCATGGATTGGCTAGAAAAACAGAGCATCTCCTCTGTTGTGCTC
GTATCCTACGGGACTTTCTCCAACTACGACGCGGCCCAGCTAGAGGAGCTTGGCAATGGG
ATATGTAATTCTGGCAAATCTTTTATATGGGTTGTTAGGTCCAACGAGGCACACAAGCTA
TCCGAGGAACTCAGAAAGAAATGTGAGAAGAATGGATTGATTGTTTCTTGGTGCCCCCAA
CTTGAGGTTCTAGCTCACAAGGCCATCGGATGTTTTGTTACTCATTGTGGCTGGAACTCG
ACGCTGGAGGCGGTTGTTTGTGGTGTACCTCTTGTGGGAATTCCGCACTGGGCGGATCAA
CCCACCATCGCAAAGTATGTAGAGAGCGCATGGGGTATGGGTGTGCGAGTGCGGAAGAGC
GAAAGTGGATCACTAAGGAGTGCGGAGGTCGAGAGGTGTATTAGAGAGGTCATGGATGGG
GAGAGGAAGGACGACTACAAAAGGAATGCAATGAAGTGGATGCAAAAGGCCAAGGAGGCA
ATGCAAGAAGGGGGAAGCTCAGACAAGCATATTGTTGAATTCGCTGCCAAGTATTGTCAA
TTTGAATTTACAACAATGTAA
>TRIAE_CS42_2DL_TGACv1_160910_AA0555100|TRIAE_CS42_2DL_TGACv1_160910_AA0555100.1
ATGGGCCGCCGCCACTCCTCGCACTTATGCTGTGCACCAAATGTTGTGCCCCTCTTCCCA
TCGCCGCCCTCAGCGGCGTCGGAGATGGAGGCGGAAGTGAAGAGCAGCCCGCGTTCGTGC
GGGGCGAGAAATGGCCGCGGTAACAACCCTAACAGAAAATCCGAAAAAGAGAGGGGCCCA
CGCGCTAAAGTCGCGCAGAACTCAGAGCAAGTGAGGTGGCCCCCCTCAATTCTCAAATCC
TCGCCTCCACCTCTCATCCGCTGGTTCCCCCACCCTGACCTCCTCCGGCGACCGATCGCC
GCCGCCATGGGCTCCGACCGCGGGGAGCTCGCGCGCCTCTGCAGCGGCCGCAACTGGTCC
AAGGCCATACGCCTCCTCGACTCCATCGTCGCCCGCTCCCCCTCCTCCATCCACGACCTC
TGCAACCGGGCCTTCTGCTACTTCCAGCTCGAGCTCCACAAGCACGTCGTCAAGGACTGT
GACCGCGCGCTGCAGCTCGACCCCGCGCTTCTCCAGGCCTATGTCCTCAAAGGCAAGGCA
CTGTGCGCATTGGGGAAAAATGAGGAAGCTTTGGTTGCTTGGGAGCAAGGACATGAGATT
GCTGTCCGTGACACAATTGACCTGAAACAGTTGCTGGAATTGGAAGAATTAGTTTCTTCT
GTTAAAATTTATGAGACGGTTGAGTGTGAAGACGTTGTGGATGCATCACCATGTGATACC
AAAGTTGTTATCTCAGAAGATCGTTTTATCAACACGTCATTCACTGCAGCTACAACTGAT
ACAAAAACTGTTGTGTGTGAAGAGAACTCTGCAAATTCCAAATCTTCATCAAATAGTGAT
GCACTGTTACCTAACAACGATAAAGACCATAAAGATTCTGTCAGTTCAGCAAAAGACACC
ACAGTGCCACATCAAACTCCCAAGAAACAGCCAAAGACAGATAAGAAAAACAAAGCAAAA
GTTAAAAAAGAAACAAATGGCCAGGCTGAAGATGTGGAGGAGAGAAGAAGTTCCGATGAA
ACCATAACACTAGATCAAGCACTGTTTGCTACAAAAGTTTCAAAATCATCCAAATCAATA
AGTTTGGATTTTCGACTTTCGCGAGGCATTGCACAGGTAAACGAAGGAAGGTACGACCAA
GCAATATCCATTTTTGATCAGATACTGCGGGAAACTCCAACTTATCCAGAGGCACTAATT
GGGAGAGGTACAGCATATGCATTTCAAAGAGAACTGGACTCTGCTATTTCTGACTTCACC
AAGGCTATACAATCAAATCCATCAGCTGGGGAGGCGTGGAAGCGGCGGGGACAAGCTCGC
GCTGCTTTAGGAGAGTTTGTCGAGGCTATTGACGACTTGACTAAAGCATTGGAATTTGAA
CCAAATTCTCCTGATATTTTACATGAAAGGGGAATTGTGAACTTCAAATTCAAGGACTAC
AATTCCGCAGTCGAAGATCTGTCAACATGTGTGAAGCGTGACAAGAAAAACAGTTCTGCA
CACACTTACTTGGGTCTTACTCTTTCAGCAGTTGGAGAGTACAAACGTGCTGAAGACGAG
CATCTCCTTGGCATAAAATACGATGGGAGTTTTCTGGACAGCTGGGCTCACCTTTCTCAG
CTTTATCTTGATTTGGCTTATCCAGAGAAGATGTTGGATAACCTCGAGAAAGTTCTTCAA
ATTGACTCGAGGTTTTCAAAAGCATACCATCTACGTGGAATTCTCTACCATGGAATGGGT
AGGCATAGGAGTGCTATTAAAGAGTTATCAACTGCTTTGACACTTGATGCTTCAAGTATT
GAGTGCCTATACCTGCGTGCCTCTTGCCATCATGCGATTGGAGAATATAAGGCTGCGATC
AAAGATTATGATGACGTACTCGATCTGGAGCTTGATTCCATGGATAAGTTTGTGCTGCAA
TGTTTAGCCTTCTATCAGAAGGAAATTGCTCTGTACACTGCTTCTAAGGCGAATTTAGAG
TTCTCTCAGTTCAACATTGATGATGATGTTGATCCACTATTCAAGGAATATTGGTGCAAA
CGACTGCACCCAAAAAATGTGGCCGAAAAGGTATATCGCCAACCACCATTACGGATCTCA
CTTAGAAGTGGGCGTCTTAATAAGCAAGACTTCAAGTTCACAAAGCATCAAACTAGTCTT
CTCCTAGCCGCAGATTCAATTGGGAAGAAGATTCAGTATAATTGCCGCGGCTTCTTGCCG
AATCAACGCCAGTACCGCATGGCTGGCTTAGCTGCTATTGAGATTGCTCAGAAAGTTTCC
AAGGCTTGGCGCTTTCTGAGAAATCCGAAGAACAGTGCAAAGTTAGTTAGGAGAAGGGAT
AAGCATAACATGAGCGTAAACAGGGGAGGTTACTGTAGCACCAGTACTTTATCCGCTGGA
TCTCCAACATCTAGTCCAAGTGAGGAAAGGGTTTCGTCAGGGATTTCTCTGTCCTGGCAG
GATGTCTATAATATTGCTGTCAAGTGGAGACAGATTTCTGAACCTTGTGATCCAGTTGTT
TGGGTCAATAAGCTAAGTGAAGAGTTCAATTCTGGTTTTGGTTCTCACACCCCATTGCTT
CTTGGTCAAGCGAAAATTGTTCGCTACTATCCATATTACCTAAGAACTTTGGAAGCTGCG
AAAACCATTATGCTTGACTTGAAGTATGTCAATAATGCAGAGGATCGTGCAATTTTCCTT
ACAGATATTGAGAAGTTGAAAAAAATAGAAGTTGCCTCATCATGCTCAGATTTGTACAAT
GTAGTTGGTGAGACCTATTGGGTTGCTACTAGATGTGATAGTATTGCGTTTCAGGGGAGG
CGTCTTGAAGGGACAAGGATAACTACTCAAAATGTGGGTAAGACAGGATTTGACTTCGCC
ATACGAACTCCTTGTACACCATCTAGATGGGAGGAATACCAGGAAGAAATGACCGCAGCT
TGGGAGGCCATTTGCGAGGCGTATTGTAGCGACCCAAACCCTACGCGTGACTCCAATGCA
CTTGATGCTGTGAAGGCGGCAATATTACGCATGACATATTACTGGTACAACTTCATGCCA
CTCTCGAGAGGATCATCGGTTGTAGGTTATGTGGTGCTGCTCGGCTTGTTCCTGGCAGCA
AGCATGGATGTGACAGCAAGCATCCCGCCAGGCGTTCAGGTCGACTGGGAGGCGATCCTG
TCCCCAGATCCTGGCACATTTGTGGACGCCGTTAAGCCCTGGCTGTACCCATCTGTAAAA
ATGAGCAAGAGCCTGAAAGATTATGCGGATGTCAGCGTTGCTTTCGGCACGACAGGATCG
GTCGTAGCGGCCTTGACTTCTGCCGACACATAA
>TRIAE_CS42_2DS_TGACv1_178072_AA0590260|TRIAE_CS42_2DS_TGACv1_178072_AA0590260.2
ATGTTGCGACAACAACAAAATCACCGTCTCCCGTTCCCGGGGGCGCAGGGCCACACAAAC
CCGATGCTCCAGTTCGGCCGCCGTCTCGCGTACCACGGCCTCCGCCGCACCCTCGTCGTC
ACCCGGTATGTGCTCTCCACCACCTCGCCCCCTGGCGCGCCGTTCCGCGTGGCCGCCATC
TCGGACGGCTTCAATGCTGGTGGCATGGCGTCGTGCCCCGACTACACGGAGTACTTCCCG
CGACTGGAGGCCCTCGGGTCCGAGACGCTGCGGGAGCTCCTCCTGTCCGAGGCGCGCGCT
GGGCGGCCAGTGCGCGTGCTGGTTTATGACCCTCATCTTGCGTGGGCGCTGCGGGTGGCG
TGGACGGCCGGCGTGGCCACCGCGGCCTTCTTCTCGCAGCCATGTGCAGTGGACGTCGTG
TATGGGGAGCTCTGGGCGGGGCGGCTGGCGCTGCAGGCGACGGACGCGTGCGCACTGCTC
GTGAGAGGAGCGCTGGGCGTGGAGTTTGGGCCGGAGGACATGCCGCCGTTCGCGGCCGCG
CCGGAGTCGCAGCCGGTGCTCGCAAAGACGTCGATTGGGCAATTCGATGGGATGGACGTT
ACCGACAACGTGCTCGTCAACTCTTTCCACCACATCGAGCCAAAGGAGGCAGATTACATG
GAGTTAACATGGAGAGCGAAGATGATAGGTCCAACTTTGCCATCATACTACCTTGATGCT
AATCGCCTACCATCCAACAAGTCTTATGGTTTTAATTTGTTCAGTGAGGGTGCATCGTGT
ATGGATTGGTTAGACAAGCATAGCATTTCCTCCGTTGTACTTGTATCCTATGGTACTGTC
TCTAACTACGATGCAACCCAGTTGGAGGAGCTTGGCAGTGGACTATGCAATTCTGGCAAA
CCTTTTGTTTGGGTTGTCAGATCCAATGAGGCACACAAGTTATCTCAAGAACTCAAGGAG
AAATGTGAGAACAATGGATTAATTGTTGCGTGGTGCCCCCAACTAGAAGTTTTGTCACAC
AAGGCTATCGGTTTTTTTGTTACCCACTGCAGATGGAACTCGACATTGGAGGCAATTGTT
AGCGGTGTTCCTCTTGTGGGAATCCCGCATTGGGCTGACCAACCCACCATCTCAAAGTAT
GTGGAGACTGAGTGGGGCATGGGCGTGCGAGTGCGGAAGGGCGATAAAGGATGGCTAAAG
AGGATGGAGGTCAAGAGGTGCATTAGAGAGGTGATGGACGGAGATAGAAAGGATGAGTAC
AAAAGAAATGCTGCAAAGTGGATGCAAAAGGCCAAGGATGCAATGTAA
>TRIAE_CS42_2DS_TGACv1_177710_AA0582910|TRIAE_CS42_2DS_TGACv1_177710_AA0582910.1
ATGGAGAGCGCGACCACGTCGTCCGGTGATGAGCACCGGGGCGGTGCGCACGTCCTGCTG
GTGCCGCTGCCGGCGCAAGGCCACATGAACCCGATGCTCCAGCTCGGCCGGCGCCTCGCG
TACCACGGCCTGCGCCCCACGCTCGCCGCCACGCGCTACGTGCTCTCCACGGGCCAGCCC
CCCGGCGACCCCTTCCGCGTCGCCGCCTTCTCCGACGGCTTCGACGCCGGCGGCATGGCC
TCCTGCCCGGACCCCGTCGAGTACTGCCGCAGGGCCGAGGCCGTGGGGTCAGAGACGCTG
GCGCAGGTCATCGCCGCCGAGACGCTCGCCGGGAGGGCGCCGTCCGTCATGGTCTACGAC
CCGCACATGTCCTGGGCGCCCCGGGTGGCGAAGGCCGCGGGCGTGCCGACCGCCGCGTTC
ATGTCGCAGTCGTGCGCCGTGGACCTCATCTACGGGGAGGCGTGGGCGGGGCGCGCGCCG
CTGCCGATGGCCGACGGGAGCGCGCTGCGTCGCCGGGGCGCGGTGAGCGTGGACCTCGGG
CCCGAGGACCTGTCGCCGTTCCTCGTGTCGCCGGAGCTGTACCCCAAATACCTAGACGTG
TCGATCCGGCAGTTCGAGGGCCTCGAGGACGCCGGCGACGTGCTCGTCAACTCCTTCCGT
GACCTCGAACCGCAGGAGGCCGAGTACATGGAGTCCAGATGGCGCGCCAAGACGGTCGGC
CCGACGCTGCCGTCCTTCTTCCTCGACGACGGCCGCCTGCCGTCCAACAAGGCCTACGGC
GTCAGCTTCTTCAGCAGCGACGCGCCCTGCATGGCATGGCTGGATCGGCCATTTCTCTGG
GTCGTGAGGTCCAACGAGGCACAGAAGATATCTGAAGAACTCCACGGCAGATGCAAGGAA
AATGGATTGATTGTCCCTTGGTGTCCCCAGCTTGAGGTTCTCGCGCATAAGGCCACAGGT
TGCTTTTTGACTCATTGTGGATGGAACTCAACGACAGAAGCACTTGTTGCCGGCGTGCCA
ATGGTGGCGATGCCGAGGTCGGCCGACCAGCCAACCACGGCAAAGTACGTGGAGAGCGCA
TGGGGCATCGGCGTGGGGATGCACACAGATGAGAAAGGCTTGGTGAGAAGGGAGGAGGTG
GAGAGGTGCATCAGGAAGGTGATGGATGGGGAGGGAAAGGTTGAATACCGCAAAAATGCC
ACAAAATGGATGAAGATGGCCAAAGAGGCAATGCAGGAAGGAGGGAGTTCCGATAAGAAT
ATTGCTGAATTTGCAGCCAAGTATTTATCAAGATGA
>TRIAE_CS42_4AL_TGACv1_289868_AA0978150|TRIAE_CS42_4AL_TGACv1_289868_AA0978150.3
ATGGGCGCCGCCTCCTCCGGGTTCGCGCACGGCGACGGCGGCGGGGACGGGGGGACGGTG
TACGTGGCCTTCTCCGGCCTGCAGGCCGCGCTGTCGGTTGCGCGCCCGGCGGTGGCGAGC
GGCGCCGACGTCTTCGCGCCGGTCGGCCTCGCCGGCGACGCTACCGGCGCGCGGGCCTTC
CCGCAGCTGGCGGCCGCCGAGCCGGACGCGGCCGCCGCCGGGGAGCGTGTCGCCGTGCAG
GCGCTGGCTCTGCGGTGCTTCTTGAAATTGTGCGGCTCCCCTGAGTTCCAGATGCTGCTA
AATCAGATCCAGGGCAAGGCAGTGGTGTTCACCGGCCACTCACTTGGTGGAGCCATCGCC
GCTCTTGTGGCGCTGCACTACCTCTGCATCTCATCGTTAAGCTCGCCATGCAGTCCATCT
CCTCCTGTGCTGTGTGTCACATTCGGGAGCCCACTGATCGGCAACGGGGCCCTGTCCAGG
GCCATCCTGCGCGAGCGGTGGGGCGGCAACTTCTGTAATGTCGTCTCACAGCACGACGTC
GTCCCGAGGCTCCTCTTCTGCCCCCTAGACGCTATCCCTGTGCGCGTCATCATCGGTATG
CAGCTGCAGCAATGGCCAGGACACACTCACAACACGGGCGTAATGACCACTCGTGTTGTG
GACGCCGAGCAGGATGGGCTGCGTCAACTGATACAGGCGCATGTCCGCACGGTTGCCATG
GAGCAGAAGCTCGTGGACCCAGAGTCGCGAGGCGGGAGCCCTTATCGTCCGTTCGGGGCC
TACGTGCTGTGCTCGCCGGAAGGTGCAGTGTGCGTTGACAACTCAACAGCGGCAGTCCAG
ATGCTCTATGCCACATTTGCCGCTTGCTACGCGCGGGGCAACACGACATCCCTGGAGGCC
GCACACTCTTGCTACGGCGATCTTGTGCTGAAAATGCCACAGAACTTGCTCCTCAAGCGG
CGCCCGCATGCCATGGACGTGTTGGCGTCCATGTCCAACTCCAACTACGACGCTGGCATC
TCCCTGGCTATGGAGGCCTCCGGCATTGGCAGCGAGGCAATGGAGGCCACGACAACGCGA
TACTGGCTGAAGGCGTCTAAGCGAGCGGGTCGCAGCCCAAGCTTGAACTGCGCGGGACTC
TCAACACGGCTGGGGCGGATCACTCCATGCCGGGCACAGGTCGAGTGGTACAAGGCATCA
TTCGACGGCGACATGGGGTACTATGACGCATTCAAGCAACGGAGGTCACCTAAGAAGTTC
AACATGGCCGACATGTGTCGCATCAAGCTGGGCCAGTTTTGGGATGGTGTGCTCGCAATG
CTCGACAACAGCCAGCTGCCGCACGACTTCCATCGCCGGGCCAAGTGGGTGAATGCCGCC
CGGTTCTACCAGCTCCTCGTCGAGCCACTGGACATCGCAGACTATCACCGCAAGAACTTC
CACAAGACCAGAGGCGGCTACATCACCCATGGCCGGGACAGCAGGTATGAGCTGTTCGAC
AAGTGGTGGAAGGAGAAGGGAGCCTTCACTGGTACGAGCACCGGCGACACGGCTGCCACA
GCGAGGAGCAAGTACGCCGGGCTGACTCAGGATCCATGCTTCTGGGCGAGGGTGGAAGAG
GCATGGGATCAGACTGAAAGCGCCCAGGCTGAGCAAGACGTGGCGATGTTGGCGATGAAG
CTCGGGAGGCTGCGGGAGTTCGAGCGGTACGCCAGGGAGCTGGTGGAGAGCAAGGAGGTG
TCGATCGACGTCCTTGCGCCGCAGTCCAGCTACACCCGCTGGGTGGAGGAGTGGAAGAAG
CTCTTGCTCAGAGACGAAGCCAGAACAGCGTCCTTGTTTTAG
>TRIAE_CS42_4BS_TGACv1_329973_AA1105190|TRIAE_CS42_4BS_TGACv1_329973_AA1105190.4
ATGCTACTAAATCAGATCCGGGGCAAGGCGGTGGTGTTCACCGGCCACTCGCTCGGTGGA
GCCATCGCCGCTCTTGCGGCGCTGCACTACCTTTGTATCTCATCGTTAAGCTCATCATGC
AGTCCGTCTCCTGTGCTGTGTGTCACATTCGGGAGCCCACTGCTCGGCAACGAGGCCCTG
TCCAGGGCCATCCTGCGAGAGCGGTGGGGCGGCAACTTCTGTAATGTCGTCTCACAGCAC
GACGTCGTCCCGAGGCTCCTCTTCTGCCCCCTAGACGCTGTCCCAGTGCGCGTCATCATT
GGTATGCAGCTACAGCAATGGCCAGGACACACTCACAACACGGGTGTAATGACCATTCGT
GTTGTGGATGCCGATCAGGAGGGGCTGCGTCAACTTATACAGGCGCATGTCCGCACGGTG
GCCATGGAGCAGAAGCTCGTGGACCCAGAGTCGCGAGGTGGTAGCCCTTATCGTCCGTTC
GGGGCCTACGTGTTGTGCTCGCCGGAAGGTGCAGTGTGTGTTGACAACTCAACAGCGGCA
GTCCAGATGCTCTATGCCACATTTGCCGCTTGCTACGCGAGGGGCGACACATCATCCCTG
GAGGCTGCACACTCTTGCTACGGCGATCTTGTGCTGAAAATGCCACAGAACTTGCTCCTC
AAGCGGCGCCCGCATGGCATGGACGTGTTGGCATCCATGTCCAACTCCAACTACGATGCT
GGCATCTCCCTAGCGATGGAGGCCTCCGGCATTGGCAGCGAGGCAACGGAGGCCACAACA
GCGCGATACTGGCTGAAGGCTTCTAGGCGGGCGGGCCGCAGCCCAAGCCTGAACTGCGCG
GGGCTCTCAACACGGCTGGGGCGGATCACTCCATGCCGGGCACAGATCGAGTGGTACAAG
GCATCATTCGACGCCGACATAGGGTACTACGACGCATTCAAGCAACAGAGGTCACCAAAG
AAGTTCGGCAAGGCCAACATTTATCGCCTCAAGCTGGGCCAGTTTTGGGATGGGGTCCTC
ACAATGCTTGACAACAGCCAGCTGCCGCACGACTTCCATCGCCGGGCCAAGTGGGTGAAC
GCCGCCCGGTTCTACCAGCTCCTCGTCGAGCCACTGGACATAGCAGACTATCACCGCAAC
AACCTCCACAAGACCAGAGGCGGCTACATCACCCATGGTCGTGACAGAAGGTATGAGCTG
TTTGACAAGTGGTGGAAGGAGAAGGGCGACTTCAGTGGCACTAGCACCGGCGACACGTCG
GTCACAGCGACAGCAAGGAGCAAGTACGCTGGCCTGACTCAGGATCCATGCTTCTGGGCG
AGGGTGGAGGAGGCGTGGGATCAGACTGAAAGTGCCCAGGCCGAGTACGACGTGGCGATG
CTGGCAATGAAGCTTGGGAGGCTGCGGGAGTTCGAGCGGTACGCCAGGGAGCTGGTGGAG
AGCAAGGAGGTGTCGATCGACGTCCTTGCGCCGCAATCGAGCTACACCCGCTGGGTGGAG
GAGTGGAAGAAGCTCTTGCTCAGAGACGAAGCCAGAACAGCGTCGTTGTTTTAG
>TRIAE_CS42_4DS_TGACv1_361988_AA1175370|TRIAE_CS42_4DS_TGACv1_361988_AA1175370.4
ATGGAAGACGCAGAAGAAAATTCCATGTTCGAGACCAGCCATGTCCTCGGCGCGCTGCTG
GCCTCCTCGCCGCTGCTGGCGCGCGCCTGGGACCGGTGCGCGGCCGCCGCCGCGATGGGC
GCCGCCTCCTCCGGGTTCGCGCACGGCGACGGCGGCGGGGACGGGGGGACGGTGTACGTG
GCCTTCTCCGGCCTGCAGGCCGCGCTGTCGGTTGCGCGCCCGGCGGTGGCGAGCGGCGCC
GACGTCTTCGCGCCGGTCGGCCTCGGCGGCGACGCGGCCGGGGCGCGGGCCTTCCCGCAG
CTGGCGGCCGCCGAGCCGGACGCAGCCGCCGCCGGGGAGCGTGTCGCCGTGCAGGCGCTG
GCTCTGCGGTGCTTCTTGAAACTGTGCGGCTCCCCTGAGTTCCAGATGCTACTAAATCAG
ATCCGGGGCAAGGCGGTGGTGTTCACCGGCCACTCCCTCGGTGGAGCCATCGCCGCTCTT
GCGGCGCTGCACTACCTTTGCATCTCATCGTTAAGCTCGTCATGCAGTCCGTCTCCTGTG
CTGTGTGTCACATTCGGGAGCCCACTGCTCGGCAACGAGGCCCTGTCCAGGGCCATCCTG
CGAGAGCGGTGGGGCGGCAACTTCTGTAATGTCGTCTCACAGCACGACGTCGTCCCGAGG
CTCCTCTTCTGCCCCCTAGACGCTGTCCCAGTGCACGTCATCATCGGTATGCAGCTGCAG
CAATGGCCAGGACACACTCACCACACGGGTGTAATGACCACTCGTGTTGTGGACGCCGAG
CAGGAGGGGCTGCGTCAACTGATACAGGCGCATGTCCGCACAGTGGCAATGGAGCAGAAG
CTCGTGGACCCAGAATCGCGAGGGGGGAGCCCTTACCGTCCGTTCGGGGCCTACGTGCTG
TGCTCGCCGGAAGGCGCAGCGTGCGTTGACAACTCAACAGCTGCAGTCCAGATGCTCTAT
GCCACATTCGCCGCCTGCTACACGCGGGGCGACACGACATCCCTGGAGGCCGCACACTCT
TGCTATGGCGACCTTGTGCTGAAAATGCCACAGAACTTGCTCCTCAAGCGGCACCTGCAT
GCCATGGACGTGTTGGCATCCATGTCCAACTCCAACTACGATGCTGGCATCTCCCTAGCG
ATGGAGGCCTCCGGCATTGGCAGCGAGGCAACGGAGGCCACAACAGCGCGATACTGGCTG
AAGGCGTCTAAGCGGGCGGGCCGCAGCCCAAGCCTGAACTGCGCGGGGCTCTCAACACGG
CTGGGACGGATCACTCCATGCCGGGCACAGATCGAGTGGTACAAGGCATCATTCGACGCC
GACATGGGGTACTACGACGCATTCAAGCAACAGAGGTCACCAAAGAAGTTCGGCAAGGCC
AACATTTATCGCCTCAAGCTGGGCCAGTTTTGGGATGGTGTCCTCACAATGCTCGACAAC
AGCCAGCTGCCGCACGACTTCCATCGCCGGGCCAAGTGGGTGAACGCCGCCCGGTTCTAC
CAGCTCCTCGTCGAGCCACTGGACATCGCGGACTATCACCGCAACAACCTCCACAAGACA
AGAGGCGGCTACATCACCCATGGTCGTGACAGAAGGTATGTTCGAGCTGCAAACACCATT
GTTCATGCTTGGTCAGTGAGCTCACAGAGCATCCATACTCCACAGGTATGA
>TRIAE_CS42_4AL_TGACv1_289868_AA0978150|TRIAE_CS42_4AL_TGACv1_289868_AA0978150.2
ATGGAAGACGCCGAAGAAAATTCCATGTTCGAGACCAGCCATGTCCTCGGCGCGCTGCTG
GCCTCGTCGCCGCTGCTGGCGCGCGCCTGGGACCGGTGCGCGGCCGCCGCCGCGATGGGC
GCCGCCTCCTCCGGGTTCGCGCACGGCGACGGCGGCGGGGACGGGGGGACGGTGTACGTG
GCCTTCTCCGGCCTGCAGGCCGCGCTGTCGGTTGCGCGCCCGGCGGTGGCGAGCGGCGCC
GACGTCTTCGCGCCGGTCGGCCTCGCCGGCGACGCTACCGGCGCGCGGGCCTTCCCGCAG
CTGGCGGCCGCCGAGCCGGACGCGGCCGCCGCCGGGGAGCGTGTCGCCGTGCAGGCGCTG
GCTCTGCGGTGCTTCTTGAAATTGTGCGGCTCCCCTGAGTTCCAGATGCTGCTAAATCAG
ATCCAGGGCAAGGCAGTGGTGTTCACCGGCCACTCACTTGGTGGAGCCATCGCCGCTCTT
GTGGCGCTGCACTACCTCTGCATCTCATCGTTAAGCTCGCCATGCAGTCCATCTCCTCCT
GTGCTGTGTGTCACATTCGGGAGCCCACTGATCGGCAACGGGGCCCTGTCCAGGGCCATC
CTGCGCGAGCGGTGGGGCGGCAACTTCTGTAATGTCGTCTCACAGCACGACGTCGTCCCG
AGGCTCCTCTTCTGCCCCCTAGACGCTATCCCTGTGCGCGTCATCATCGGTATGCAGCTG
CAGCAATGGCCAGGACACACTCACAACACGGGCGTAATGACCACTCGTGTTGTGGACGCC
GAGCAGGATGGGCTGCGTCAACTGATACAGGCGCATGTCCGCACGGTTGCCATGGAGCAG
AAGCTCGTGGACCCAGAGTCGCGAGGCGGGAGCCCTTATCGTCCGTTCGGGGCCTACGTG
CTGTGCTCGCCGGAAGGTGCAGTGTGCGTTGACAACTCAACAGCGGCAGTCCAGATGCTC
TATGCCACATTTGCCGCTTGCTACGCGCGGGGCAACACGACATCCCTGGAGGCCGCACAC
TCTTGCTACGGCGATCTTGTGCTGAAAATGCCACAGAACTTGCTCCTCAAGCGGCGCCCG
CATGCCATGGACGTGTTGGCGTCCATGTCCAACTCCAACTACGACGCTGGCATCTCCCTG
GCTATGGAGGCCTCCGGCATTGGCAGCGAGGCAATGGAGGCCACGACAACGCGATACTGG
CTGAAGGCGTCTAAGCGAGCGGGTCGCAGCCCAAGCTTGAACTGCGCGGGACTCTCAACA
CGGCTGGGGCGGATCACTCCATGCCGGGCACAGGTCGAGTGGTACAAGGCATCATTCGAC
GGCGACATGGGGTACTATGACGCATTCAAGCAACGGAGGTCACCTAAGAAGTTCAACATG
GCCGACATGTGTCGCATCAAGCTGGGCCAGTTTTGGGATGGTGTGCTCGCAATGCTCGAC
AACAGCCAGCTGCCGCACGACTTCCATCGCCGGGCCAAGTGGGTGAATGCCGCCCGGTTC
TACCAGCTCCTCGTCGAGCCACTGGACATCGCAGACTATCACCGCAAGAACTTCCACAAG
ACCAGAGGCGGCTACATCACCCATGGCCGGGACAGCAGGTACTCCCTCCGATCCATAATA
AGTGTCGCAGTTTTGAACTAA
>TRIAE_CS42_4DS_TGACv1_361988_AA1175370|TRIAE_CS42_4DS_TGACv1_361988_AA1175370.3
ATGACAATACAGATGCTACTAAATCAGATCCGGGGCAAGGCGGTGGTGTTCACCGGCCAC
TCCCTCGGTGGAGCCATCGCCGCTCTTGCGGCGCTGCACTACCTTTGCATCTCATCGTTA
AGCTCGTCATGCAGTCCGTCTCCTGTGCTGTGTGTCACATTCGGGAGCCCACTGCTCGGC
AACGAGGCCCTGTCCAGGGCCATCCTGCGAGAGCGGTGGGGCGGCAACTTCTGTAATGTC
GTCTCACAGCACGACGTCGTCCCGAGGCTCCTCTTCTGCCCCCTAGACGCTGTCCCAGTG
CACGTCATCATCGGTATGCAGCTGCAGCAATGGCCAGGACACACTCACCACACGGGTGTA
ATGACCACTCGTGTTGTGGACGCCGAGCAGGAGGGGCTGCGTCAACTGATACAGGCGCAT
GTCCGCACAGTGGCAATGGAGCAGAAGCTCGTGGACCCAGAATCGCGAGGGGGGAGCCCT
TACCGTCCGTTCGGGGCCTACGTGCTGTGCTCGCCGGAAGGCGCAGCGTGCGTTGACAAC
TCAACAGCTGCAGTCCAGATGCTCTATGCCACATTCGCCGCCTGCTACACGCGGGGCGAC
ACGACATCCCTGGAGGCCGCACACTCTTGCTATGGCGACCTTGTGCTGAAAATGCCACAG
AACTTGCTCCTCAAGCGGCACCTGCATGCCATGGACGTGTTGGCATCCATGTCCAACTCC
AACTACGATGCTGGCATCTCCCTAGCGATGGAGGCCTCCGGCATTGGCAGCGAGGCAACG
GAGGCCACAACAGCGCGATACTGGCTGAAGGCGTCTAAGCGGGCGGGCCGCAGCCCAAGC
CTGAACTGCGCGGGGCTCTCAACACGGCTGGGACGGATCACTCCATGCCGGGCACAGATC
GAGTGGTACAAGGCATCATTCGACGCCGACATGGGGTACTACGACGCATTCAAGCAACAG
AGGTCACCAAAGAAGTTCGGCAAGGCCAACATTTATCGCCTCAAGCTGGGCCAGTTTTGG
GATGGTGTCCTCACAATGCTCGACAACAGCCAGCTGCCGCACGACTTCCATCGCCGGGCC
AAGTGGGTGAACGCCGCCCGGTTCTACCAGCTCCTCGTCGAGCCACTGGACATCGCGGAC
TATCACCGCAACAACCTCCACAAGACAAGAGGCGGCTACATCACCCATGGTCGTGACAGA
AGGTATGAGCTGTTCGACAAGTGGTGGAAGGAGAAGGGCGCCTTCAGTGGCACTAGCACC
GGCGACACGTCGGTCACAGCGACAGCGAGGAGCAAGTACGCCGGGCTGACTCAGGATCCA
TGCTTCTGGGCGAGGGTGGAGGAGGCGTGGGATCAGACTGAAAGCGCCCAGGCCGAGCAC
GACGTGGCGATGCTGGCGATGAAGCTTGGGAGGCTGCGGGAGTTCGAGCGGTACGCCAGG
GAGCTGGTGGAGAGCAAGGAGGTGTCCATCGACGTCCTTGCGCCGCAGTCGAGCTACACC
CGCTGGGTGGAGGAGTGGAAGAAGCTCTTGCTCAGAGACGAAGCCAGAACAGCGTCGTTG
TTTTAG
>TRIAE_CS42_3DS_TGACv1_272064_AA0914040|TRIAE_CS42_3DS_TGACv1_272064_AA0914040.2
ATGGAGGCCCCGAGCAGCCACGTCACTGCCTCCTTCTCCGACTGCGACGACAGCGTCTCC
ATGGGGGACGCGGCGCCGGACGCGGACGTGGAGGCGCTCCGCCGCCTCTCCGACAACCTC
GCCGCCGCCTTCCGCTCGCCGGACGACTTCGCCTTCCTCGCCGACGCGCTCGTCGCCGTG
CCGGGCGCGCCCGACCTGCGCGTGCACCGCTGCGTGCTGTCCGCGCGGAGCCCCTTCCTG
CGCGCCCTCTTCAAGCGCCGCGCCGCCGCCGCCGCCGCTACCGGTTCGTCCGGCGGCGCC
GAGGGCAACCGGGTGGAGCTCCGGGAGCTTCTCGGCGAGGAGGTGGAGGTCGGGTACGAG
GCGCTGGAGCTGGTGCTCGACTACCTGTACAGCGGCCGCGTCCGCGACCTCCCCAAGTCG
GCGTGCGCCTGCGTCGACGTCGACGGATGCGCCCACGTCGGCTGCCACCCCGCCGTCTCC
TTCATGGCGCAGGTCCTCTTCGCCGCATCCACCTTCCAGGTCGGCGAGCTCGCCAGCCTC
TTCCAGCGGCATCTCCTTGATTTCCTTGATAAAGTTGAAGTGGATAACCTTCCATTGGTC
TTATCTGTTGCAAACTTATGCAACAAATCTTGCGTCAAACTGTTCGAGAGATGCCTGGAG
ATGGTAGTCCAGTCAGATCTTGACATGATTACTCTAGAGAAAGCATTGCCTCAAGATGTT
ATCAAGCAAATTACTGATTCACGGATAACTCTTGGATTAGCTTCACCCGAAGACAATGGC
TTTCCTAACAAACACGTAAGAAGGATACTCAGAGCACTTGATTCTGATGATGTGGAGCTT
GTCAGGATGCTGCTCACAGAAGGGCAGACAAACCTTGATGATGCATTTGCATTGCACTAT
GCTGTAGAACACTGTGACTCAAAAATTACAACAGAACTTCTGGACATCGCACTTGCGGAT
GTTAATCTCAGAAACCCAAGAGGTTATACTGTTCTTCACATCGCCGCTAAGCGGAGAGAT
CCTAAAATCGTTGTCTCCCTTTTAACCAAAGGTGCCCGGCCTTCGGATTTAACATTTGAT
GGAAGAAAAGCAGTTCAAATCTCAAAGAGACTCACAAAACATGGGGATTATTTTGGGAAT
ACTGAAGAAGGAAAACCGTCTCCCAATGATAAATTATGCATTGAGATATTGGAGCAAGCT
GAAAGAAGGGATCCACAATTTGGAGAAGCATCGGTTTCTCTTGCATTGGCTGGTGACTGT
CTTCGTGGGATGTTACTGTACCTTGAAAACCGAGTTGCTTTGGCAAGGATAATGTTTCCA
ATTGAGGCAAGAGTAGCAATGGACATTGCTCAAGTGGATGGAGGAACACTTAGCTCGGAT
GAGAGCCCTCTCCAAAACAGTGGAACTCGGCAAACGTTTCTTCCCGCGCTGTTCAAATGT
GCTGGACAAGATCATGGACGATGA
>TRIAE_CS42_4AL_TGACv1_289019_AA0963610|TRIAE_CS42_4AL_TGACv1_289019_AA0963610.2
ATGTTAATACTAACAAGTTACTTCCTTGTTCAACCGTACCAGCAACATCAAGGAGTTCCT
AAATTTGGGAACTGGGAGGACGAAGGCCAAGGCTACACGCAGTACTTCGAAAACGCCCGC
ATGGGCAAATCTCCGGGGAGGCCTGTCAACCAAAACGATCGCAATGAAGGCGCTGCACAG
GCACCCTCGAACGACCCGCCGTCGGTCAAGGCCTCCCCCTTGAGGCCGGGGTCCGAGCCG
GGGCTGCGGAAGAACAGGGACGAAAGGCGTGCCACCCGAGAAGACGACCTCCGTCGCCAC
GAGGCCGCTGCCCGGAAAACGCATGCCGAGTCACCTAACCACAGATATGGTGACCAGACC
AACTACGACGGCGCTGCAAGGAAAGCAAGCAATGAGAGGTCACCCATCCATCCTCGGCAG
CAGGCAAGGCTTGCAAACAAAGGTGGGGTTTCATCTCCTATTGCGGATCGTAGGGGTTCT
GCTCCCACCACACCTGGAAGGTCCAAGATGAGGCCAACCGGGCGCGGCGATGAAACGCCC
GAGAGAGGATCAGCTGTGCCAAAGTTTGGAGACTGGGATGAGAAAGATCCTTCGACTGGT
GAAGGTTTCACTGACATATTTGAGAAGGTGAGGGAGGAGAAGCAGTCCGGTGCGGATACT
GTCGGCACCAGCCATGCATACAAGGACCGCTACAACCAAGGGGACAGATATGAATCTTCG
GGCTGCTCATGCTTCAGCTGGTTCAAGAAGTGA
>TRIAE_CS42_4DS_TGACv1_361988_AA1175370|TRIAE_CS42_4DS_TGACv1_361988_AA1175370.1
ATGGAAGACGCAGAAGAAAATTCCATGTTCGAGACCAGCCATGTCCTCGGCGCGCTGCTG
GCCTCCTCGCCGCTGCTGGCGCGCGCCTGGGACCGGTGCGCGGCCGCCGCCGCGATGGGC
GCCGCCTCCTCCGGGTTCGCGCACGGCGACGGCGGCGGGGACGGGGGGACGGTGTACGTG
GCCTTCTCCGGCCTGCAGGCCGCGCTGTCGGTTGCGCGCCCGGCGGTGGCGAGCGGCGCC
GACGTCTTCGCGCCGGTCGGCCTCGGCGGCGACGCGGCCGGGGCGCGGGCCTTCCCGCAG
CTGGCGGCCGCCGAGCCGGACGCAGCCGCCGCCGGGGAGCGTGTCGCCGTGCAGGCGCTG
GCTCTGCGGTGCTTCTTGAAACTGTGCGGCTCCCCTGAGTTCCAGATGCTACTAAATCAG
ATCCGGGGCAAGGCGGTGGTGTTCACCGGCCACTCCCTCGGTGGAGCCATCGCCGCTCTT
GCGGCGCTGCACTACCTTTGCATCTCATCGTTAAGCTCGTCATGCAGTCCGTCTCCTGTG
CTGTGTGTCACATTCGGGAGCCCACTGCTCGGCAACGAGGCCCTGTCCAGGGCCATCCTG
CGAGAGCGGTGGGGCGGCAACTTCTGTAATGTCGTCTCACAGCACGACGTCGTCCCGAGG
CTCCTCTTCTGCCCCCTAGACGCTGTCCCAGTGCACGTCATCATCGGTATGCAGCTGCAG
CAATGGCCAGGACACACTCACCACACGGGTGTAATGACCACTCGTGTTGTGGACGCCGAG
CAGGAGGGGCTGCGTCAACTGATACAGGCGCATGTCCGCACAGTGGCAATGGAGCAGAAG
CTCGTGGACCCAGAATCGCGAGGGGGGAGCCCTTACCGTCCGTTCGGGGCCTACGTGCTG
TGCTCGCCGGAAGGCGCAGCGTGCGTTGACAACTCAACAGCTGCAGTCCAGATGCTCTAT
GCCACATTCGCCGCCTGCTACACGCGGGGCGACACGACATCCCTGGAGGCCGCACACTCT
TGCTATGGCGACCTTGTGCTGAAAATGCCACAGAACTTGCTCCTCAAGCGGCACCTGCAT
GCCATGGACGTGTTGGCATCCATGTCCAACTCCAACTACGATGCTGGCATCTCCCTAGCG
ATGGAGGCCTCCGGCATTGGCAGCGAGGCAACGGAGGCCACAACAGCGCGATACTGGCTG
AAGGCGTCTAAGCGGGCGGGCCGCAGCCCAAGCCTGAACTGCGCGGGGCTCTCAACACGG
CTGGGACGGATCACTCCATGCCGGGCACAGATCGAGTGGTACAAGGCATCATTCGACGCC
GACATGGGGTACTACGACGCATTCAAGCAACAGAGGTCACCAAAGAAGTTCGGCAAGGCC
AACATTTATCGCCTCAAGCTGGGCCAGTTTTGGGATGGTGTCCTCACAATGCTCGACAAC
AGCCAGCTGCCGCACGACTTCCATCGCCGGGCCAAGTGGGTGAACGCCGCCCGGTTCTAC
CAGCTCCTCGTCGAGCCACTGGACATCGCGGACTATCACCGCAACAACCTCCACAAGACA
AGAGGCGGCTACATCACCCATGGTCGTGACAGAAGGTATGAGCTGTTCGACAAGTGGTGG
AAGGAGAAGGGCGCCTTCAGTGGCACTAGCACCGGCGACACGTCGGTCACAGCGACAGCG
AGGAGCAAGTACGCCGGGCTGACTCAGGATCCATGCTTCTGGGCGAGGGTGGAGGAGGCG
TGGGATCAGACTGAAAGCGCCCAGGCCGAGCACGACGTGGCGATGCTGGCGATGAAGCTT
GGGAGGCTGCGGGAGTTCGAGCGGTACGCCAGGGAGCTGGTGGAGAGCAAGGAGGTGTCC
ATCGACGTCCTTGCGCCGCAGTCGAGCTACACCCGCTGGGTGGAGGAGTGGAAGAAGCTC
TTGCTCAGAGACGAAGCCAGAACAGCGTCGTTGTTTTAG
>TRIAE_CS42_5AL_TGACv1_374272_AA1195660|TRIAE_CS42_5AL_TGACv1_374272_AA1195660.1
ATGGCTTCTCACGGCAAGGACACGCAACAAGTCGTCGCCGGCGCCGACGGCAGAGGCGGG
GGCTACGTGCTGCTCCTGCCGTACCCAAGCCAAGGCCACGTCCACCCGATGCTGCAGTTC
GCCAAGCGCCTCGCGCACCACGGCATGCGCCCCACGCTCGCCGTCTCCCGCTACATCCTC
GCCACATGCAAGCCCGACGCCGCCGCGGTCGGCGCGGTCCGCCTGGCCGCCGTATCCGAC
GGCTGCGACGCGGGCGGGTTCGGCGAGTGCAACGACGTCACGGCCTACCTGGGGCTCCTG
GAGGCCGCGGGTTCGGAAACGCTGGGGGAGCTCCTAGACGCCGAGGCCGCGGAGGGGCGC
CCCGTCCGGGCGGTGGTCTACGACGCGTTCCTGCCGTGGGCGCGCGGCGTGGCGCAGCGG
CACGGCGCCGCCGCCGTGGCCTTCTTCACCCAGCCGTGCGCCGTCAACGTGGTGTACGGC
CACGTGTGGTGCGAGCGGGTCGGCGTGCCCGTGGAGGCTGGATCCACCGTCGTCGGCCTG
CCTGGGCTGCCGGCGCTCGAGCCGGAGGGCTTGCCGTGGTTCCTCAAGGTCGGGCCCGGC
CCCTACCCGGGCTACTTCGAGATGGTGATGAGCCAGTTCAAGGGGCTGGAGCTGGCCGAC
GACGTGCTCGTCAACTCTTTCTACGAGCTCGAGCCCGAGGAGGCGGCGTACATGGCGTCG
GCGTGGCGCGCCAAGACGATCGGGCCGACGGTGCCGGCGTCCTACGTGCACGACGACCGC
ATGCCCTCGGACACCAAGTACGGCTTCCACCTCTTCGAGCTCACGGCCGCGCCCTGCGTG
TCCTGGCTGTCAACGCACCCGGCGCGCTCCGTGGTGTTCGCCTCCTTCGGCAGCCTGTCG
AACCTGGACCCGGCGGAGATGCGCGAGGTGGCGCACGGCCTCCTGGACGCCGGCCGCCCG
TTCCTCTGGGCCGTGCGCGAGTCGGAGAGCCACAAGCTGCCCGCCGGCTACGGCGACGCC
GTGGCGGCGCGCGGCGGGATGGTGGTGTCGTGGTGCCCGCAGCTGGAGGTGCTGGCGCAC
CAGGCGGTGGGGTGCTTCCTGACGCACTGCGGGTGGAACTCGACGTCGGAGGCGCTGGTG
GCCGGCGTGCCGATGGTGGCGCTGCCGCAGTGGACGGACCAGCCGATGAACGCCAAGTAC
GTGGAGGCCGTGTGGCGGGCGGGCGTGCGCGTGCGCCCCGCGGCCCAGGACGGGCTCGCG
CGGAGGGGGGAGGTGGCGGGCGGGATCGAGGCGGTGATGGCCGGCGAGCGGAGCGGCGAG
TACAGGAGGAACGCCGCCGCGTGGGCGGAGAAGGCACGGGCGGCCAGCCGGGAGGGCGGC
AGCTCCGACCGGAACATTGCCGCGTTCGTCGCCAAGTATGGCTCCAGCTCCAAGTGA
>TRIAE_CS42_4AL_TGACv1_289868_AA0978150|TRIAE_CS42_4AL_TGACv1_289868_AA0978150.4
ATGGGCGCCGCCTCCTCCGGGTTCGCGCACGGCGACGGCGGCGGGGACGGGGGGACGGTG
TACGTGGCCTTCTCCGGCCTGCAGGCCGCGCTGTCGGTTGCGCGCCCGGCGGTGGCGAGC
GGCGCCGACGTCTTCGCGCCGGTCGGCCTCGCCGGCGACGCTACCGGCGCGCGGGCCTTC
CCGCAGCTGGCGGCCGCCGAGCCGGACGCGGCCGCCGCCGGGGAGCGTGTCGCCGTGCAG
GCGCTGGCTCTGCGGTGCTTCTTGAAATTGTGCGGCTCCCCTGAGTTCCAGATGCTGCTA
AATCAGATCCAGGGCAAGGCAGTGGTGTTCACCGGCCACTCACTTGGTGGAGCCATCGCC
GCTCTTGTGGCGCTGCACTACCTCTGCATCTCATCGTTAAGCTCGCCATGCAGTCCATCT
CCTCCTGTGCTGTGTGTCACATTCGGGAGCCCACTGATCGGCAACGGGGCCCTGTCCAGG
GCCATCCTGCGCGAGCGGTGGGGCGGCAACTTCTGTAATGTCGTCTCACAGCACGACGTC
GTCCCGAGGCTCCTCTTCTGCCCCCTAGACGCTATCCCTGTGCGCGTCATCATCGGTATG
CAGCTGCAGCAATGGCCAGGACACACTCACAACACGGGCGTAATGACCACTCGTGTTGTG
GACGCCGAGCAGGATGGGCTGCGTCAACTGATACAGGCGCATGTCCGCACGGTTGCCATG
GAGCAGAAGCTCGTGGACCCAGAGTCGCGAGGCGGGAGCCCTTATCGTCCGTTCGGGGCC
TACGTGCTGTGCTCGCCGGAAGGTGCAGTGTGCGTTGACAACTCAACAGCGGCAGTCCAG
ATGCTCTATGCCACATTTGCCGCTTGCTACGCGCGGGGCAACACGACATCCCTGGAGGCC
GCACACTCTTGCTACGGCGATCTTGTGCTGAAAATGCCACAGAACTTGCTCCTCAAGCGG
CGCCCGCATGCCATGGACGTGTTGGCGTCCATGTCCAACTCCAACTACGACGCTGGCATC
TCCCTGGCTATGGAGGCCTCCGGCATTGGCAGCGAGGCAATGGAGGCCACGACAACGCGA
TACTGGCTGAAGGCGTCTAAGCGAGCGGGTCGCAGCCCAAGCTTGAACTGCGCGGGACTC
TCAACACGGCTGGGGCGGATCACTCCATGCCGGGCACAGGTCGAGTGGTACAAGGCATCA
TTCGACGGCGACATGGGGTACTATGACGCATTCAAGCAACGGAGGTCACCTAAGAAGTTC
AACATGGCCGACATGTGTCGCATCAAGCTGGGCCAGTTTTGGGATGGTGTGCTCGCAATG
CTCGACAACAGCCAGCTGCCGCACGACTTCCATCGCCGGGCCAAGTGGGTGAATGCCGCC
CGGTTCTACCAGCTCCTCGTCGAGCCACTGGACATCGCAGACTATCACCGCAAGAACTTC
CACAAGACCAGAGGCGGCTACATCACCCATGGCCGGGACAGCAGGTACTCCCTCCGATCC
ATAATAAGTGTCGCAGTTTTGAACTAA
>TRIAE_CS42_2DS_TGACv1_177403_AA0575960|TRIAE_CS42_2DS_TGACv1_177403_AA0575960.1
ATGGACACCGCAGACGCCACCGTCCAAGGCACCGGCGCCGGCGGCCGTGTCCTGCTCCTG
CCGTTCCCGGGCATGCAGGGCCACGCCAACCCCATGCTCCAGCTCGGCCGCCGCCTCGCC
CACCACGGCCTCCGCCCCACCCTCGTCCTCACCCGCCACGTCCTCTCCACCACCCCCGCC
CCCACCCAATGCCCCTTCCCCGTGGCCGCCATCTCCGACGGCTTCGACGCGGGCGGCATC
GCCTCGTGCGCCGACACCGCAGAGTACCTGCGCCGCATGGAGGCCGCCGGCTCCGACACG
CTCGCGTCGCTCCTCCTCGCCGACGACGTCCGGGTGCTCGTGTACGACTCGCACCTGCCG
TGGGCGCGGCGGGTGGCGCGGGAGGCCGGCGTGGCCGCGGCCGCGTTCTTCACGCAGATG
TGCGCGGTGGACGTGGTGTACGGCGAGGTCTCCGCGGGGCGGGCCGCGCTGCCGCTCGCG
GACGGGCGCGCGCTCCGGGGGAGGCTCTCCGTGGAGCTCGGGCCGGACGACGTGCCGCCG
TTCGTCGCCGCGCCGGCGTGGTACCCTGCGTTCACCGAGTCGGCGCTGTCGCAGTTCGAC
GGGCTGGACCAGGCCGACCACGTGCTCGTCAACTCCTTCCGCGACCTCGAGCCATTGGAG
GCAGATTACATGGAATCGAAATGGGGCGCAAAGACCGTCGGCCCGACATTGCCATCGTTC
TACCTAGACGATGATCGTCTGCCATTGAACAAGACCTACGGCTTCAACCTCGTCTCAAAC
ATGGCTCCATGCATGACAATGGCATGGCTCGACAAGCAGGCTCCTTGCTCTGTGCTTCTT
GCATCCTACGGTACAGTCGCCAACCTCGAGACGACCCAACTAGAGGAGCTAGGCCATGGA
TTGTGCAATTCTGGACAGCCTTTCCTTTGGGTGCTGAGGTCCAACGAGGCAGATAAGTTG
CCCCAGGAACTCCATGAAAAATGCAACAACAAAGGCCTAATTGTTCCATTTTGCCCTCAG
CTGGAGGTATTGGCTCATAGAGCAACAGGTTGCTTCTTGACACATTGTGGATGGAACTCC
ACAACGGAAGCAATTGTCACTGGTGTGCCCATGATTGCAATACCGCAATGGGCGGACCAA
CCGACCGCTGCAAAGTATGTGGAGAGCGCGTGGGGAATCGGCCTGCGTGCGCGTCGAGAC
CAGAAAGGGTTGGTGAGAAGGGAAGAGATGGAGAGGTGCATCAAGGAGGTGATGAGTGGA
GAAGAGTATAAGAGAAATTCTTCTAAGTGGATGCAGAAGGCCAAAGAGGCTATGCAGGAA
GGAGGGAGCTCTGACAATAACATTGCAGATTTTGCAGCCAAGTACTCCCTCCGTCCCATA
ATATAA
>TRIAE_CS42_4DS_TGACv1_361988_AA1175370|TRIAE_CS42_4DS_TGACv1_361988_AA1175370.7
ATGGGCGCCGCCTCCTCCGGGTTCGCGCACGGCGACGGCGGCGGGGACGGGGGGACGGTG
TACGTGGCCTTCTCCGGCCTGCAGGCCGCGCTGTCGGTTGCGCGCCCGGCGGTGGCGAGC
GGCGCCGACGTCTTCGCGCCGGTCGGCCTCGGCGGCGACGCGGCCGGGGCGCGGGCCTTC
CCGCAGCTGGCGGCCGCCGAGCCGGACGCAGCCGCCGCCGGGGAGCGTGTCGCCGTGCAG
GCGCTGGCTCTGCGGTGCTTCTTGAAACTGTGCGGCTCCCCTGAGTTCCAGATGCTACTA
AATCAGATCCGGGGCAAGGCGGTGGTGTTCACCGGCCACTCCCTCGGTGGAGCCATCGCC
GCTCTTGCGGCGCTGCACTACCTTTGCATCTCATCGTTAAGCTCGTCATGCAGTCCGTCT
CCTGTGCTGTGTGTCACATTCGGGAGCCCACTGCTCGGCAACGAGGCCCTGTCCAGGGCC
ATCCTGCGAGAGCGGTGGGGCGGCAACTTCTGTAATGTCGTCTCACAGCACGACGTCGTC
CCGAGGCTCCTCTTCTGCCCCCTAGACGCTGTCCCAGTGCACGTCATCATCGGTATGCAG
CTGCAGCAATGGCCAGGACACACTCACCACACGGGTGTAATGACCACTCGTGTTGTGGAC
GCCGAGCAGGAGGGGCTGCGTCAACTGATACAGGCGCATGTCCGCACAGTGGCAATGGAG
CAGAAGCTCGTGGACCCAGAATCGCGAGGGGGGAGCCCTTACCGTCCGTTCGGGGCCTAC
GTGCTGTGCTCGCCGGAAGGCGCAGCGTGCGTTGACAACTCAACAGCTGCAGTCCAGATG
CTCTATGCCACATTCGCCGCCTGCTACACGCGGGGCGACACGACATCCCTGGAGGCCGCA
CACTCTTGCTATGGCGACCTTGTGCTGAAAATGCCACAGAACTTGCTCCTCAAGCGGCAC
CTGCATGCCATGGACGTGTTGGCATCCATGTCCAACTCCAACTACGATGCTGGCATCTCC
CTAGCGATGGAGGCCTCCGGCATTGGCAGCGAGGCAACGGAGGCCACAACAGCGCGATAC
TGGCTGAAGGCGTCTAAGCGGGCGGGCCGCAGCCCAAGCCTGAACTGCGCGGGGCTCTCA
ACACGGCTGGGACGGATCACTCCATGCCGGGCACAGATCGAGTGGTACAAGGCATCATTC
GACGCCGACATGGGGTACTACGACGCATTCAAGCAACAGAGGTCACCAAAGAAGTTCGGC
AAGGCCAACATTTATCGCCTCAAGCTGGGCCAGTTTTGGGATGGTGTCCTCACAATGCTC
GACAACAGCCAGCTGCCGCACGACTTCCATCGCCGGGCCAAGTGGGTGAACGCCGCCCGG
TTCTACCAGCTCCTCGTCGAGCCACTGGACATCGCGGACTATCACCGCAACAACCTCCAC
AAGACAAGAGGCGGCTACATCACCCATGGTCGTGACAGAAGGTATGAGCTGTTCGACAAG
TGGTGGAAGGAGAAGGGCGCCTTCAGTGGCACTAGCACCGGCGACACGTCGGTCACAGCG
ACAGCGAGGAGCAAGTACGCCGGGCTGACTCAGGATCCATGCTTCTGGGCGAGGGTGGAG
GAGGCGTGGGATCAGACTGAAAGCGCCCAGGCCGAGCACGACGTGGCGATGCTGGCGATG
AAGCTTGGGAGGCTGCGGGAGTTCGAGCGGTACGCCAGGGAGCTGGTGGAGAGCAAGGAG
GTGTCCATCGACGTCCTTGCGCCGCAGTCGAGCTACACCCGCTGGGTGGAGGAGTGGAAG
AAGCTCTTGCTCAGAGACGAAGCCAGAACAGCGTCGTTGTTTTAG
>TRIAE_CS42_2DS_TGACv1_177710_AA0582900|TRIAE_CS42_2DS_TGACv1_177710_AA0582900.1
ATGGAGAGCAGGCCGGCGGCCACCGCCAGCTCGTGCGTCGGCCATGGAGGCGGCAACGAG
GGTGCGACCGTCCTCCTCCTGCCGTTCCCGGGGGCGCTGGGCCACACGAACCCGATGCTG
GAGCTGGGCCGCCGTCTGGCTCACCACGGCCTCCGCCCCACGTTCGTCACCACCCGCCAC
GTGCTCTCCGTCACCCCGCCCCCCGGCGCGCCCTTCCACGTGGCCGCCATCTCGGACGGA
TTCGACGCCGGCGGCTTCGCCTCGTGCCCGGACCCCGCCGAGTACTTCTCCCGGCTGGAG
GCCGTGGGGTCCGAGACGCTGCGCGAGCTCCTGCTGTCGGAGGAGGCGGCCGCGGTGCGC
GTGCTGGTGTACGACTCCCACCTGCCGTGGGCGGGGCGTGTGGCGCGGGCCGCCGGCGTG
CCCACCGCGGCGTTGTTCACGCAGCCGTGCGCGGTGAACGTCGTCTACGGGGAGGTGTGG
GCGGGGCGGCTGGCGCTGCCGGTGACGGACGGGCGTGAGCTGCTGGTGCACGGAGCGCTG
GGCTTGGAGCTGGGGCCGGAAGACGTGCCGCCGTTTGTGGCGGCACCGGAGTGGTTGGCA
GTGTTCCTTAAGACGTCGATTGAGCAGTTCGACGGGCTGGAGGACGCCGACGACGTGCTC
GTCAACTCTTTCAGCGACATCGAGCCGAAGGAGGTGGATTACATGAAGTTAACATGGAGA
GCAAAGACTATAGGTCCCACCTTGCCATCATTTTATCTCGGCGATGATCGCCTGCCATCC
AACAAGTCTTATGGTTTCAACATTTTTGTTGATGACGCGGCGTGCATAGATTGGCTTGAA
AAGCATAGCATCTCCTCTGTTGTGCTTGTATCAAATGGGAGTTACGCAAACTATGACGCG
ACTCAGTTGGAGGAGCTTGGCAATGGTCTATGCAATTCTAGCAAACCTTTCCTCTGGGTT
GTTAGATCCGACGAGGCACACAAGTTATCTGAGCAACTCAAGGTGAAGTGTGAGAAAAAT
GGATTAATTGTCTCTTGGTGCCCCCAGCTTGAGGTTCTAGCACACAAGGCCATTGGTTGT
TTTGTTACCCATTGTGGATGGAACTCGACACTAGAGGCAGTTGTTTGCGGTGTACCTCTT
GTGGGAATTCCGCACTGGGCGGACCAACCCACTATCGCAAAGTATGTGGAGAGCATGTGG
GGTATGGGTGTGAGATTGCGGAAGAGTGAAACTGGAGCACTAAGGAGTGCAGAGGTCGAG
AGGTGTGTTAGAGAGGTAATGGATGGGGAGAAGAAGGATGAGTACCAAAGGAATGCTACG
AAGTGGATGAAAAAGGCTAAGAAGGCAATGCGGGAAGGAGGAACCTCAGACAAGCATATT
ATTGAATTCGTTGCCAAGTATTCGTCAATTTAA
>TRIAE_CS42_5AL_TGACv1_374053_AA1188920|TRIAE_CS42_5AL_TGACv1_374053_AA1188920.1
ATGCCGATGGACACCCCGCCGCCGCGCGGGGCGGCGCTGTCCGACGACGACCGCCTCCTC
GTCGCCCACTGCGCCGCGCTCTCCTTCCCCTCCGCCTCCGGCTCCCCGCCCTCCGCGGCC
TCCGCCTCCGCCTCCTTCCAGGTGCACCACGCGTCCCGCCCCTACCCCTGCGCCGCCTTC
GTCTTCCCGCCCACCTGGTCCGCCGCCGGCTGGATGCCCTCCTCCCCGGACGCCGGCGGC
CGCGCGCCGTTCGGGGATGCGGAGGTCGACCCCGCGCTCTTCCCGTCGCTGCGCAGCGTC
GGGAGCGGCGTCCCCGCGCGCGCCAGCGCCGCCTTCGTCGCCGCCTTCAGGGGCCTGCTC
GACGGCTCGCCGCTCCAGACCGAGGTATCTAAAGCGGTGGCAGAGGAGAAACGTGTTGTA
TTCACAGGCCATTCATCTGGGGGTTCAATAGCCACCCTTGCTGCCATATGGTTTCTTGAG
AACTGCACAAGACGGGGAAGTGTCAATCAAGCACAGCCATTTTGCGTGACCTTTGGGGCA
CCTCTTGTTGGCGATAATGTTTTCAACCATGCTGTTAGAAGGGAGGGCTGGTCGCAGTGT
ATTTTGCATTTCATCATGCCACTGGACATCATCCCGCGAATACTGCTGGCCCCCCTCGCA
TCCTCTAGAGAACAAATTCAGTCCGTTCTGGATTGGTTATCTCCTCACAGTCCAAACTTC
TCACCTGTTGGGAATTCGCTTGTTATTCCAGAGTTTTATGAAACTTTGTTGAGAAGCACC
CTATCTATTGCCAGCTACGAGGCCTGTTCTTTCATGGGATGCACTAGCTCAATCCTAGGA
ACGCTGACTTACTTTATTGAGCTATCCCCGTACAGACCCTGTGGGACTTACCTTTTCTTG
ACAAGTACCGATCAACTGATTGTTCTCACAAACTCAGATGCTGTATTACAGTTGCTATTT
TACTGCCTTCAATTGGATCCCCAACAACAATTGCTTGATGCTGCCGCCAGAAGTTTAAGT
GCTCACTGGGAATATGAATCGATTAAGCAAAGTGTGATGCAAGAGATAGGTTGTGTGGAT
TACCTAAGAGCAATTTCATCATCCCTTCTTGGCACACAGATGAATGGGACAGCAATTGGT
GGCCTTGAACTGAGTAAGGAAGCTATGCTGAGCCTTGCTGCTGCTGCACAATGGGAGAAA
CAAAGAGAGATAAACCAAGCAAAGATAGACGCAAACTGCAGTAAAATTCAGGAAGCCCTC
AAGTCCCTGAACGAGTACAAAAGAACATGCGAGCTGCATGAAGTGAGCTACTATGATTCC
TTCAAGCTTCAGCGGGAAGTGCATGACTTCAATTCAAATGTACGGAGGTTGGAACTAGCC
GGCTTTTGGGACGAGATAATTGAGATGTTGCGAAGGCGTGAGCTTCCAGACGCGTTCGAA
GGGCGAGAAGAGTGGGTGAACCTGGGGACCTCGTACCGCCGGCTGGTTGAGCCCCTGGAC
ATTGCAAACTACTACAGGCATTCCAAGAATGAGGACACCGGCTCCTACCTCTCCAAGGGC
AGGCCGAGACGTTACAAGTACACCCAGAAATGGCGCGAGCAGTCGCATCGCATCCCCTTG
GGTTCCAGCCTCGAGTCGTGCTTCTGGGCAATGTCCGAGGAGCTGCAGGCTGAGATGATC
AACGGCAAATCATTCGAGGATCTGAAAGACAGGGTGGGTAAACTAGAGAGCGATGCACTT
GGATGGTTCACCTCGGGAAATCTTGGCAGGGATGTGTTTCTGAGCAGCTCATCCTTTGTG
ATATGGTGGAAGACGCTCCCGGAGCAGCACAGGTCCGCGTCTTGCATCGCGAGACTTGTG
CCTTCGTAA
>TRIAE_CS42_2DS_TGACv1_177710_AA0582890|TRIAE_CS42_2DS_TGACv1_177710_AA0582890.2
ATGGAGAGCACGGGCCATGGCGGCGGCGGCGAGGGCGCTAGCGTCCTCCTCCTGCCGTTC
CCAGGGGCGCAGGGCCACACGAACCCGCTGCTGGAGCTGGGCCGCCGCCTGGCGCACCAC
GGCCTCCGCCCCACGCTCGTCACCAGCCGCCACGTGCTCTCCTCCACCCCGCCGCCCGGC
GCGCCCTTCCGCGTGGCCGCCATCTCCGACGGCTTCGACGCCGGCGGCGCGGCCTCGGAC
TACACGGACTACTTCTCGCGGCTGGAGGCCGTGGGGTCCGAGACGCTGCGGGAGCTCCTT
CTGTCGGAGGCGCGCGCCGGGCGGCCCGTGCGCGTGCTGGTGCACGACTCCCACCTGCCG
TGGGCGGGGCGGGTGGCGCGCGCGGCCGGCGTTCCCGCCGCGGCGTTCTTCTCGCAGCCG
TGCTCCGTGAACGTCGTCTACGGGGAGCTCTGGGCGGGGCGGTTGGCCCTTCCGGTGACG
GATGGGCTCGAGCTGTTCGCGAGGGGAGCGCTGGGCGTGGAGCTGGGTCCGGAGGACGTG
CCGCCGTTCGCCGCAGCGCCGGAGTCGCAGCCTTTGTTCCATAAGACGGCTATCGGGCAG
TTCGACGGGCTGGAGGACGCCGACGACGTGCTCGTCAACTCATTCAACGCCATCGAGCCA
AAGGAGGGAGAGTTCATGGAGTTAACATGGAGAGCGAAGACCGTAGGCCCCACATTGCCA
TCGTTTTACCTCAACGACGATCGTTTGCCCTCCAACAAGTCTTATGGTTTCAACCTATTT
GGCAGCGATGCACCGTGCATGGATTGGCTAGAAAAACAGAGCATCTCCTCTGTTGTGCTC
GTATCCTACGGGACTTTCTCCAACTACGACGCGGCCCAGCTAGAGGAGCTTGGCAATGGG
ATATGTAATTCTGGCAAATCTTTTATATGGGTTGTTAGGTCCAACGAGGCACACAAGCTA
TCCGAGGAACTCAGAAAGAAATGTGAGAAGAATGGATTGATTGTTTCTTGGTGCCCCCAA
CTTGAGGTTCTAGCTCACAAGGCCATCGGTATGAATGATATCACAAAACGATATTTTTTT
CCCTTCTCGTTTGAAAATGAATTAGAAGAACTAATAAAATTAAATGAGAATCTGGTAATA
ACATTTCTTGTTTATTTCGTAAACATGTATATAGGATGTTTTGTTACTCATTGTGGCTGG
AACTCGACGCTGGAGGCGGTTGTTTGTGGTGTACCTCTTGTGGGAATTCCGCACTGGGCG
GATCAACCCACCATCGCAAAGTATGTAGAGAGCGCATGGGGTATGGGTGTGCGAGTGCGG
AAGAGCGAAAGTGGATCACTAAGGAGTGCGGAGGTCGAGAGGTGTATTAGAGAGGTCATG
GATGGGGAGAGGAAGGACGACTACAAAAGGAATGCAATGAAGTGGATGCAAAAGGCCAAG
GAGGCAATGCAAGAAGGGGGAAGCTCAGACAAGCATATTGTTGAATTCGCTGCCAAGTAT
TGTCAATTTGAATTTACAACAATGTAA
>TRIAE_CS42_4DS_TGACv1_361988_AA1175370|TRIAE_CS42_4DS_TGACv1_361988_AA1175370.2
ATGACAATACAGATGCTACTAAATCAGATCCGGGGCAAGGCGGTGGTGTTCACCGGCCAC
TCCCTCGGTGGAGCCATCGCCGCTCTTGCGGCGCTGCACTACCTTTGCATCTCATCGTTA
AGCTCGTCATGCAGTCCGTCTCCTGTGCTGTGTGTCACATTCGGGAGCCCACTGCTCGGC
AACGAGGCCCTGTCCAGGGCCATCCTGCGAGAGCGGTGGGGCGGCAACTTCTGTAATGTC
GTCTCACAGCACGACGTCGTCCCGAGGCTCCTCTTCTGCCCCCTAGACGCTGTCCCAGTG
CACGTCATCATCGGTATGCAGCTGCAGCAATGGCCAGGACACACTCACCACACGGGTGTA
ATGACCACTCGTGTTGTGGACGCCGAGCAGGAGGGGCTGCGTCAACTGATACAGGCGCAT
GTCCGCACAGTGGCAATGGAGCAGAAGCTCGTGGACCCAGAATCGCGAGGGGGGAGCCCT
TACCGTCCGTTCGGGGCCTACGTGCTGTGCTCGCCGGAAGGCGCAGCGTGCGTTGACAAC
TCAACAGCTGCAGTCCAGATGCTCTATGCCACATTCGCCGCCTGCTACACGCGGGGCGAC
ACGACATCCCTGGAGGCCGCACACTCTTGCTATGGCGACCTTGTGCTGAAAATGCCACAG
AACTTGCTCCTCAAGCGGCACCTGCATGCCATGGACGTGTTGGCATCCATGTCCAACTCC
AACTACGATGCTGGCATCTCCCTAGCGATGGAGGCCTCCGGCATTGGCAGCGAGGCAACG
GAGGCCACAACAGCGCGATACTGGCTGAAGGCGTCTAAGCGGGCGGGCCGCAGCCCAAGC
CTGAACTGCGCGGGGCTCTCAACACGGCTGGGACGGATCACTCCATGCCGGGCACAGATC
GAGTGGTACAAGGCATCATTCGACGCCGACATGGGGTACTACGACGCATTCAAGCAACAG
AGGTCACCAAAGAAGTTCGGCAAGGCCAACATTTATCGCCTCAAGCTGGGCCAGTTTTGG
GATGGTGTCCTCACAATGCTCGACAACAGCCAGCTGCCGCACGACTTCCATCGCCGGGCC
AAGTGGGTGAACGCCGCCCGGTTCTACCAGCTCCTCGTCGAGCCACTGGACATCGCGGAC
TATCACCGCAACAACCTCCACAAGACAAGAGGCGGCTACATCACCCATGGTCGTGACAGA
AGGTATGAGCTGTTCGACAAGTGGTGGAAGGAGAAGGGCGCCTTCAGTGGCACTAGCACC
GGCGACACGTCGGTCACAGCGACAGCGAGGAGCAAGTACGCCGGGCTGACTCAGGATCCA
TGCTTCTGGGCGAGGGTGGAGGAGGCGTGGGATCAGACTGAAAGCGCCCAGGCCGAGCAC
GACGTGGCGATGCTGGCGATGAAGCTTGGGAGGCTGCGGGAGTTCGAGCGGTACGCCAGG
GAGCTGGTGGAGAGCAAGGAGGTGTCCATCGACGTCCTTGCGCCGCAGTCGAGCTACACC
CGCTGGGTGGAGGAGTGGAAGAAGCTCTTGCTCAGAGACGAAGCCAGAACAGCGTCGTTG
TTTTAG
>TRIAE_CS42_4DS_TGACv1_361988_AA1175370|TRIAE_CS42_4DS_TGACv1_361988_AA1175370.6
ATGCTACTAAATCAGATCCGGGGCAAGGCGGTGGTGTTCACCGGCCACTCCCTCGGTGGA
GCCATCGCCGCTCTTGCGGCGCTGCACTACCTTTGCATCTCATCGTTAAGCTCGTCATGC
AGTCCGTCTCCTGTGCTGTGTGTCACATTCGGGAGCCCACTGCTCGGCAACGAGGCCCTG
TCCAGGGCCATCCTGCGAGAGCGGTGGGGCGGCAACTTCTGTAATGTCGTCTCACAGCAC
GACGTCGTCCCGAGGCTCCTCTTCTGCCCCCTAGACGCTGTCCCAGTGCACGTCATCATC
GGTATGCAGCTGCAGCAATGGCCAGGACACACTCACCACACGGGTGTAATGACCACTCGT
GTTGTGGACGCCGAGCAGGAGGGGCTGCGTCAACTGATACAGGCGCATGTCCGCACAGTG
GCAATGGAGCAGAAGCTCGTGGACCCAGAATCGCGAGGGGGGAGCCCTTACCGTCCGTTC
GGGGCCTACGTGCTGTGCTCGCCGGAAGGCGCAGCGTGCGTTGACAACTCAACAGCTGCA
GTCCAGATGCTCTATGCCACATTCGCCGCCTGCTACACGCGGGGCGACACGACATCCCTG
GAGGCCGCACACTCTTGCTATGGCGACCTTGTGCTGAAAATGCCACAGAACTTGCTCCTC
AAGCGGCACCTGCATGCCATGGACGTGTTGGCATCCATGTCCAACTCCAACTACGATGCT
GGCATCTCCCTAGCGATGGAGGCCTCCGGCATTGGCAGCGAGGCAACGGAGGCCACAACA
GCGCGATACTGGCTGAAGGCGTCTAAGCGGGCGGGCCGCAGCCCAAGCCTGAACTGCGCG
GGGCTCTCAACACGGCTGGGACGGATCACTCCATGCCGGGCACAGATCGAGTGGTACAAG
GCATCATTCGACGCCGACATGGGGTACTACGACGCATTCAAGCAACAGAGGTCACCAAAG
AAGTTCGGCAAGGCCAACATTTATCGCCTCAAGCTGGGCCAGTTTTGGGATGGTGTCCTC
ACAATGCTCGACAACAGCCAGCTGCCGCACGACTTCCATCGCCGGGCCAAGTGGGTGAAC
GCCGCCCGGTTCTACCAGCTCCTCGTCGAGCCACTGGACATCGCGGACTATCACCGCAAC
AACCTCCACAAGACAAGAGGCGGCTACATCACCCATGGTCGTGACAGAAGGTATGAGCTG
TTCGACAAGTGGTGGAAGGAGAAGGGCGCCTTCAGTGGCACTAGCACCGGCGACACGTCG
GTCACAGCGACAGCGAGGAGCAAGTACGCCGGGCTGACTCAGGATCCATGCTTCTGGGCG
AGGGTGGAGGAGGCGTGGGATCAGACTGAAAGCGCCCAGGCCGAGCACGACGTGGCGATG
CTGGCGATGAAGCTTGGGAGGCTGCGGGAGTTCGAGCGGTACGCCAGGGAGCTGGTGGAG
AGCAAGGAGGTGTCCATCGACGTCCTTGCGCCGCAGTCGAGCTACACCCGCTGGGTGGAG
GAGTGGAAGAAGCTCTTGCTCAGAGACGAAGCCAGAACAGCGTCGTTGTTTTAG
>TRIAE_CS42_5AL_TGACv1_377599_AA1248240|TRIAE_CS42_5AL_TGACv1_377599_AA1248240.1
ATGGAGACCACGGTCCCCGCGGCGACAGCCACCACCAGCTCGAGCGTCGGCCACGGAGCC
GGCGGCGGTGCTGCGAGAGTCCTGCTCCTCCCGTACCCGGGGGCGCAGGGCCACACCAAC
CCGATGCTCCAGCTCGGCCGCCGCCTGGCGTACCACGGCCTCCGCCCCACACTCGTCGCC
ACCCGCTACGTGCTCTCCACCACCCCGCCCCCCGGCGCGCCCTTCGACGTGGCCGCCATC
TCCGACGGCTGCGACGCCGGCGGCATGGCCTCGTGCCCGGACATGGCGGAGTACGTCTCG
CGGCTGGCGGCCGTGGGCTCCGAGACGCTGCGGGAGCTCCTCCTGTCGGAGGCGCGCGCG
GGGCGGCCCGTGCGCGTGCTGGTGTACGACGCTCACCTGGCGTGGGCGCGGCGGGTGGCG
CAGGCGTCCGGCGTCGCGGCCGCGGCCTTCTTCTCCCAGCCGTGCGCGGTGGACGTCGTC
TACGGGGAGCTGTGGGCGGGGCGGCTGGCGCTGCCGGCGACGGACGGGCGCGCGCTGCTC
GCGAGAGGAGCGCTCGGCGTGGAGCTGGGGCCGGAGGACATGCCGCCGTTCGCGGCGGTG
CCGGAGTCGCAGCCTTTGTTCCTCAAGGTGTCAGTTGGGCAGTTCGAGGGGCTGGAGGAC
GCCGACGACGTGCTCGTCAACTCATTCCGCGACCTCGAGCCAAAGGAGGCAGAGTACATG
GAATTAACATGGAGAGCGAAGATGGTTGGCCCAACCATGCCATCATTCTACCTCGACGAT
GATCGCCTACCATCGAATAAATCATATGGTTTTAACTTTTTCAACGGTGATGCACTGTGC
ATGGATTGGCTAGAGAAGCAAAGCAATTCATCCGTTGTGCTGGTGTCCTATGGGACCGTC
TCTAATTATGATGCAACCCAGCTAGAGGAGCTTGGCAATGGACTGTGCAATTCTGACAAA
CCTTTTCTTTGGGTTGTAAGGTCCAACGAGGAACACAAGTTATCCAAAGAACTCAGGGAA
AAATGTGAGAAGATTGGATTAATTGTCTCATGGTGTCCCCAACTTGAGGTTCTTGCACAT
AGGGCTATTGGTTGCTTTGTTACCCATTGTGGATGGAACTCGACACTAGAGGCACTTGCT
AATGGTGTACCTCTTGTGGGTATTCCGCATTGGGCAGACCAACCCACCATTGCAAAGTAT
ATGGAGAGTGCATGGAGCATGGGTGTGCGTGTACGGAAGGACAATAATGGATATCTAAAG
ATGGAGGAGGTTGAGAGGTGCATTAGAGAGATGATGGATGTGGAGAGAAATGATAAGTAC
AAAAGAAATGCTGTGAAGTGGATGCAAAAGGCCAAGGAGGCAATGCGGGAAGGAGGAAGT
TCCGACAAGAATATCGCTGAATTCGCTACCAAATATTCATCAATATAA
>TRIAE_CS42_4BS_TGACv1_329973_AA1105190|TRIAE_CS42_4BS_TGACv1_329973_AA1105190.6
ATGCTACTAAATCAGATCCGGGGCAAGGCGGTGGTGTTCACCGGCCACTCGCTCGGTGGA
GCCATCGCCGCTCTTGCGGCGCTGCACTACCTTTGTATCTCATCGTTAAGCTCATCATGC
AGTCCGTCTCCTGTGCTGTGTGTCACATTCGGGAGCCCACTGCTCGGCAACGAGGCCCTG
TCCAGGGCCATCCTGCGAGAGCGGTGGGGCGGCAACTTCTGTAATGTCGTCTCACAGCAC
GACGTCGTCCCGAGGCTCCTCTTCTGCCCCCTAGACGCTGTCCCAGTGCGCGTCATCATT
GGTATGCAGCTACAGCAATGGCCAGGACACACTCACAACACGGGTGTAATGACCATTCGT
GTTGTGGATGCCGATCAGGAGGGGCTGCGTCAACTTATACAGGCGCATGTCCGCACGGTG
GCCATGGAGCAGAAGCTCGTGGACCCAGAGTCGCGAGGTGGTAGCCCTTATCGTCCGTTC
GGGGCCTACGTGTTGTGCTCGCCGGAAGGTGCAGTGTGTGTTGACAACTCAACAGCGGCA
GTCCAGATGCTCTATGCCACATTTGCCGCTTGCTACGCGAGGGGCGACACATCATCCCTG
GAGGCTGCACACTCTTGCTACGGCGATCTTGTGCTGAAAATGCCACAGAACTTGCTCCTC
AAGCGGCGCCCGCATGGCATGGACGTGTTGGCATCCATGTCCAACTCCAACTACGATGCT
GGCATCTCCCTAGCGATGGAGGCCTCCGGCATTGGCAGCGAGGCAACGGAGGCCACAACA
GCGCGATACTGGCTGAAGGCTTCTAGGCGGGCGGGCCGCAGCCCAAGCCTGAACTGCGCG
GGGCTCTCAACACGGCTGGGGCGGATCACTCCATGCCGGGCACAGATCGAGTGGTACAAG
GCATCATTCGACGCCGACATAGGGTACTACGACGCATTCAAGCAACAGAGGTCACCAAAG
AAGTTCGGCAAGGCCAACATTTATCGCCTCAAGCTGGGCCAGTTTTGGGATGGGGTCCTC
ACAATGCTTGACAACAGCCAGCTGCCGCACGACTTCCATCGCCGGGCCAAGTGGGTGAAC
GCCGCCCGGTTCTACCAGCTCCTCGTCGAGCCACTGGACATAGCAGACTATCACCGCAAC
AACCTCCACAAGACCAGAGGCGGCTACATCACCCATGGTCGTGACAGAAGGTATGTTCGA
GCTGCAAACACCATTGTTCATACTTAG
>TRIAE_CS42_4DS_TGACv1_361988_AA1175370|TRIAE_CS42_4DS_TGACv1_361988_AA1175370.5
ATGACAATACAGATGCTACTAAATCAGATCCGGGGCAAGGCGGTGGTGTTCACCGGCCAC
TCCCTCGGTGGAGCCATCGCCGCTCTTGCGGCGCTGCACTACCTTTGCATCTCATCGTTA
AGCTCGTCATGCAGTCCGTCTCCTGTGCTGTGTGTCACATTCGGGAGCCCACTGCTCGGC
AACGAGGCCCTGTCCAGGGCCATCCTGCGAGAGCGGTGGGGCGGCAACTTCTGTAATGTC
GTCTCACAGCACGACGTCGTCCCGAGGCTCCTCTTCTGCCCCCTAGACGCTGTCCCAGTG
CACGTCATCATCGGTATGCAGCTGCAGCAATGGCCAGGACACACTCACCACACGGGTGTA
ATGACCACTCGTGTTGTGGACGCCGAGCAGGAGGGGCTGCGTCAACTGATACAGGCGCAT
GTCCGCACAGTGGCAATGGAGCAGAAGCTCGTGGACCCAGAATCGCGAGGGGGGAGCCCT
TACCGTCCGTTCGGGGCCTACGTGCTGTGCTCGCCGGAAGGCGCAGCGTGCGTTGACAAC
TCAACAGCTGCAGTCCAGATGCTCTATGCCACATTCGCCGCCTGCTACACGCGGGGCGAC
ACGACATCCCTGGAGGCCGCACACTCTTGCTATGGCGACCTTGTGCTGAAAATGCCACAG
AACTTGCTCCTCAAGCGGCACCTGCATGCCATGGACGTGTTGGCATCCATGTCCAACTCC
AACTACGATGCTGGCATCTCCCTAGCGATGGAGGCCTCCGGCATTGGCAGCGAGGCAACG
GAGGCCACAACAGCGCGATACTGGCTGAAGGCGTCTAAGCGGGCGGGCCGCAGCCCAAGC
CTGAACTGCGCGGGGCTCTCAACACGGCTGGGACGGATCACTCCATGCCGGGCACAGATC
GAGTGGTACAAGGCATCATTCGACGCCGACATGGGGTACTACGACGCATTCAAGCAACAG
AGGTCACCAAAGAAGTTCGGCAAGGCCAACATTTATCGCCTCAAGCTGGGCCAGTTTTGG
GATGGTGTCCTCACAATGCTCGACAACAGCCAGCTGCCGCACGACTTCCATCGCCGGGCC
AAGTGGGTGAACGCCGCCCGGTTCTACCAGCTCCTCGTCGAGCCACTGGACATCGCGGAC
TATCACCGCAACAACCTCCACAAGACAAGAGGCGGCTACATCACCCATGGTCGTGACAGA
AGGTATGTTCGAGCTGCAAACACCATTGTTCATGCTTGGTCAGTGAGCTCACAGAGCATC
CATACTCCACAGGTATGA
>TRIAE_CS42_3AS_TGACv1_211317_AA0688550|TRIAE_CS42_3AS_TGACv1_211317_AA0688550.1
ATGGAGGCCCCGAGCAGCCACGTCACCGCCTCCTTCTCCGACTGCGACGACAGCGTCTCC
ATGGGGGACGCGGCGCCGGACGCGGACGTGGAGGCGCTCCGCCGCCTCTCCGACAACCTC
GCCGCCGCCTTCCGCTCGCCGGACGACTTCGCCTTCCTCGCCGACGCGCTCGTCGCCGTG
CCGGGCGCGCCCGACCTGCGCGTGCACCGCTGCGTGCTGTCCGCGCGGAGCCCCTTCCTG
CGCGCCCTCTTCAAGCGCCGCGCCGCCGCCGCCGGTTCGTCCGGCGGCGCGGAGGGCAAC
TGGTTGGAGCTCCGGGAGCTTCTCGGCGACGAGGTCGAGGTCGGGTACGAGGCGCTGGAG
CTGGTGCTCGACTACCTATACAGCGGCCGCGTCCGCGACCTCCCCAAGTCGGCGTGCGCC
TGCGTCGACGTCGACGGGTGCGCGCACGTCGGCTGCCACCCCGCCGTCTCCTTCATGGCG
CAGGTCCTCTTCGCCGCATCCACCTTCCAGATCGGCGAGCTCGCCAGCCTCTTCCAGCGG
CATCTCCTTGATTTCCTTGATAATGTTGAAGTGGATAACCTTCCGTTGATCTTATCTGTT
GCAAACTTATGCAACAAATCTTGCGTGAAACTGTTTGAGAGATGCCTGGAGATAGTAGTC
CGGTCAAATCTTGACATGATTACTCTTGAGAAAGCATTGCCTGAAGATGTTATCAAGCAA
ATTATTGATTCACGGATAACTCTTGGATTAGCTTCACCCGAAGACAATGGCTTTCCTAAC
AAACACGTAAGAAGGATACTCAAGGCACTTGATTCTGATGATGTGGAGCTTGTCAGGATG
CTGCTCACAGAAGGGCAGACTAACCTTGACGATGCATTTGCATTGCACTATGCTGTAGAA
CACTGTGACTCAAAAATTACAACAGAACTTCTGGACATCGCACTTGCGGATGTTAATCTC
AGAAACCCAAGAGGTTATACTGTTCTTCACATCGCTGCTAGGCGGAGAGATCCTAAAATT
GTTGTCTCCCTTTTAACCAAAGGTGCTCGGCCTTCTGATATTACATTTGATGGAAGAAAA
GCAGTTCAAATCGCAAAGAGACTCACAAAACATGGGGATTATTTTGGGAATACTGAAGAA
GGGAAGCCGTCTCCCAATGATAAATTATGCATTGAGATACTGGAGCAAGCTGAAAGAAGG
GATCCACAACTTGGAGAAGCATCGGTTTCTCTTGCATTGGCTGGTGACTGTCTTCGTGGG
AAGTTACTGTACCTTGAAAACCGAGTTGCTTTGGCAAGGATAATGTTTCCAATTGAGGCA
AGAGTAGCAATGGACATTGCTCAAGTGGATGGAGGAACACTTAGCTCGGATGAGAGCCCT
CTCCAAAACAGTCGAAGTCGGCAAACGTTTTTTCCCGCGCTGTTCAAATAA
>TRIAE_CS42_3DS_TGACv1_272064_AA0914040|TRIAE_CS42_3DS_TGACv1_272064_AA0914040.1
ATGGAGGCCCCGAGCAGCCACGTCACTGCCTCCTTCTCCGACTGCGACGACAGCGTCTCC
ATGGGGGACGCGGCGCCGGACGCGGACGTGGAGGCGCTCCGCCGCCTCTCCGACAACCTC
GCCGCCGCCTTCCGCTCGCCGGACGACTTCGCCTTCCTCGCCGACGCGCTCGTCGCCGTG
CCGGGCGCGCCCGACCTGCGCGTGCACCGCTGCGTGCTGTCCGCGCGGAGCCCCTTCCTG
CGCGCCCTCTTCAAGCGCCGCGCCGCCGCCGCCGCCGCTACCGGTTCGTCCGGCGGCGCC
GAGGGCAACCGGGTGGAGCTCCGGGAGCTTCTCGGCGAGGAGGTGGAGGTCGGGTACGAG
GCGCTGGAGCTGGTGCTCGACTACCTGTACAGCGGCCGCGTCCGCGACCTCCCCAAGTCG
GCGTGCGCCTGCGTCGACGTCGACGGATGCGCCCACGTCGGCTGCCACCCCGCCGTCTCC
TTCATGGCGCAGGTCCTCTTCGCCGCATCCACCTTCCAGGTCGGCGAGCTCGCCAGCCTC
TTCCAGCGGCATCTCCTTGATTTCCTTGATAAAGTTGAAGTGGATAACCTTCCATTGGTC
TTATCTGTTGCAAACTTATGCAACAAATCTTGCGTCAAACTGTTCGAGAGATGCCTGGAG
ATGGTAGTCCAGTCAGATCTTGACATGATTACTCTAGAGAAAGCATTGCCTCAAGATGTT
ATCAAGCAAATTACTGATTCACGGATAACTCTTGGATTAGCTTCACCCGAAGACAATGGC
TTTCCTAACAAACACGTAAGAAGGATACTCAGAGCACTTGATTCTGATGATGTGGAGCTT
GTCAGGATGCTGCTCACAGAAGGGCAGACAAACCTTGATGATGCATTTGCATTGCACTAT
GCTGTAGAACACTGTGACTCAAAAATTACAACAGAACTTCTGGACATCGCACTTGCGGAT
GTTAATCTCAGAAACCCAAGAGGTTATACTGTTCTTCACATCGCCGCTAAGCGGAGAGAT
CCTAAAATCGTTGTCTCCCTTTTAACCAAAGGTGCCCGGCCTTCGGATTTAACATTTGAT
GGAAGAAAAGCAGTTCAAATCTCAAAGAGACTCACAAAACATGGGGATTATTTTGGGAAT
ACTGAAGAAGGAAAACCGTCTCCCAATGATAAATTATGCATTGAGATATTGGAGCAAGCT
GAAAGAAGGGATCCACAATTTGGAGAAGCATCGGTTTCTCTTGCATTGGCTGGTGACTGT
CTTCGTGGGATGTTACTGTACCTTGAAAACCGAGTTGCTTTGGCAAGGATAATGTTTCCA
ATTGAGGCAAGAGTAGCAATGGACATTGCTCAAGTGGATGGTACTTTGGAATTTACCCTT
GGTTATGGTACAAATCCACCTCTGGAGATAACAACCGTTGATCTAAATGATACTTCTTTC
AAAATGAAGGAGGAACACTTAGCTCGGATGAGAGCCCTCTCCAAAACAGTGGAACTCGGC
AAACGTTTCTTCCCGCGCTGTTCAAATGTGCTGGACAAGATCATGGACGATGAACCTGAG
CTGGCTTCGCTCGGAACAGATGCATGCTCCGAGAGGAAGAGGAGGTTTCACGACCTGCAA
GATACGCTTCTGAAGGCGTTCAGCGAGGACAAGGAGGAGTTTAACAGAACGACAACCCTT
TCATCTTCGTCATCGTCGACGTCCACTGTAGCAAGGAACTTGGCAGGTCGAACTAGGAGA
TGA
>TRIAE_CS42_4BS_TGACv1_328936_AA1095850|TRIAE_CS42_4BS_TGACv1_328936_AA1095850.1
ATGTCCATGGCCAATGTCCTGCTCATGCCCTACCCGTGCCAAAGCCACATAAACCCCATG
CTACAGTTTGCCAAGAGGCTGGCGTCCAAGGGCGTGCCCGCCGCCCTCGTCGTCACCCGC
TTCATCGCCAGAACTGTCCGATTCGACGCCGGCAAGGTGCGCGTCGAGTCCATCTCCGAT
GGCCACGACGAGGGCGGCCTCCCGTCGGCGGCAAGCGTCGACGAGTATGTGGAGAGGCTG
GAGTCCAGTGGGTCGGCGTCCCTGGCCACGCTCATCGAGGAAGGCCACTTCACGCACGTG
GTGTACGACTCGTTCATGCACTGGGTGGCGCGCACGGCGCGGGGGCTGGGTCGGCCGGTC
GTACCCTTCTCCACCCAGTCCTGCGCGGCGAGCGCTGTGTACTACTACATCAACTCCGGG
CTGCTGGACGTGCCGCCGCCGGAAGACAACGCGGGGGTCAGGAGCGAGCCGTTCGCCGGG
TTGCCGGGGCTGGAGAGGTGGGAGTTCCCGTCCTTCGTGTTCCACGACGCGCCGTACCCG
GCGCTCACCGCCCCCGCGCTCGCCCAGTTCGCTGATCAGGACGTGGGGGACTGGGTTCTC
GTCAACTCGTTCGATGAGTTGGAGTTGGAGGTTCTGGATGGGCTGAAGCGCCACTTCAAG
GCCCGAGCCATCGGGCCGTGCGTTCCTCTGCCGGCCGTCGATGATTCCGGCGACGTCGAC
CGCTTCACCTACGGCGCCAATCTGCTCGACCCGGAGGACACCTGCATCAAGTGGCTGGAC
GCCAAGCCTCCCCGCTCCGTCGCCTACGTCTCCTTCGGCAGCAACGCGTCAATCGGCGCC
GCCCAGATGGAGGAGCTGTCCCGCGGCCTCCTCGCCGCGGGCAAGCCATTCCTGTGGGTC
GTCAGGACCAGCGAGGAGGCGCAGCTCCCGCGCCACATCCTAGACGAAGCGACGGCGTCG
GGCGACGCGCTCGTCGTGCGCTGGAGCCCGCAGCTGGACGTCCTGGCGCACCGCGCCGTG
GGCTGCTTCGTCACGCACTGCGGCTGGAACTCCACACTGGAGGCGCTCGGCTTCGGTGTG
CCGATGGTGGCGCTGCCGCTGTGGACCGACCAGCCGATCAACGCCCGCCTCATCGAGGAG
GCGTGGGGCGCCGGCGTGCGCGCGCGCCGCGACGCGTCCGCGGGGGTTTTCCCGCGCGGC
GAGATCGCGCAGTGCGTGCGCGCCGTGATGGAAGACGAGGACGGTAGGGCGGCTTCCGCC
CGCGCGGCGGCACGGCGTCTGAGAGACGCGGCGCAGGGGGTGCTCGCCCCCGGCGGCGCC
TCCGACAAGAAACTGGGGGATTTCTTGGAGTTCGCGTGCGCCGTCATGGACGATGGCGCC
ACCGGGTCCGAACCTTCCCCGCGCGAGGCAGCACGTCGGTGGAGCGAGGCTGCACGCGCC
GCGGTCGCTCCCGGCGGCAGCTCCGACAAGAACCTGGACGAGTTCGTGGACTATCTGCGG
GCTAGCGCCGGGGAGAAGTGA
>TRIAE_CS42_4BS_TGACv1_329973_AA1105190|TRIAE_CS42_4BS_TGACv1_329973_AA1105190.1
ATGGAAGACGCAGAAGAAAATTCCATGTTCGAGACCAGCCATGTCCTCGGCGCGCTGCTG
GCCTCCTCGCCGCTGCTGGCGCGCGCCTGGGACCGGTGCGCGGCCGCCGCCGCGATGGGC
CCCGCCTCCTCCGGGTTCGCGCACGGCGACGGCGGCGGGGACGGGGGGGCGGTGTACGTG
GCCTTCTCCGGCCTGCAGGCCGCGCTGTCGGTTGCCCGCCCGGCGGTGGCGAGCGGCGCC
GACGTCTTCGCGCCGGTCGTCCTCGGCGGCGACGCGGCCGGGGCGCGGGCCTTCCCGCAG
CTGGCGGCCGCCGAGCCGGACGCAGCCGCCGCCAGGGAGCGTGTCGCCGTGCAGGCGCTG
GCTCTGCGGTGCTTCTTGAAATTGTGCGGCTCCCCTGAGTTCCAGATGCTACTAAATCAG
ATCCGGGGCAAGGCGGTGGTGTTCACCGGCCACTCGCTCGGTGGAGCCATCGCCGCTCTT
GCGGCGCTGCACTACCTTTGTATCTCATCGTTAAGCTCATCATGCAGTCCGTCTCCTGTG
CTGTGTGTCACATTCGGGAGCCCACTGCTCGGCAACGAGGCCCTGTCCAGGGCCATCCTG
CGAGAGCGGTGGGGCGGCAACTTCTGTAATGTCGTCTCACAGCACGACGTCGTCCCGAGG
CTCCTCTTCTGCCCCCTAGACGCTGTCCCAGTGCGCGTCATCATTGGTATGCAGCTACAG
CAATGGCCAGGACACACTCACAACACGGGTGTAATGACCATTCGTGTTGTGGATGCCGAT
CAGGAGGGGCTGCGTCAACTTATACAGGCGCATGTCCGCACGGTGGCCATGGAGCAGAAG
CTCGTGGACCCAGAGTCGCGAGGTGGTAGCCCTTATCGTCCGTTCGGGGCCTACGTGTTG
TGCTCGCCGGAAGGTGCAGTGTGTGTTGACAACTCAACAGCGGCAGTCCAGATGCTCTAT
GCCACATTTGCCGCTTGCTACGCGAGGGGCGACACATCATCCCTGGAGGCTGCACACTCT
TGCTACGGCGATCTTGTGCTGAAAATGCCACAGAACTTGCTCCTCAAGCGGCGCCCGCAT
GGCATGGACGTGTTGGCATCCATGTCCAACTCCAACTACGATGCTGGCATCTCCCTAGCG
ATGGAGGCCTCCGGCATTGGCAGCGAGGCAACGGAGGCCACAACAGCGCGATACTGGCTG
AAGGCTTCTAGGCGGGCGGGCCGCAGCCCAAGCCTGAACTGCGCGGGGCTCTCAACACGG
CTGGGGCGGATCACTCCATGCCGGGCACAGATCGAGTGGTACAAGGCATCATTCGACGCC
GACATAGGGTACTACGACGCATTCAAGCAACAGAGGTCACCAAAGAAGTTCGGCAAGGCC
AACATTTATCGCCTCAAGCTGGGCCAGTTTTGGGATGGGGTCCTCACAATGCTTGACAAC
AGCCAGCTGCCGCACGACTTCCATCGCCGGGCCAAGTGGGTGAACGCCGCCCGGTTCTAC
CAGCTCCTCGTCGAGCCACTGGACATAGCAGACTATCACCGCAACAACCTCCACAAGACC
AGAGGCGGCTACATCACCCATGGTCGTGACAGAAGGTATGAGCTGTTTGACAAGTGGTGG
AAGGAGAAGGGCGACTTCAGTGGCACTAGCACCGGCGACACGTCGGTCACAGCGACAGCA
AGGAGCAAGTACGCTGGCCTGACTCAGGATCCATGCTTCTGGGCGAGGGTGGAGGAGGCG
TGGGATCAGACTGAAAGTGCCCAGGCCGAGTACGACGTGGCGATGCTGGCAATGAAGCTT
GGGAGGCTGCGGGAGTTCGAGCGGTACGCCAGGGAGCTGGTGGAGAGCAAGGAGGTGTCG
ATCGACGTCCTTGCGCCGCAATCGAGCTACACCCGCTGGGTGGAGGAGTGGAAGAAGCTC
TTGCTCAGAGACGAAGCCAGAACAGCGTCGTTGTTTTAG
>TRIAE_CS42_2DS_TGACv1_178072_AA0590260|TRIAE_CS42_2DS_TGACv1_178072_AA0590260.1
ATGTTGCGACAACAACAAAATCACCGTCTCCCGTTCCCGGGGGCGCAGGGCCACACAAAC
CCGATGCTCCAGTTCGGCCGCCGTCTCGCGTACCACGGCCTCCGCCGCACCCTCGTCGTC
ACCCGGTATGTGCTCTCCACCACCTCGCCCCCTGGCGCGCCGTTCCGCGTGGCCGCCATC
TCGGACGGCTTCAATGCTGGTGGCATGGCGTCGTGCCCCGACTACACGGAGTACTTCCCG
CGACTGGAGGCCCTCGGGTCCGAGACGCTGCGGGAGCTCCTCCTGTCCGAGGCGCGCGCT
GGGCGGCCAGTGCGCGTGCTGGTTTATGACCCTCATCTTGCGTGGGCGCTGCGGGTGGCG
TGGACGGCCGGCGTGGCCACCGCGGCCTTCTTCTCGCAGCCATGTGCAGTGGACGTCGTG
TATGGGGAGCTCTGGGCGGGGCGGCTGGCGCTGCAGGCGACGGACGCGTGCGCACTGCTC
GTGAGAGGAGCGCTGGGCGTGGAGTTTGGGCCGGAGGACATGCCGCCGTTCGCGGCCGCG
CCGGAGTCGCAGCCGGTGCTCGCAAAGACGTCGATTGGGCAATTCGATGGGATGGACGTT
ACCGACAACGTGCTCGTCAACTCTTTCCACCACATCGAGCCAAAGGAGGCAGATTACATG
GAGTTAACATGGAGAGCGAAGATGATAGGTCCAACTTTGCCATCATACTACCTTGATGCT
AATCGCCTACCATCCAACAAGTCTTATGGTTTTAATTTGTTCAGTGAGGGTGCATCGTGT
ATGGATTGGTTAGACAAGCATAGCATTTCCTCCGTTGTACTTGTATCCTATGGTACTGTC
TCTAACTACGATGCAACCCAGTTGGAGGAGCTTGGCAGTGGACTATGCAATTCTGGCAAA
CCTTTTGTTTGGGTTGTCAGATCCAATGAGGCACACAAGTTATCTCAAGAACTCAAGGAG
AAATGTGAGAACAATGGATTAATTGTTGCGTGGTGCCCCCAACTAGAAGTTTTGTCACAC
AAGGCTATCGATGGAACTCGACATTGGAGGCAATTGTTAGCGGTGTTCCTCTTGTGGGAA
TCCCGCATTGGGCTGACCAACCCACCATCTCAAAGTATGTGGAGACTGAGTGGGGCATGG
GCGTGCGAGTGCGGAAGGGCGATAAAGGATGGCTAA
>TRIAE_CS42_2DS_TGACv1_177710_AA0582900|TRIAE_CS42_2DS_TGACv1_177710_AA0582900.2
ATGGAGAGCAGGCCGGCGGCCACCGCCAGCTCGTGCGTCGGCCATGGAGGCGGCAACGAG
GGTGCGACCGTCCTCCTCCTGCCGTTCCCGGGGGCGCTGGGCCACACGAACCCGATGCTG
GAGCTGGGCCGCCGTCTGGCTCACCACGGCCTCCGCCCCACGTTCGTCACCACCCGCCAC
GTGCTCTCCGTCACCCCGCCCCCCGGCGCGCCCTTCCACGTGGCCGCCATCTCGGACGGA
TTCGACGCCGGCGGCTTCGCCTCGTGCCCGGACCCCGCCGAGTACTTCTCCCGGCTGGAG
GCCGTGGGGTCCGAGACGCTGCGCGAGCTCCTGCTGTCGGAGGAGGCGGCCGCGGTGCGC
GTGCTGGTGTACGACTCCCACCTGCCGTGGGCGGGGCGTGTGGCGCGGGCCGCCGGCGTG
CCCACCGCGGCGTTGTTCACGCAGCCGTGCGCGGTGAACGTCGTCTACGGGGAGGTGTGG
GCGGGGCGGCTGGCGCTGCCGGTGACGGACGGGCGTGAGCTGCTGGTGCACGGAGCGCTG
GGCTTGGAGCTGGGGCCGGAAGACGTGCCGCCGTTTGTGGCGGCACCGGAGTGGTTGGCA
GTGTTCCTTAAGACGTCGATTGAGCAGTTCGACGGGCTGGAGGACGCCGACGACGTGCTC
GTCAACTCTTTCAGCGACATCGAGCCGAAGGAGGTGGATTACATGAAGTTAACATGGAGA
GCAAAGACTATAGGTCCCACCTTGCCATCATTTTATCTCGGCGATGATCGCCTGCCATCC
AACAAGTCTTATGGTTTCAACATTTTTGTTGATGACGCGGCGTGCATAGATTGGCTTGAA
AAGCATAGCATCTCCTCTGTTGTGCTTGTATCAAATGGGAGTTACGCAAACTATGACGCG
ACTCAGTTGGAGGAGCTTGGCAATGGTCTATGCAATTCTAGCAAACCTTTCCTCTGGGTT
GTTAGATCCGACGAGGCACACAAGTTATCTGAGCAACTCAAGGTTGTTTTGTTACCCATT
GTGGATGGAACTCGACACTAG
>TRIAE_CS42_4AL_TGACv1_289019_AA0963610|TRIAE_CS42_4AL_TGACv1_289019_AA0963610.3
ATGGCCCAACATCAAGGAGTTCCTAAATTTGGGAACTGGGAGGACGAAGGCCAAGGCTAC
ACGCAGTACTTCGAAAACGCCCGCATGGGCAAATCTCCGGGGAGGCCTGTCAACCAAAAC
GATCGCAATGAAGGCGCTGCACAGGCACCCTCGAACGACCCGCCGTCGGTCAAGGCCTCC
CCCTTGAGGCCGGGGTCCGAGCCGGGGCTGCGGAAGAACAGGGACGAAAGGCGTGCCACC
CGAGAAGACGACCTCCGTCGCCACGAGGCCGCTGCCCGGAAAACGCATGCCGAGTCACCT
AACCACAGATATGGTGACCAGACCAACTACGACGGCGCTGCAAGGAAAGCAAGCAATGAG
AGGTCACCCATCCATCCTCGGCAGCAGGCAAGGCTTGCAAACAAAGGTGGGGTTTCATCT
CCTATTGCGGATCGTAGGGGTTCTGCTCCCACCACACCTGGAAGGTCCAAGATGAGGCCA
ACCGGGCGCGGCGATGAAACGCCCGAGAGAGGATCAGCTGTGCCAAAGTTTGGAGACTGG
GATGAGAAAGATCCTTCGACTGGTGAAGGTTTCACTGACATATTTGAGAAGGTGAGGGAG
GAGAAGCAGTCCGGTGCGGATACTGTCGGCACCAGCCATGCATACAAGGACCGCTACAAC
CAAGGGGACAGATATGAATCTTCGGGCTGCTCATGCTTCAGCTGGTTCAAGAAGTGA
>TRIAE_CS42_3B_TGACv1_221548_AA0744050|TRIAE_CS42_3B_TGACv1_221548_AA0744050.1
ATGCACGGGAAGTCCAACAAACGCCGCAAACATGATAACCTGGAGAGCCAACTACAGGAT
CAAAGTTCAGAAGCACAAGCTGTATCATTGAATCATCTGGAAAAGATCACAAACAACTTC
TCTGATGAGCGATTACTTGGTAAAGGCGGTACTGGCTTTGTATATAAGGGTGTGGAGCAA
AGTGGGGAGATAATCGCAGTGAAGAGGCTTATGCCATCAATGGTGGGCGCTCAGAGTTTA
TTTGAGAATGAGGTTCATCATCTTATGAGGCTTAGGCACCCAAATATTGTGCGACTTACG
GGCTATTGCTATGAAACAAAGAAATTTATTTTAGAATACAAAGGGAAAAATGTTTTTGGT
GAGAGGCCAGAAATGTTACTTTGCTTGGAGTATCTCCCTAAAGGTAGCCTTGATGGTTAT
ATTTCAGATGGATCTTCCCAACTTGATTGGCACACGTGCTACAAAATAATTGAGGGGATT
TGCAATGGTTTGCACTACCTTCATGAGCAAATTGACAAGTCTGTTCTTCACTTGGACCTT
AAGCCTGCGAACGTATTGCTTGATAACAATTTGGCACCAAAACTTACAGATTTTGGGCTG
TCAAAACTGCTTGATCAATATCAAACTATGTTCACTCCAAATCGTTTTGGTACATTAGGC
TACATGGCACCAGAATACATCGATGAAGGTACAATCACACCTAAGACAGACATATTTAGT
TTCGGTGTGATAATCATGGAGCTAATAACGGGACACAGGGACTACCCAAGTGTTGCTGGA
ACATCTTCCGATGGCTTTATTGAGCTTGCACTTAAAAAATGGAGAAACACACTGGAGAAA
GCACAGGGGTACACAAAGATAGAAGTAGATTGCCAACAAATAAAACGATGCATTCAAATA
GGTCTAATCTGCGTTAATCCTGAGTGCTCCAAAAGGCCTACAACAGCAAAAATTATCAAG
ATGCTTAAAGGACTAGAAATTTCAGATTGTAGGATTAGCAATGAGGCAACGTCATCAGCA
CATCAGACTTCAAATGGGGTTAGTGAACAAGGAAAACCACATCCAAAAAATACACTATGT
ATTGAGATTTCGGAGGAAGCTGATAGACAGGATCTAGCATTGGTCTCTCTTGCAATTGCT
GGTGACTGTCTATGTGGAAACTTGAAGTTGTTGTACCTGAAAAACGGAGAACACATTTCT
CCACAGGCATCCATCGTCCGCATCGTTGTCCCAGGCTCTCCCGCTGGTACTGAACTTCAT
GTGGACCCCTACATGCTCTCCATGCGGAGTCCCTACCTTCGTGCGATCTTTGCCCGCCAC
AACAATCATTATGGTGCATCTGGGGGCAGTGCGGAGGGCAACAGGATGGACCTCCAAGAA
TTTCTAGGCAAGGAAGTGAAGGTCGAGTATGATGCGCTGTTACTGGTACTCTTGTACCTG
TACAGTGGCCGTGTCGGAGACCTTCCCGAGTCGGCGTACATATGTGCCGACGAGAACGGT
TGTGCGCACCTCGGCTGCCACCCCACCGTCTCCTTCAAGGTGCAGGTTCTCTTTGTTGCC
TTCACCTTCCAGGTCCCCGAGCTGACCAGCCTCTTCCAGCGGGATCTCTTTGATGTCCTT
CATAAGGTTGAAGTGGATAACCTTCCACTGATCTTGTCTGTTGCAAACTTATGCAAAAAA
TCTTGCCGGAAACTGCTCGAGAGATGCCTTGAGATGGTAGTCCAGTCAAATCTTGACATG
ATTACTCTTGAGAAAGTATTGCCTCCAGATGTTGTTAAGCAAATTACTGACTTACGGCTA
AGTTTTGGATTAGCTTCATCCGAGGACATGGGCTTTCCTAACAAACATGTAAGAAGGATA
CTCAGAGCTCTTGATTCCAATGATGTGGAGCTAGTAAGGATTCTGATCAAGAAAGGGCAG
ACCAATCTTGATGATGCATTTGCGCTCCATTATGCTGTAGAACACTGTGACTCAAAAATT
ACAACAGAACTTCTGGACATCGCACTTGCAGATGTTAGTCTCAGAAACCCAAGAGGTTAC
ACTGTTCTTCACATTGCCGCCAGACGGAAGGATCCTAAAATCATTGTCTCCCTTTTAACC
AAAGGTGCTCGGCCTTCCGATTTTACACTTGATGGAAGAAAAGCAGTTCAAATCTCAAAG
AGACTCACAAAACATGGGGATTATTTTGGGAGTACTGAAGCAGGAAAGCCGTCTCCCAAG
GATAAATTATGCATTAAGATACTGGAGCAAGCTGAAAGAAGGGATCCACAACTTGGAGAA
GCGTCGGTTTCTCTTGCATTGGCTGGTGACTGTCTTCTTGGGAAGTTATTGTACCTTGAA
AACCGAGTTGCTTTGGCAAGGATAATGTTTCCAATTGAGGCAAGAGTAGCAATGGACATT
GCTCAAGTGGATGGTACTTTGGAATTTACCCTTGGTTCTAGTACAAATCCACCTCTGGAG
ATAACAACCGTTGATCTGAATGATACTTCTTTCAAAATGAAGGAGGAACACTTAGCTCGG
ATGAGAGCCCTCTCCAAAACAGTTGAACTCGGCAAACGTTTCTTCCCGAGCTGTTCAATT
GTATTGGACAAGTTCCTGGATGATGAACCTGAGCTGGCTTCACTCGGAAGAGATGCATCT
TCCTCGGTTTCATGA
>TRIAE_CS42_4AL_TGACv1_289019_AA0963610|TRIAE_CS42_4AL_TGACv1_289019_AA0963610.1
ATGCAACATCAAGGAGTTCCTAAATTTGGGAACTGGGAGGACGAAGGCCAAGGCTACACG
CAGTACTTCGAAAACGCCCGCATGGGCAAATCTCCGGGGAGGCCTGTCAACCAAAACGAT
CGCAATGAAGGCGCTGCACAGGCACCCTCGAACGACCCGCCGTCGGTCAAGGCCTCCCCC
TTGAGGCCGGGGTCCGAGCCGGGGCTGCGGAAGAACAGGGACGAAAGGCGTGCCACCCGA
GAAGACGACCTCCGTCGCCACGAGGCCGCTGCCCGGAAAACGCATGCCGAGTCACCTAAC
CACAGATATGGTGACCAGACCAACTACGACGGCGCTGCAAGGAAAGCAAGCAATGAGAGG
TCACCCATCCATCCTCGGCAGCAGGCAAGGCTTGCAAACAAAGGTGGGGTTTCATCTCCT
ATTGCGGATCGTAGGGGTTCTGCTCCCACCACACCTGGAAGGTCCAAGATGAGGCCAACC
GGGCGCGGCGATGAAACGCCCGAGAGAGGATCAGCTGTGCCAAAGTTTGGAGACTGGGAT
GAGAAAGATCCTTCGACTGGTGAAGGTTTCACTGACATATTTGAGAAGGTGAGGGAGGAG
AAGCAGTCCGGTGCGGATACTGTCGGCACCAGCCATGCATACAAGGACCGCTACAACCAA
GGGGACAGATATGAATCTTCGGGCTGCTCATGCTTCAGCTGGTTCAAGAAGTGA
>TRIAE_CS42_4BS_TGACv1_329973_AA1105190|TRIAE_CS42_4BS_TGACv1_329973_AA1105190.3
ATGGGCCCCGCCTCCTCCGGGTTCGCGCACGGCGACGGCGGCGGGGACGGGGGGGCGGTG
TACGTGGCCTTCTCCGGCCTGCAGGCCGCGCTGTCGGTTGCCCGCCCGGCGGTGGCGAGC
GGCGCCGACGTCTTCGCGCCGGTCGTCCTCGGCGGCGACGCGGCCGGGGCGCGGGCCTTC
CCGCAGCTGGCGGCCGCCGAGCCGGACGCAGCCGCCGCCAGGGAGCGTGTCGCCGTGCAG
GCGCTGGCTCTGCGGTGCTTCTTGAAATTGTGCGGCTCCCCTGAGTTCCAGATGCTACTA
AATCAGATCCGGGGCAAGGCGGTGGTGTTCACCGGCCACTCGCTCGGTGGAGCCATCGCC
GCTCTTGCGGCGCTGCACTACCTTTGTATCTCATCGTTAAGCTCATCATGCAGTCCGTCT
CCTGTGCTGTGTGTCACATTCGGGAGCCCACTGCTCGGCAACGAGGCCCTGTCCAGGGCC
ATCCTGCGAGAGCGGTGGGGCGGCAACTTCTGTAATGTCGTCTCACAGCACGACGTCGTC
CCGAGGCTCCTCTTCTGCCCCCTAGACGCTGTCCCAGTGCGCGTCATCATTGGTATGCAG
CTACAGCAATGGCCAGGACACACTCACAACACGGGTGTAATGACCATTCGTGTTGTGGAT
GCCGATCAGGAGGGGCTGCGTCAACTTATACAGGCGCATGTCCGCACGGTGGCCATGGAG
CAGAAGCTCGTGGACCCAGAGTCGCGAGGTGGTAGCCCTTATCGTCCGTTCGGGGCCTAC
GTGTTGTGCTCGCCGGAAGGTGCAGTGTGTGTTGACAACTCAACAGCGGCAGTCCAGATG
CTCTATGCCACATTTGCCGCTTGCTACGCGAGGGGCGACACATCATCCCTGGAGGCTGCA
CACTCTTGCTACGGCGATCTTGTGCTGAAAATGCCACAGAACTTGCTCCTCAAGCGGCGC
CCGCATGGCATGGACGTGTTGGCATCCATGTCCAACTCCAACTACGATGCTGGCATCTCC
CTAGCGATGGAGGCCTCCGGCATTGGCAGCGAGGCAACGGAGGCCACAACAGCGCGATAC
TGGCTGAAGGCTTCTAGGCGGGCGGGCCGCAGCCCAAGCCTGAACTGCGCGGGGCTCTCA
ACACGGCTGGGGCGGATCACTCCATGCCGGGCACAGATCGAGTGGTACAAGGCATCATTC
GACGCCGACATAGGGTACTACGACGCATTCAAGCAACAGAGGTCACCAAAGAAGTTCGGC
AAGGCCAACATTTATCGCCTCAAGCTGGGCCAGTTTTGGGATGGGGTCCTCACAATGCTT
GACAACAGCCAGCTGCCGCACGACTTCCATCGCCGGGCCAAGTGGGTGAACGCCGCCCGG
TTCTACCAGCTCCTCGTCGAGCCACTGGACATAGCAGACTATCACCGCAACAACCTCCAC
AAGACCAGAGGCGGCTACATCACCCATGGTCGTGACAGAAGGTATGAGCTGTTTGACAAG
TGGTGGAAGGAGAAGGGCGACTTCAGTGGCACTAGCACCGGCGACACGTCGGTCACAGCG
ACAGCAAGGAGCAAGTACGCTGGCCTGACTCAGGATCCATGCTTCTGGGCGAGGGTGGAG
GAGGCGTGGGATCAGACTGAAAGTGCCCAGGCCGAGTACGACGTGGCGATGCTGGCAATG
AAGCTTGGGAGGCTGCGGGAGTTCGAGCGGTACGCCAGGGAGCTGGTGGAGAGCAAGGAG
GTGTCGATCGACGTCCTTGCGCCGCAATCGAGCTACACCCGCTGGGTGGAGGAGTGGAAG
AAGCTCTTGCTCAGAGACGAAGCCAGAACAGCGTCGTTGTTTTAG
>TRIAE_CS42_4AL_TGACv1_291728_AA0996300|TRIAE_CS42_4AL_TGACv1_291728_AA0996300.1
ATGTCCATGGCCAATGTCTTGCTCGTGCCCTACCCGTGCCAAAGCCACATAAACCCCATG
CTACAGTTCGCCAAGAGGCTGGCGTCCAAGGGCGTGCCCGCCGCCCTTGTCGTCACCCGC
TTCATCGCCAGAACTGTCCGGTTCGATGCCGGCCCGGTGCGTGTCGAGTCCATCTCCGAT
GACCACGATGAGGGCGGCCTCCCGCCGGCGGCAAGCGTCGGTGAGTATGTGGAGAGGCTG
GAGTCCAGTGGGTCGGCGTCCTTGGCCGCGCTCATCGAGGAAGGCCACTTCACGCATGTG
GTGTACGACTCGTTCATGCATTGGGTGGCGCGCACAGCGTGGGGGATGGGTCTGCCGACC
GTACCCTTCTCCACCCAGTCGTGCGCGCCGAGCGCCGTGTACTACTACATCAACTCCGGG
CTGCTGGACGCGCCGCCGCCGGGAGACAACGCGGGGGTCAGGAGCGAGCCGTTCGCCGGG
TTGCCGGGGCTGGAGAGGTGGGAGTTCCCGTCCTTCGTGTTCCATGACGCGCCGTACCCG
GCGCTCACCGCCCCCGCGCTCGCCCAGCTCGCTGATCGAGACGTGGGGGACTGGGTTCTC
GTCAACTCATTCGATGAGTTGGAGTATGAGGTTCTGGATGGGCTGAAGCGCCACTTCAAG
GTCCGAGCCATAGGGCCGTGCGTTCCTCTGCCGGCCGCCGATGATTCCGGCGACGTCGAC
CGCTTCACCTACGGCGCCAACCTGCTCGACCCGGAGGACACCTGCATCAAGTGGCTGGAC
GCCAAGTCCTCGCGCTCCGTCGTCTACGTCTCCTTCGGCAGCAACGCGTCCATCGGCACC
GCCCAGATGGAGGAGCTGGCCCGCGGCCTCCTCGCCGCCGGCAAGCCGTTCCTGTGGGTC
GTCAGGGCCAGCGAGGAGGCGCAGCTCCCGCGCCACCTCCTGGACACCGCGGCGACGGCG
TCGGGCGACGCGCTCGTCGTGCGCTGGAGCCCGCAGCTGGACGTCCTGGCGCACCGCGCC
GTGGGCTGCTTCGTCACGCACTGCGGCTGGAACTCCACGCTGGAGGCGCTCGGCTTCGGG
GTGCCGATGGTGGCGCTGCCGCTGTGGACCGACCAGCCGATCAACGCCCGCCTCATCGAG
GAGGCGTGGGGCGCCGGCGTGCGCGCGCGCCGCGACGCGTCCGCGGGCGTGTTCCCGCGC
GGCGAGATCGAGCAGTGCGTGCGCGCCGTCATGGAAGACGAGGACGGCAGGGCGGCTTCC
GCCCGCGCGGCGGCACGGCGTCTGGGAGACGCGGCGCGGGTGGTGATCGCGCCCGGCGGC
GCCTCCGACAAGAAACTGGGGGATTTCTTGGAGTTCGCGTGCGCCGTCATGGACGATGGC
GCCACCGAACCTTCCCCTTCCCCGCGCGAGGCCGCGCGTCGGTGGAGCGAGGCCGCACGC
GCCGCGGTCGTGCCCGGCGGCAGCTCCGACCAGAACCTGGACGAGTTCGTGGACTATCTG
CGGGCTAGCGCCGGGGAGAAGTGA
>TRIAE_CS42_4BS_TGACv1_329973_AA1105190|TRIAE_CS42_4BS_TGACv1_329973_AA1105190.2
ATGGAAGACGCAGAAGAAAATTCCATGTTCGAGACCAGCCATGTCCTCGGCGCGCTGCTG
GCCTCCTCGCCGCTGCTGGCGCGCGCCTGGGACCGGTGCGCGGCCGCCGCCGCGATGGGC
CCCGCCTCCTCCGGGTTCGCGCACGGCGACGGCGGCGGGGACGGGGGGGCGGTGTACGTG
GCCTTCTCCGGCCTGCAGGCCGCGCTGTCGGTTGCCCGCCCGGCGGTGGCGAGCGGCGCC
GACGTCTTCGCGCCGGTCGTCCTCGGCGGCGACGCGGCCGGGGCGCGGGCCTTCCCGCAG
CTGGCGGCCGCCGAGCCGGACGCAGCCGCCGCCAGGGAGCGTGTCGCCGTGCAGGCGCTG
GCTCTGCGGTGCTTCTTGAAATTGTGCGGCTCCCCTGAGTTCCAGATGCTACTAAATCAG
ATCCGGGGCAAGGCGGTGGTGTTCACCGGCCACTCGCTCGGTGGAGCCATCGCCGCTCTT
GCGGCGCTGCACTACCTTTGTATCTCATCGTTAAGCTCATCATGCAGTCCGTCTCCTGTG
CTGTGTGTCACATTCGGGAGCCCACTGCTCGGCAACGAGGCCCTGTCCAGGGCCATCCTG
CGAGAGCGGTGGGGCGGCAACTTCTGTAATGTCGTCTCACAGCACGACGTCGTCCCGAGG
CTCCTCTTCTGCCCCCTAGACGCTGTCCCAGTGCGCGTCATCATTGGTATGCAGCTACAG
CAATGGCCAGGACACACTCACAACACGGGTGTAATGACCATTCGTGTTGTGGATGCCGAT
CAGGAGGGGCTGCGTCAACTTATACAGGCGCATGTCCGCACGGTGGCCATGGAGCAGAAG
CTCGTGGACCCAGAGTCGCGAGGTGGTAGCCCTTATCGTCCGTTCGGGGCCTACGTGTTG
TGCTCGCCGGAAGGTGCAGTGTGTGTTGACAACTCAACAGCGGCAGTCCAGATGCTCTAT
GCCACATTTGCCGCTTGCTACGCGAGGGGCGACACATCATCCCTGGAGGCTGCACACTCT
TGCTACGGCGATCTTGTGCTGAAAATGCCACAGAACTTGCTCCTCAAGCGGCGCCCGCAT
GGCATGGACGTGTTGGCATCCATGTCCAACTCCAACTACGATGCTGGCATCTCCCTAGCG
ATGGAGGCCTCCGGCATTGGCAGCGAGGCAACGGAGGCCACAACAGCGCGATACTGGCTG
AAGGCTTCTAGGCGGGCGGGCCGCAGCCCAAGCCTGAACTGCGCGGGGCTCTCAACACGG
CTGGGGCGGATCACTCCATGCCGGGCACAGATCGAGTGGTACAAGGCATCATTCGACGCC
GACATAGGGTACTACGACGCATTCAAGCAACAGAGGTCACCAAAGAAGTTCGGCAAGGCC
AACATTTATCGCCTCAAGCTGGGCCAGTTTTGGGATGGGGTCCTCACAATGCTTGACAAC
AGCCAGCTGCCGCACGACTTCCATCGCCGGGCCAAGTGGGTGAACGCCGCCCGGTTCTAC
CAGCTCCTCGTCGAGCCACTGGACATAGCAGACTATCACCGCAACAACCTCCACAAGACC
AGAGGCGGCTACATCACCCATGGTCGTGACAGAAGGTATGTTCGAGCTGCAAACACCATT
GTTCATACTTAG
>TRIAE_CS42_4AL_TGACv1_289868_AA0978150|TRIAE_CS42_4AL_TGACv1_289868_AA0978150.5
ATGGAAGACGCCGAAGAAAATTCCATGTTCGAGACCAGCCATGTCCTCGGCGCGCTGCTG
GCCTCGTCGCCGCTGCTGGCGCGCGCCTGGGACCGGTGCGCGGCCGCCGCCGCGATGGGC
GCCGCCTCCTCCGGGTTCGCGCACGGCGACGGCGGCGGGGACGGGGGGACGGTGTACGTG
GCCTTCTCCGGCCTGCAGGCCGCGCTGTCGGTTGCGCGCCCGGCGGTGGCGAGCGGCGCC
GACGTCTTCGCGCCGGTCGGCCTCGCCGGCGACGCTACCGGCGCGCGGGCCTTCCCGCAG
CTGGCGGCCGCCGAGCCGGACGCGGCCGCCGCCGGGGAGCGTGTCGCCGTGCAGGCGCTG
GCTCTGCGGTGCTTCTTGAAATTGTGCGGCTCCCCTGAGTTCCAGATGCTGCTAAATCAG
ATCCAGGGCAAGGCAGTGGTGTTCACCGGCCACTCACTTGGTGGAGCCATCGCCGCTCTT
GTGGCGCTGCACTACCTCTGCATCTCATCGTTAAGCTCGCCATGCAGTCCATCTCCTCCT
GTGCTGTGTGTCACATTCGGGAGCCCACTGATCGGCAACGGGGCCCTGTCCAGGGCCATC
CTGCGCGAGCGGTGGGGCGGCAACTTCTGTAATGTCGTCTCACAGCACGACGTCGTCCCG
AGGCTCCTCTTCTGCCCCCTAGACGCTATCCCTGTGCGCGTCATCATCGGTATGCAGCTG
CAGCAATGGCCAGGACACACTCACAACACGGGCGTAATGACCACTCGTGTTGTGGACGCC
GAGCAGGATGGGCTGCGTCAACTGATACAGGCGCATGTCCGCACGGTTGCCATGGAGCAG
AAGCTCGTGGACCCAGAGTCGCGAGGCGGGAGCCCTTATCGTCCGTTCGGGGCCTACGTG
CTGTGCTCGCCGGAAGGTGCAGTGTGCGTTGACAACTCAACAGCGGCAGTCCAGATGCTC
TATGCCACATTTGCCGCTTGCTACGCGCGGGGCAACACGACATCCCTGGAGGCCGCACAC
TCTTGCTACGGCGATCTTGTGCTGAAAATGCCACAGAACTTGCTCCTCAAGCGGCGCCCG
CATGCCATGGACGTGTTGGCGTCCATGTCCAACTCCAACTACGACGCTGGCATCTCCCTG
GCTATGGAGGCCTCCGGCATTGGCAGCGAGGCAATGGAGGCCACGACAACGCGATACTGG
CTGAAGGCGTCTAAGCGAGCGGGTCGCAGCCCAAGCTTGAACTGCGCGGGACTCTCAACA
CGGCTGGGGCGGATCACTCCATGCCGGGCACAGGTCGAGTGGTACAAGGCATCATTCGAC
GGCGACATGGGGTACTATGACGCATTCAAGCAACGGAGGTCACCTAAGAAGTTCAACATG
GCCGACATGTGTCGCATCAAGCTGGGCCAGTTTTGGGATGGTGTGCTCGCAATGCTCGAC
AACAGCCAGCTGCCGCACGACTTCCATCGCCGGGCCAAGTGGGTGAATGCCGCCCGGTTC
TACCAGCTCCTCGTCGAGCCACTGGACATCGCAGACTATCACCGCAAGAACTTCCACAAG
ACCAGAGGCGGCTACATCACCCATGGCCGGGACAGCAGGTATGAGCTGTTCGACAAGTGG
TGGAAGGAGAAGGGAGCCTTCACTGGTACGAGCACCGGCGACACGGCTGCCACAGCGAGG
AGCAAGTACGCCGGGCTGACTCAGGATCCATGCTTCTGGGCGAGGGTGGAAGAGGCATGG
GATCAGACTGAAAGCGCCCAGGCTGAGCAAGACGTGGCGATGTTGGCGATGAAGCTCGGG
AGGCTGCGGGAGTTCGAGCGGTACGCCAGGGAGCTGGTGGAGAGCAAGGAGGTGTCGATC
GACGTCCTTGCGCCGCAGTCCAGCTACACCCGCTGGGTGGAGGAGTGGAAGAAGCTCTTG
CTCAGAGACGAAGCCAGAACAGCGTCCTTGTTTTAG
>TRIAE_CS42_3AS_TGACv1_211317_AA0688550|TRIAE_CS42_3AS_TGACv1_211317_AA0688550.2
ATGGAGGCCCCGAGCAGCCACGTCACCGCCTCCTTCTCCGACTGCGACGACAGCGTCTCC
ATGGGGGACGCGGCGCCGGACGCGGACGTGGAGGCGCTCCGCCGCCTCTCCGACAACCTC
GCCGCCGCCTTCCGCTCGCCGGACGACTTCGCCTTCCTCGCCGACGCGCTCGTCGCCGTG
CCGGGCGCGCCCGACCTGCGCGTGCACCGCTGCGTGCTGTCCGCGCGGAGCCCCTTCCTG
CGCGCCCTCTTCAAGCGCCGCGCCGCCGCCGCCGGTTCGTCCGGCGGCGCGGAGGGCAAC
TGGTTGGAGCTCCGGGAGCTTCTCGGCGACGAGGTCGAGGTCGGGTACGAGGCGCTGGAG
CTGGTGCTCGACTACCTATACAGCGGCCGCGTCCGCGACCTCCCCAAGTCGGCGTGCGCC
TGCGTCGACGTCGACGGGTGCGCGCACGTCGGCTGCCACCCCGCCGTCTCCTTCATGGCG
CAGGTCCTCTTCGCCGCATCCACCTTCCAGATCGGCGAGCTCGCCAGCCTCTTCCAGCGG
CATCTCCTTGATTTCCTTGATAATGTTGAAGTGGATAACCTTCCGTTGATCTTATCTGTT
GCAAACTTATGCAACAAATCTTGCGTGAAACTGTTTGAGAGATGCCTGGAGATAGTAGTC
CGGTCAAATCTTGACATGATTACTCTTGAGAAAGCATTGCCTGAAGATGTTATCAAGCAA
ATTATTGATTCACGGATAACTCTTGGATTAGCTTCACCCGAAGACAATGGCTTTCCTAAC
AAACACGTAAGAAGGATACTCAAGGCACTTGATTCTGATGATGTGGAGCTTGTCAGGATG
CTGCTCACAGAAGGGCAGACTAACCTTGACGATGCATTTGCATTGCACTATGCTGTAGAA
CACTGTGACTCAAAAATTACAACAGAACTTCTGGACATCGCACTTGCGGATGTTAATCTC
AGAAACCCAAGAGGTTATACTGTTCTTCACATCGCTGCTAGGCGGAGAGATCCTAAAATT
GTTGTCTCCCTTTTAACCAAAGGTGCTCGGCCTTCTGATATTACATTTGATGGAAGAAAA
GCAGTTCAAATCGCAAAGAGACTCACAAAACATGGGGATTATTTTGGGAATACTGAAGAA
GGGAAGCCGTCTCCCAATGATAAATTATGCATTGAGATACTGGAGCAAGCTGAAAGAAGG
GATCCACAACTTGGAGAAGCATCGGTTTCTCTTGCATTGGCTGGTGACTGTCTTCGTGGG
AAGTTACTGTACCTTGAAAACCGAGTTGCTTTGGCAAGGATAATGTTTCCAATTGAGGCA
AGAGTAGCAATGGACATTGCTCAAGTGGATGGTACTTTGGAATTTACCCTTGGTCCTAGT
ACAAATCCACCTCTGGAGATAACAACCGTTGATCTAAATGATACTTCTTTCAAAATGAAG
GAGGAACACTTAGCTCGGATGAGAGCCCTCTCCAAAACAGTCGAAGTCGGCAAACGTTTT
TTCCCGCGCTGTTCAAATAAATTGGACAAGATCATGGATGATGAACCTGAGCTGGCTTCG
CTCGGAAGAGATGCATCCTCAGAGAGGAGGAGGAGGTTTCATGACCTGCAAGATGCGCTC
CTGAAGGCGTTCAGCGAGGACAAGGAGGAGTTTAACAAAACGACAACCCTTTCATCTTCC
TCATCGTCGACGTCCACTGTAGCAAGGAACTTGACAGGCCGGCCTAGGAGATGA
>TRIAE_CS42_4BS_TGACv1_329973_AA1105190|TRIAE_CS42_4BS_TGACv1_329973_AA1105190.5
ATGCTACTAAATCAGATCCGGGGCAAGGCGGTGGTGTTCACCGGCCACTCGCTCGGTGGA
GCCATCGCCGCTCTTGCGGCGCTGCACTACCTTTGTATCTCATCGTTAAGCTCATCATGC
AGTCCGTCTCCTGTGCTGTGTGTCACATTCGGGAGCCCACTGCTCGGCAACGAGGCCCTG
TCCAGGGCCATCCTGCGAGAGCGGTGGGGCGGCAACTTCTGTAATGTCGTCTCACAGCAC
GACGTCGTCCCGAGGCTCCTCTTCTGCCCCCTAGACGCTGTCCCAGTGCGCGTCATCATT
GGTATGCAGCTACAGCAATGGCCAGGACACACTCACAACACGGGTGTAATGACCATTCGT
GTTGTGGATGCCGATCAGGAGGGGCTGCGTCAACTTATACAGGCGCATGTCCGCACGGTG
GCCATGGAGCAGAAGCTCGTGGACCCAGAGTCGCGAGGTGGTAGCCCTTATCGTCCGTTC
GGGGCCTACGTGTTGTGCTCGCCGGAAGGTGCAGTGTGTGTTGACAACTCAACAGCGGCA
GTCCAGATGCTCTATGCCACATTTGCCGCTTGCTACGCGAGGGGCGACACATCATCCCTG
GAGGCTGCACACTCTTGCTACGGCGATCTTGTGCTGAAAATGCCACAGAACTTGCTCCTC
AAGCGGCGCCCGCATGGCATGGACGTGTTGGCATCCATGTCCAACTCCAACTACGATGCT
GGCATCTCCCTAGCGATGGAGGCCTCCGGCATTGGCAGCGAGGCAACGGAGGCCACAACA
GCGCGATACTGGCTGAAGGCTTCTAGGCGGGCGGGCCGCAGCCCAAGCCTGAACTGCGCG
GGGCTCTCAACACGGCTGGGGCGGATCACTCCATGCCGGGCACAGATCGAGTGGTACAAG
GCATCATTCGACGCCGACATAGGGTACTACGACGCATTCAAGCAACAGAGGTCACCAAAG
AAGTTCGGCAAGGCCAACATTTATCGCCTCAAGCTGGGCCAGTTTTGGGATGGGGTCCTC
ACAATGCTTGACAACAGCCAGCTGCCGCACGACTTCCATCGCCGGGCCAAGTGGGTGAAC
GCCGCCCGGTTCTACCAGCTCCTCGTCGAGCCACTGGACATAGCAGACTATCACCGCAAC
AACCTCCACAAGACCAGAGGCGGCTACATCACCCATGGTCGTGACAGAAGGTATGAGCTG
TTTGACAAGTGGTGGAAGGAGAAGGGCGACTTCAGTGGCACTAGCACCGGCGACACGTCG
GTCACAGCGACAGCAAGGAGCAAGTACGCTGGCCTGACTCAGGATCCATGCTTCTGGGCG
AGGGTGGAGGAGGCGTGGGATCAGACTGAAAGTGCCCAGGCCGAGTACGACGTGGCGATG
CTGGCAATGAAGCTTGGGAGGCTGCGGGAGTTCGAGCGGTACGCCAGGGAGCTGGTGGAG
AGCAAGGAGGTGTCGATCGACGTCCTTGCGCCGCAATCGAGCTACACCCGCTGGGTGGAG
GAGTGGAAGAAGCTCTTGCTCAGAGACGAAGCCAGAACAGCGTCGTTGTTTTAG
>TRIAE_CS42_7AS_TGACv1_569661_AA1821310|TRIAE_CS42_7AS_TGACv1_569661_AA1821310.2
ATGAAGCTTCCTTGGAAGCAGCAGAAGAACGCGCACGTCCCGAAGTTCGGCAACTGGGAC
AACGACGGCAACGTCCCCTACACGCTCTACTTCGACAACGCGCGCAAGGGCAAGGGCGGC
AAGCCCATCAACCCCAACGACCCCGTCGAGAACCCCGAGGCCTTCTCCTCCTCTGTCGTC
GCGCCGTCGCCGAACCGCTCCTTCGACCAGGGCAGGCCGGCTCTCCCTCCTGCCTCCCCG
CCTCCCGCTCACCACCACGAGCGCCGGCCCAGCGACGCGCCGGCGGTCGCCCCGCCGCTG
TCCCCGTACCACCGGAACGCCGGTGGCGAGCCGCCGAGAAGAGGCCCTGGCGGCGGACGG
GCAGGCGGAGGCGGGTATAGCGTGGAGCAGTCGCCGGGGCCGTCCCCGCTGCACCCGTAC
GGACAGTCGAGGGCCGAGTACTCCGATGGCAGCGGCTACGGCCTCGTGGCCAACTCCGTG
GACCGGTCCCGTGCCAGGGGCGCCTCGCGGGGCAACGAAACGCCGACGAGGGGGTCAGCG
GTGCCCAAGTTCGGCGACTGGGACTCCAACCCGGCGTCGGCGGACGGCTACACGCACATC
TTCAACAAGGTGAGGGAGGAGAAGAGCACCCAGGCCAAGGCACCGGGGTTCGGCAAGGAC
AACGTCGCCTATGGCAACGGCCGCAGGCAGCACGACGACGGCTACGTCTCCTCGAGTCGC
TGGTGCTTTGGGTGGTGCAAGTAG
>TRIAE_CS42_U_TGACv1_642291_AA2115230|TRIAE_CS42_U_TGACv1_642291_AA2115230.2
ATGGCTAAGCAGCAGAAGAACGCGCACGTCCCGAAGTTCGGCAACTGGGACAACGACGGC
AACGTCCCCTACACGCTCTACTTCGACAACGCACGCAAGGGCAAGGGCGGCAAGCCCATC
AACCCCAACGACCCCGTCGAGAACCCCGAGGCCTTCTCCTCCTCCGTCGTCGCGCCGTCG
CCGAACCGCTCCTTCGACCAGGGCAGGCCGGCTCTCCCTCCTGCCTCCCCGCCTCCGGCT
CACCACCACGAGCGCCGGCCCAGCGACGCGCCGGCGGCCGCCCCGCCGCTGTCCCCGTAC
CACCGCAACTCCGGTGGCGAGCCGCCAAGAAGAGGCCCCGGCGGCGGACGGGCAGGCGGA
GGCGGGTACAGCGTGGAGCAGTCACCGGCACCGTCCCCGCTGCACCCGTACGGGCAGTCG
AGGGCCGAGTACTCCGATGGCAGCGGCTACGGCCTCGTGGCCAACTCCGTCGACCGGTCC
CGTGCCAGGGGCGCCTCCCGCGGCAACGAAACAGTAAGCCTCTCTGCTTCTGCTCCGGTC
AGTGTACCATGGATTTGCGCGGAGGTGATGTCTTGTATCTTACCTTGGCTGTTGTTGCGA
TCGATGGCAGCCGACGAGGGGGTCGGCGGTGCCCAAGTTCGGCGACTGGGACTCCAACCC
GGCGTCGGCCGATGGCTACACGCACATCTTCAACAAGGTGAGGGAGGAGAAGAGCACCCA
GGCCAAGGCACCGGGGCTTGGCAAGGACAACGTCGCATATGGCAATGGCGCCAGGAAGCA
CGACGACGGCTACGTCTCCTCGGTGAGTTCCACAACCTTAATGTACATGGGTTCGTCCAT
GTCGATCCTCGCTTTCTCATTCGGTGA
>TRIAE_CS42_5AS_TGACv1_392961_AA1266850|TRIAE_CS42_5AS_TGACv1_392961_AA1266850.1
ATGAAGCTGTGGGAGCAGATCAGCAGCAATATTGTGCTTGGTGCATATAACCAGATCCCG
GAATGGCAGCTCAAGTTAGGGCCGAGGGACCGAGGACCAGTTCTTGTTATACTTGATGAT
GTGTGGTCTCTCTCACAGCTCGAGGAGCTGGTCTTCAAGTTCCCTGGCTGCAAGACTCTT
GTCGTATCAAGGTTGAAGTTCCCTACGTTAGTCTCCCGGACATACGAAATGAAATTACTC
GGCGATGAGGAGGCTTTGTCTCTCTTCTGCAGTGCTGCCTTCAATCAGGAGTCTGTTCCT
CAGACTGCTGACAAGAAACTGGTTAAGCAGGTTGCTGCCGAGTGCAGAGGGCTTCCTCTA
GCTCTCAAGGTTATCGGCGCATCCTTGCGTGATCAGCCTCCTATGATATGGTTGAGCGCG
AAGAACCGCTTGTCACGAGGAGAGTCTATATCGGACTCACATGAGACCAAACTCCTCGAG
AGAATGGCAGCAAGTGTCGAGTGCTTGTCGGGAAAGGTCAGGGAATGTTTCCTTGACCTG
GGCTGCTTCCCAGAGGATAAGAAGATCCCTCTTGATGTGTTGATCAATATTTGGATGGAG
ATACATGATCTTGACAAGCCAGATGCTTTTGCCATCCTCATGGAGCTATCGAACAAGAAC
CTGCTTACCCTAGTTAATGATGCACAGAATAAAGCTGGAGATTTATACAGTAACTATCAT
GACTACTCAGTGACGCAACATGATGTGTTGCGTGATCTGGCACTTCACATGAGTGGCCGT
GATTCTCTGAACAAACGGAGGCGGTTAGTGATGCCAAGAAGAGAAGAATCGCTTCCGAGA
GATTGGCAGAGGAATAAGGACCTTCCTTTTGAAGCTCAGATTGTTTCTATTCATACAGGT
GAGATGAAAGAATCTGACTGGTTCCAGATGAGCTTCCCCAAGGCAGAAGTTCTTATCCTC
AACTTCGCCTCAAGTGTATACTACCTCCCGTCGTTCATTGCAACAATGCAGAACCTGAAG
GCCCTGGTGCTGATCAACTATGGTACCACCAGTGCAGCCCTTGACAATTTGTCTGCCTTC
ACCACACTAAGTGACCTGAGGAGTCTTTGGCTGGAAAAGATTACGCTCCCGCCGCTGCCG
AAAAGCACAATCCCACTGAAGAACCTGCGCAAGATCTCCCTCGTCCTTTGTGAGCTGAAC
AACAGCCTAAGAGGATCGACGATGGATCTCTCCATGACGTTTCCGCGCCTATCCAACCTC
ACCATCGACCATTGCGTAGATCTGAAGGAGCTGCCACCTAGTGTGTGTGAAATCAGCTCG
CTGGAGAGCATCTCCTTGTCAAACTGCCATGACCTCACAGAGCTGCCATATGAGCTGGGC
AAGCTGCACTGCCTGAGCATCCTGCGGGTGTACGCCTGCCCGGCGCTGTGGAAGCTTCCG
CCGTCGGTATGCAGCCTGAAGAGGCTGAAATACCTGGACATATCGCAGTGCATTAACCTC
ACAGACCTTCCAGAAGAGCTTGGCCACCTGACAAACCTAGAGAAGATCGACATGCGGGAA
TGCTCGCGGTTGAGGAGCCTCCCGAGGTCCTCCTCGTCGCTGAAGTCCCTCGGGCACGTC
GTGTGCGACGAGGAGACGGCGATGCTGTGGAGGGAGGCCGAGCAGGTCATCCCGGACCTC
CGTGTGCAGGTAGCAGAAGAGTGTTACAACCTGGACTGGCTTGTAGACTGA
>TRIAE_CS42_7AS_TGACv1_569661_AA1821310|TRIAE_CS42_7AS_TGACv1_569661_AA1821310.3
ATGAAGCTTCCTTGGAAGCAGCAGAAGAACGCGCACGTCCCGAAGTTCGGCAACTGGGAC
AACGACGGCAACGTCCCCTACACGCTCTACTTCGACAACGCGCGCAAGGGCAAGGGCGGC
AAGCCCATCAACCCCAACGACCCCGTCGAGAACCCCGAGGCCTTCTCCTCCTCTGTCGTC
GCGCCGTCGCCGAACCGCTCCTTCGACCAGGGCAGGCCGGCTCTCCCTCCTGCCTCCCCG
CCTCCCGCTCACCACCACGAGCGCCGGCCCAGCGACGCGCCGGCGGTCGCCCCGCCGCTG
TCCCCGTACCACCGGAACGCCGGTGGCGAGCCGCCGAGAAGAGGCCCTGGCGGCGGACGG
GCAGGCGGAGGCGGGTATAGCGTGGAGCAGTCGCCGGGGCCGTCCCCGCTGCACCCGTAC
GGACAGTCGAGGGCCGAGTACTCCGATGGCAGCGGCTACGGCCTCGTGGCCAACTCCGTG
GACCGGTCCCGTGCCAGGGGCGCCTCGCGGGGCAACGAAACGCCGACGAGGGGGTCAGCG
GTGCCCAAGTTCGGCGACTGGGACTCCAACCCGGCGTCGGCGGACGGCTACACGCACATC
TTCAACAAGGTGAGGGAGGAGAAGAGCACCCAGGCCAAGGCACCGGGGTTCGGCAAGGAC
AACGTCGCCTATGGCAACGGCCGCAGGCAGCACGACGACGGCTACGTCTCCTCGAGTCGC
TGGTGCTTTGGGTGGTGCAAGTAG
>TRIAE_CS42_5DS_TGACv1_456986_AA1480690|TRIAE_CS42_5DS_TGACv1_456986_AA1480690.2
ATGGACAGCGCGACCTCGTCGTCCGGCGATGAGCGCGGCGGTGTGCACGTCCTGCTGGTG
CCGCTGCCGGCGCAGGGCCACATGAACCCGATGCTCCAGCTCGGCCGGCGCCTCGTGTAC
CACGGCCTGCGCCCCACGCTCGTCGCCACGCGGTACGTGCTCTCCACGGGCCCGCCCCCC
GGCGACCCCTTCCGCGTGGCCGCCTTCTCAGACGGGTTCGACGACGGCGGCATGGCCTCC
TGCCCGGACCCCGTCGAGTACTGCCGCAGGGCCGAGGCCGTGGGGNTGCTCTCCACGGGC
CCGCCCCCCGGCGACCCCTTCCGCGTGGCCGCCTTCTCAGACGGGTTCGACGACGGCGGC
ATGGCCTCCTGCCCGGACCCCGTCGAGTACTGCCGCAGGGCCGAGGCCGTGGGGTCCGAG
ACGCTGGCGCAGGTCATCGCCGCCGAGGCGCGCGCCGGGAGGACGCCGTCCGTGATGGTC
TACGACCCACACATGGCGTGGGCGCCGCTTGTGGCACGGGCCGCCGGCGTGCCGACCGCC
GCGTTCATGTCGCAGTCGTGCGCCGTGGACCTGATCTACGGGGAGGCGTGGGCGGGGCGC
GCGCCGCTGCCGATGGCGGACGGGAGCGCGCTGCGTTGCCGGGGCGCGGTGAGCGTGGAC
CTCGGCCCGGAGGACCTGTCGCCGTTCGTGGTGTCGCCGGGGCTGTACCCCAAGTACCTC
GACGTGTCGATCCGGCAGTTCGAGGGACTAGAGGACGCCGGCGACGTGCTCGTCAACTCC
TTCCGTGACCTCGAACCGCAGGAGGCGGAGTATATGGAGTCCAGATGGCGCGCCAAGACA
GTCGGCCCGACGCTGCCGTCCTTCTTCCTCGACGACGGCCGCCTGCCGTCGAACAAGGCC
TACGGCGTCAACTTCTTCAGCAGCGCCGCGCCGTGCATGGCATGGCTGGATCGGCAGCCT
CCTTGCTCAGTAGTCCTCGCGTCTTATGGGACGGTCTACAGCCTCGACGCCGGTGAGCTT
GACGAGCTTGGAAATGGGCTCTGCGATTCCGGCAAGCCATTTCTCTGGGTCGTGAGGTCC
AACGAGGCACGGAAGATATCTGAAGAGCTCCATGGCAGGTGCAAGGAAAATGGATTAATT
GTGCCTTGGTGTCCCCAGCTTGAGGTTCTCGCGCATAAGGCCATAGGTTGTTTCTTGACT
CATTGTGGATGGAACTCAACGACAGAGGCGCTTGTTGCTGGCGTGCCAATGGTGGCGATG
CCGAGGTCGGCCGACCAGCCAACCACGGCAAAGTACGTGGAGAGTGCATGGGGGACCGGC
GTGCGGATGCGGACAGATGAGAAAGGCTTGGTGATAAGGGAGGAGGTAGAGAGGTGCATC
AGGAAGGTGATGGATGGGGAGGGAAAGGTTGAATACCGCAAAAATGCGACAAAATGGATG
AGGATGGCCAAAGAGGCAATGCAGGAAGGAGGGAGTTCCGACAAGAATATTGCTGAATTT
GCGGCTAAGTATTTATCATGA
>TRIAE_CS42_5DS_TGACv1_456548_AA1473880|TRIAE_CS42_5DS_TGACv1_456548_AA1473880.1
ATGGAGAAGTTCCTGTTCGAGGAGCTGGCCGGGGACGCCGTGCGGGAGCTGCTGCGCGCG
GTGCAGGGCACCTTCCTGTGCCGCTCCACCGCCGAGCGCCTGCGCCGGAACGTCGAGCCG
CTGCTGCCCCTCGTGCAGCAGAACGGCCGCCACGCGCTCCGGAGCAACGCCGAGCTGGGC
GAGCTCGCCGTGCAGCTCAGGGAGGCGCTCGACCTCGCGCGCCGCGCCGCCGCCGCCCCG
CGCTGGAACGTGTACCGCACCGCGCAGCTGGCCCGCAGGATGGAGGCCGCCGACAAGGGC
ATCGAGCGCTGGCTGGCGCGCCACGCCCCCGCGCACGTGCTCGACGGCGTGCGCCGCCTC
CGCGACGAGGCCGAGGCCCGCATCGGCCGCCTCGAGCGCCGCGTCGAGGAGGTCGCCGCG
CTGCAGGCAGCCCCCACGATCCCGCCCGCCATGTCCCTTCCCGTCGCACTGCCGCCGCCG
CCCTCCAAGGGCATGGCGATGGCGGTAGAGGTGGCGCCGCCGACCAAGGCCATGGGGATG
CCGATGGAGGTGGCGCCACCGACCAAGGGCATGGGGATTCCGATGGATTTCGAGTTCCCG
TGCGAGGAGGAGAGCAAGGACGCCGGCTTGGTGGGAAGCGGCGTCAAGGTGGGCAAGGAG
AGAGTGAAGGAGATGGTGATGAGCAGCGGGGGCGGCTGGGAGGTCGTCGGCATCTGCGGC
ATGGGCGGCAGCGGCAAGACCACGCTCGCCATGGAGATCTATAAGGATCAAAAGATCCAA
GGCTACTTCAACAACAGGGTCTTCTTTGAGACGGTCTCACAGTCCGCAAATCTGGAGACC
ATCAAGATGAAGCTGTGGGAGCAGATCAGCAGCAATATTGTGCTTGGTGCATATAACCAG
ATACCGGAATGGCAGCTCAAGTTAGGGCCGAGGGACCGAGGACCAGTCCTTGTTATACTT
GATGATGTGTGGTCTCTCTCACAGCTCGAGGAGCTGGTCTTCAAGTTCCCTGGCTGCAAA
ACCCTTGTCGTATCAAGGTTGAAGTTCCCCACGTTAGTCTCCCGGACTTACGAAATGAAA
TTACTCGGCGAAGAGGAGGCTCTCTCTGTCTTCTGCAGTGCTGCCTTCGGTCAGGAGTCT
GTTCCTCAGACTGCTGACAAGAAACTGGTTAAGCAGGTTGCTGCCGAGTGCAGAGGGCTT
CCTCTAGCTCTCAAGGTTATCGGCGCATCCTTGCGTGATCAGCCTCCTATGATATGGTTG
AGCGCGAAGAACCGCTTGTCACGAGGAGAGTCTATATCGGACTCACATGAGACCAAACTC
CTCGAGAGAATGGCAGCAAGTGTCGAGTGCTTGTCGGGAAAGGTTAGGGAATGTTTCCTT
GACCTGGGTTGCTTCCCAGAGGATAAGAAGATCCCTCTTGATGTGTTGATCAATATTTGG
ATGGAGATACATGATCTTGACAAGCCAGATGCTTTCGCCATCCTCATGGAGCTATCGAAC
AAGAACCTGCTTACCCTAGTTAATGATGCACAGAATAAAGCTGGAGATTTATACAGTAAC
TATCATGACTACTCAGTGACGCAACATGATGTGTTGCGTGATCTGGCACTTCACATGAGC
GGTCGTGATTCTCTGAACAAAAGGAGGCGGTTAGTGATGCCAAGAAGAGAAGAATCGCTT
CCGAGAGATTGGCAGAGGAATAAGGACCTTCCCTTTGAAGCTCAGATTGTTTCTATTCAT
ACAGGTGAGATGAAAGAATCTGACTGGTTCCAGATGAGCTTCCCCAAGGCAGAAGTTCTT
ATCCTCAACTTCGCCTCAAGTGTATACTACCTCCCGTCGTTCATTGCAACAATGCAGAAC
CTGAAGGCCCTGGTGCTGATCAACTATGGTACTACCAGTGCAACCCTTGACAATTTATCT
GCCTTCACCACACTGAGTGACCTGAGGAGTCTTTGGCTGGAAAAGATTACGCTCCCGCCA
CTGCCGAAAAGCACGATCCCACTGAAGAACCTGCGCAAGATATCCCTCGTCCTTTGTGAG
CTGAACAACAGTCTAAGAGGATCAACAATGGATCTCTCCATGACGTTTCCGCGCTTATCC
AACCTCACCATCGACCATTGCGTAGATCTGAAGGAGCTGCCACCTAGTGTATGTGAAATC
AGCTCTCTGGAAAGCATCTCCTTGTCAAACTGCCATGACCTCACAGAGCTGCCATATGAG
CTGGGCAAGCTGCACTGCCTGAGCATCTTGCGGGTGTACGCCTGCCCGGCACTGTGGAAG
CTTCCACCGTCGGTATGCAGCCTGAAGAGGCTGAAATACCTGGACATATCGCAGTGCATT
AACCTTACAGACCTTCCAGAAGAGCTTGGCCACCTGACAAACCTAGAGAAGATCGACATG
CGGGAATGCTCGCGGTTGAGGAGCCTCCCTAGGTCCTCCTCGTCGTTGAAGTCCCTCGGG
CACGTCGTGTGCGACGAGGAAACGGCGATGCTGTGGAGGGAAGCCGAGCAGGTCATCCCG
GACCTCCGTGTGCAGGTAGCAGAAGAGTGTTACAACCTGGACTGGCTTGTAGACTGA
>TRIAE_CS42_5DL_TGACv1_434515_AA1437410|TRIAE_CS42_5DL_TGACv1_434515_AA1437410.4
ATGGGCAAATCTCCGGGAAGGCCTGTCAACCAGAACGATCGCAATGAAGGCGCTGCACAA
GCACCCTCTAACGACCCACCGTCGGTCAAGGCCTCTCCCTTGAGGCCGGGGTCCGAGCCG
GGGCTGCGGAAGAACCGGGACGAAAGGCGTGCCACCCGAGAAGACCTCCGTCGGCACGAG
GCCGCTGCCCGGAAAACGCATGCCGAGTCGCCTAACCACAGATATGGTGACCAGACCAAC
TACGACGGTGCTGCGAGGAAAGCAAGCAATGAGAGGTCACCCATCCATCCTCGGCAGCAG
GCAAGGCTTGCAGACAAAGGTGGGGTTTCATCTCCTATTGCGGATCGTAGGGGTTCTGCT
CCCACCACACCTGGAAGGTCCAAGATGAGGCCAACTGGGCGCGGCGATGAAACGCCCGAG
AGAGGGTCAGCTGTTCCAAAGTTTGGAGACTGGGATGAGAAAGATCCTTCGACTGGTGAA
GGTTTCACTGACATATTTGAGAAGGTGAGGGAGGAGAAGCAGTCCGGCGCGGATACTGTC
GGTACCAGCCACGCATATAAGGACCGCTACAACCAAGGGGACAGATATGAATCTTCGGGC
TGCTCATGCTTCAGCTGGTTCAAGAAGTGA
>TRIAE_CS42_5AL_TGACv1_379839_AA1256950|TRIAE_CS42_5AL_TGACv1_379839_AA1256950.1
ATGGCGGCTCATGACTCGGACCACGGCGGCGCCGTCCACGTCCTCCTGCTCCCGTACCCG
AGCCAGGGCCACATCAACCCGTTCCTCCAGTTCGGCAAGCGCCTCGCCTCCCACGCCGGC
GTCCGCTGCACGCTCGCCCTCACGCGCTACCTCCTCGGCCAGGGCCGGGACCCGTGCCCG
GGCGCCGTCCACCTCGCCGAGATCTCCGACGGCTTCGACCGCGGCGGCTTCGCCGAGGCC
GCCGGCGACGTCGCCGCGTACCTCGCCCGGCTGGACTCCGTCGGCTCCCGCACGGTGGAC
GAGCTGCTGCGGTCCGAGGCGGAGAAGGGCCGGCCCGTGCGCGCCGTCGTGTATGACGCG
TTCCTGCAGCCGTGGGCGCCAAGCGTGGCCCGGCGGCATGGCGCTGCGTGCGCGTCCCTC
TTCACGCAGGCGCCCGCGGTGAACGTGGCCTACGCGCACGCCGGGGCAGGGCGGCTGGCC
GTTCCGGTTGTTGATGGCACGGTGCCGCCGGAGCTGCCCGGCCTGCCGGCTGTGCTCGGA
CCGGACGACGTGCCGTCGTTCATGGCCAAAACCGACGAGTGCCCTGCGTACCTGGACCTG
CTGGTGAGACAGTTCGTGGGGCTCGACGCCGCCGACTACGTCCTCGTCAACTCCTTCCAC
GAGCTGCAGCCACAGGAATCGGAGTACATGGCGTCGATGTGGGGGGCCAAGACGGTAGGC
CCGACGGTGCCTTCGGCGTACCTCGACAACCGCCTGCCGGACGACGCGTCCTACGGCTTC
CACCTTCACACGCCGACCACGGCCGCGACCAAGGCGTGGCTGGACGCCCGGCCGGCGCGC
TCCGTCGCGTACGTCTCCTTCGGCAGCATCGCCGCGCTGGGGCCGGAGCAGATGGCGGAG
GTGGCGGAGGGCCTTTTCAACAGCGGCAAGCCATTCCTGTGGGTGGTCAGGGCCTTGGAG
ACGTCCAAGATCCCCGACGGCTTCGCCGACAAGGCGGGCGGGAAGGGGCTGATCGTGCCG
TGGACGGCGCAGCTGGGGGTGCTGGCGCACGGCGCCGTGGGGTGCTTCGTGACGCACTGC
GGGTGGAACTCGACGACGGAGGCGCTGAGCGCCGGGGTGCCGATGGTGGCGGTGCCGCAC
TGGTCGGACCAGCCGACGAACGCCAAGTACATCGAGGACGTGTGGCGCGTCGGCGTGCGC
GCGCGGCCGGACGCGGGCGGGGTGGTGAGGCGGGAGGAGGTGGAGCGGTGCGTGAGGGAG
GTGATGGGGAGCGAGGAGTACCGGACGAGGGCGGCGTCGTGGAGTGAGAAGACGAAGGCG
GCCATGAGCGAAGGCGGGAGCTCGGACAGGAACATCTTGGAGTTTCTCCGTGGACTCGGG
TCGAGGAAATCCGAGCGGTCGGGAGCGGCGGAAGATCTGTAG
>TRIAE_CS42_7AS_TGACv1_569661_AA1821310|TRIAE_CS42_7AS_TGACv1_569661_AA1821310.6
ATGGCTAAGCAGCAGAAGAACGCGCACGTCCCGAAGTTCGGCAACTGGGACAACGACGGC
AACGTCCCCTACACGCTCTACTTCGACAACGCGCGCAAGGGCAAGGGCGGCAAGCCCATC
AACCCCAACGACCCCGTCGAGAACCCCGAGGCCTTCTCCTCCTCTGTCGTCGCGCCGTCG
CCGAACCGCTCCTTCGACCAGGGCAGGCCGGCTCTCCCTCCTGCCTCCCCGCCTCCCGCT
CACCACCACGAGCGCCGGCCCAGCGACGCGCCGGCGGTCGCCCCGCCGCTGTCCCCGTAC
CACCGGAACGCCGGTGGCGAGCCGCCGAGAAGAGGCCCTGGCGGCGGACGGGCAGGCGGA
GGCGGGTATAGCGTGGAGCAGTCGCCGGGGCCGTCCCCGCTGCACCCGTACGGACAGTCG
AGGGCCGAGTACTCCGATGGCAGCGGCTACGGCCTCGTGGCCAACTCCGTGGACCGGTCC
CGTGCCAGGGGCGCCTCGCGGGGCAACGAAACGGTAAGCCTCTGA
>TRIAE_CS42_5AS_TGACv1_392961_AA1266850|TRIAE_CS42_5AS_TGACv1_392961_AA1266850.4
ATGGAGAAGTTCCTGTTCGAGGAGCTGGCCGGGGACGCCGTGCGGGAGCTGCTGCGCGCG
GTGCAGGGCACCTTCCTGTGCCGCTCCACCGCCGAGCGCCTGCGCCGGAACGTCGAGCCG
CTGCTGCCCCTCGTGCAGCAGAACGGCCGCCACGCGCTCCGCAGCAACGCCGAGCTGGGC
GAGCTCGCCGTGCAGCTCAGGGAGGCGCTCGACCTCGCGCGCCGCGCCGCCGCCGCCCCG
CGCTGGAACGTCTACCGCACCGCGCAGCTGGCGCGCAGGATGGAGGCCGCCGACAAGGGC
ATCGAGCGCTGGCTGGCGCGCCACGCACCCGCGCACGTGCTCGACGGCGTGCGCCGCCTC
CGCGACGAGGCCGAGGCGCGCATCGGCCGCCTGGAGCGCCGCGTCGAGGAGGTCGCCGCG
ATGCAGGCGCCCCCCACGATCCCGCCCGCCATGTCCCTCCCCGTCGCGCTACCGCCGCCG
CCCTCCAAGGGCATGGCGATGGCGGTGGAGGTGGCGCCGCCGACCAAGGGCATGGGCATG
CCGATGGAGGTGGCGCCGCCGACCAAGGGCATGGGGATTCCGATGGATTTCGACCTCCCG
TGCGAGGAGGAGAGCAAGGGCGGCGGCTTGGTGGGAAGCGGCGTCAAGGTGGGCAAGGAG
AGAGTGAAGGAGATGGTGATGAGCAGCGGCGGCGGCTGGGAGGTCGTCGGCATCTGCGGC
ATGGGCGGCAGCGGCAAGACCACGCTCGCCATGGAGATCTATAAGGATCAAAAGATCCAA
GGCTACTTCAACAACAGGGTCTTCTTTGAGACGGTCTCGCAGTCCGCAAATCTGGAGACC
ATCAAGATGAAGCTGTGGGAGCAGATCAGCAGCAATATTGTGCTTGGTGCATATAACCAG
ATCCCGGAATGGCAGCTCAAGTTAGGGCCGAGGGACCGAGGACCAGTTCTTGTTATACTT
GATGATGTGTGGTCTCTCTCACAGCTCGAGGAGCTGGTCTTCAAGTTCCCTGGCTGCAAG
ACTCTTGTCGTATCAAGGTTGAAGTTCCCTACGTTAGTCTCCCGGACATACGAAATGAAA
TTACTCGGCGATGAGGAGGCTTTGTCTCTCTTCTGCAGTGCTGCCTTCAATCAGGAGTCT
GTTCCTCAGACTGCTGACAAGAAACTGGTTAAGCAGGTTGCTGCCGAGTGCAGAGGGCTT
CCTCTAGCTCTCAAGGTTATCGGCGCATCCTTGCGTGATCAGCCTCCTATGATATGGTTG
AGCGCGAAGAACCGCTTGTCACGAGGAGAGTCTATATCGGACTCACATGAGACCAAACTC
CTCGAGAGAATGGCAGCAAGTGTCGAGTGCTTGTCGGGAAAGGTCAGGGAATGTTTCCTT
GACCTGGGCTGCTTCCCAGAGGATAAGAAGATCCCTCTTGATGTGTTGATCAATATTTGG
ATGGAGATACATGATCTTGACAAGCCAGATGCTTTTGCCATCCTCATGGAGCTATCGAAC
AAGAACCTGCTTACCCTAGTTAATGATGCACAGAATAAAGCTGGAGATTTATACAGTAAC
TATCATGACTACTCAGTGACGCAACATGATGTGTTGCGTGATCTGGCACTTCACATGAGT
GGCCGTGATTCTCTGAACAAACGGAGGCGGTTAGTGATGCCAAGAAGAGAAGAATCGCTT
CCGAGAGATTGGCAGAGGAATAAGGACCTTCCTTTTGAAGCTCAGATTGTTTCTATTCAT
ACAGGTGATTATCTGTTCATGAACTTGGTTTTTTCTTGCATGTTATTTGCCGTGCAGTAT
CTTCTGCGAGTCCAGTCTGAAAGCTGCTCTTGCAGAATTTGA
>TRIAE_CS42_7AS_TGACv1_569661_AA1821310|TRIAE_CS42_7AS_TGACv1_569661_AA1821310.5
ATGGCTAAGCAGCAGAAGAACGCGCACGTCCCGAAGTTCGGCAACTGGGACAACGACGGC
AACGTCCCCTACACGCTCTACTTCGACAACGCGCGCAAGGGCAAGGGCGGCAAGCCCATC
AACCCCAACGACCCCGTCGAGAACCCCGAGGCCTTCTCCTCCTCTGTCGTCGCGCCGTCG
CCGAACCGCTCCTTCGACCAGGGCAGGCCGGCTCTCCCTCCTGCCTCCCCGCCTCCCGCT
CACCACCACGAGCGCCGGCCCAGCGACGCGCCGGCGGTCGCCCCGCCGCTGTCCCCGTAC
CACCGGAACGCCGGTGGCGAGCCGCCGAGAAGAGGCCCTGGCGGCGGACGGGCAGGCGGA
GGCGGGTATAGCGTGGAGCAGTCGCCGGGGCCGTCCCCGCTGCACCCGTACGGACAGTCG
AGGGCCGAGTACTCCGATGGCAGCGGCTACGGCCTCGTGGCCAACTCCGTGGACCGGTCC
CGTGCCAGGGGCGCCTCGCGGGGCAACGAAACGCCGACGAGGGGGTCAGCGGTGCCCAAG
TTCGGCGACTGGGACTCCAACCCGGCGTCGGCGGACGGCTACACGCACATCTTCAACAAG
GTGAGGGAGGAGAAGAGCACCCAGGCCAAGGCACCGGGGTTCGGCAAGGACAACGTCGCC
TATGGCAACGGCCGCAGGCAGCACGACGACGGCTACGTCTCCTCGGTGAGTTCCACAACA
CAACTTCATGCCCATGTCGCCATTGGTTTGTTCGTGTTGATCCTCGTTTTCTTATTCGGT
GATCGATCTCACTGA
>TRIAE_CS42_5BL_TGACv1_407642_AA1358550|TRIAE_CS42_5BL_TGACv1_407642_AA1358550.2
ATGTCACCGTCGTCGTCGCTCTACTCCGGCCGTCTCCTCTCCTCCCGCCCGGCGTCCAAG
GGGCTCGTACGTCGTCTCCTCAATCACGATGGGAGCAGGTGGGTCAGGCCGTCGTGCTCC
CTGTCTATGAACGGCTGCGCGGCCGGCGTGGGCGCGGTGACCATGCACGAGACGCGGGTC
CTGCCGGCCGCGTCGGCGCCGCAGGAGGCCGTCGGGCAGCTCAGGGCCGCCGTCGCCGCG
CTCAACGCCGACCCGCCGGTGTCCTCCTCCGGCATCATCCGCATCGAGGTGCCGATTCGG
CAGCGAGGGGACGCCATCGAGTGGCTGCACGCGCAGAGGCAGAGCTCCCTGCCCCGCTGC
TTCTTCTCCGCCCGGGCGCCGCTGCCGGACACTCCGGCCCTCGCCGTGGGCATCAGCAGC
AACGGCAACGGCAGCCACAAGGAGCAGTGGGAGCAGCCGGTAAGCGTCGCCGGCGTGGGG
TCGGCGGTCTTCTTCCGCGGCACGGACCCCTTCTCCCTCCGCGACTGGCGAGCCATCAAG
AGATTTCTTTCAAGGGACTGCCCGCTGATCCGCGCCTACGGCGCCATCCGTTTCGACGCG
TCGAGCGACGCCTCGGTCGAATGGGAAGACTACGGCGCATTCTACTTCGTCGTTCCACAA
GTTGAGTTCAGCGAGCTCGAGGAGGGCTCGGTTCTCGCGACGACGATTGCGTGGGACGAC
TCCCTTTCTTGGACATGGCAGAGCGCTGTGGAGGAGCTTCAATCGACATTGCACGAGATA
TCACCCTGTTCAGTTAAGGTGAACAGGTCCACCCTGCAAACCGCCATCGTAAATCTCAAT
CATGTCCCCACCAAGGCGTCCTGGGATCTTGCTGTTACTCAAGCTCTTCGGATGATCAAA
GGGAGCCAGACGGAATTAGTCAAGGTTGTGCTGGCAAGGTGCAGCAGGTACATCACTGAT
ACTTGCATCGACCCTCTGGAGCTGTTAGCTTGTCTGAAGGTTGAGGGCCAGAATGCCTAC
CAGTTCTGCATACAGCCACCCGATGCTCCTGCATTTGTTGGAAATAGTCCAGAGCAACTA
TTTCACCGGAAATACTTGAACATTTCCAGCGAGGCTTTAGCCGGTACGCGAGCAAGAGGG
AAAACAAGGGCTGATGATTTTCAAATTGGCCAGGAATTGCTTCTAAGCATCAAAGAGGAC
ACTGAATTTACTATAGTACGGGAAAGCATAAAGAAGAAGCTTGAGATGATCTGTGATGAG
GTTGTTGTCAATCCCAGTAAGGCCCTTCGGAAACTTCCAAGAGTACAACATTTGTCAGCT
CAATTAGCTGCAAGATTAAGAAATGAGGACGACGAGTTTGACATCCTAAATGCTCTTCAT
CCAAGCCCAGCTGTTTGTGGTTTGCCCACTGAAGAAGCGCGCCAATTCATACGAGATTAT
GAAATTTTCGACCGTGGAATGTACGCTGGACCTGTTGGTTGGTTTGGTGGAGCTGAAAGT
GAGTTTGCTGTTGGAATTAGATCAGCACTACTTGGAAAAGGATATAGCACTTTAGTTTAT
GCCGGTGCCGGGATTGTCGAAGGTACAAATCCATCTTTTGAATGGGATGAGCTTGATCTC
AAAGCATCTCAGTTTGCAAAGTTGTTGCAGTATCAAGAACATCATATTTGCTACCAAGAG
GCAGGAAACATGGGGACATTGATTTGA
>TRIAE_CS42_5DL_TGACv1_434515_AA1437410|TRIAE_CS42_5DL_TGACv1_434515_AA1437410.3
ATGGCCCAACATCAAGGGGTTCCTAAATTTGGGAACTGGGAGGACGAAGGCCAAGGCTAC
ACGCAGTACTTCGAGAACGCCCGCATGGGCAAATCTCCGGGAAGGCCTGTCAACCAGAAC
GATCGCAATGAAGGCGCTGCACAAGCACCCTCTAACGACCCACCGTCGGTCAAGGCCTCT
CCCTTGAGGCCGGGGTCCGAGCCGGGGCTGCGGAAGAACCGGGACGAAAGGCGTGCCACC
CGAGAAGACCTCCGTCGGCACGAGGCCGCTGCCCGGAAAACGCATGCCGAGTCGCCTAAC
CACAGATATGGTGACCAGACCAACTACGACGGTGCTGCGAGGAAAGCAAGCAATGAGAGG
TCACCCATCCATCCTCGGCAGCAGGCAAGGCTTGCAGACAAAGGTGGGGTTTCATCTCCT
ATTGCGGATCGTAGGGGTTCTGCTCCCACCACACCTGGAAGGTCCAAGATGAGGCCAACT
GGGCGCGGCGATGAAACGCCCGAGAGAGGGTCAGCTGTTCCAAAGTTTGGAGACTGGGAT
GAGAAAGATCCTTCGACTGGTGAAGGTTTCACTGACATATTTGAGAAGGTGAGGGAGGAG
AAGCAGTCCGGCGCGGATACTGTCGGTACCAGCCACGCATATAAGGACCGCTACAACCAA
GGGGACAGATATGAATCTTCGGGCTGCTCATGCTTCAGCTGGTTCAAGAAGTGA
>TRIAE_CS42_5DL_TGACv1_433720_AA1420520|TRIAE_CS42_5DL_TGACv1_433720_AA1420520.2
ATGTCACCGTCTTCGTCGCTCTACTCCGGCCGCCTCCTTTTCTCCCGTCCGGCGTCCAAG
GGGCTCGTACGTCGTCTCCTCGCTCGCGATGGGAGCAGGTGGGTCAGGCCGTCGTGCTCC
CTGTCTATGAACGGTTGCGCAGCCGGCGCCAGCGACTTCGGCGCGGTGACCATGTGCGAG
ACGAGGGCCCTGCCGGCCGCGTCGGCGCCGCAGGAGGCCGTGGGGCAGCTCAGGGCCGCC
GTCGCCGCGCTCAACGCCGACCCGCCGGCGTCCTCCTCCGGCATCATCCGCATCGAGGTG
CCGATTCGGCAGCGAGGGGACGCCATCGAGTGGCTGCAAGCGCAGAGGCAGAGCTCCCTG
CCCCGCTGCTTCTTCTCCGCCCGGGCACCGCTGCCGGATACGCCGGCGCTCGCCGTGGGC
AGCAGCAGCAACGGCAACGGTAGCCACAAGGAGCAGTGGGAGCAGCCGGTGAGCGTCGCC
GGCGTGGGGTCGGCGGTCTTCTTCCGCGGCACGGACCCCTTCTCTCTCCACGACTGGCGA
GCCATCAAGAGATTTCTTTCAAGGGATTGCCCGATGATCCGCGCCTACGGCGCCATCCGC
TTCGACGCGTCGAGCGACGCCTCGGTCGAATGGGAAGACTATGGCGCATTCTACTTCGTT
GTTCCACAAGTTGAGTTCAGTGAGCTCGAGGAGGGCTCGGTTCTAGCGACGACGATTGCG
TGGGATGACTCGCTTTCTTGGACATATCAGAGCGCAGTGGACGAGCTCCAATCAACATTG
CACGAGATATCACCGTGTTCAGTTAAGGTGAACAGGTCCACGCTACAAACCGCCATCGTA
AATCTCAATCATGTCCCCACCAAGGCGTCTTGGGATCTTGCTGTTACTCAAGCTCTTCGG
ATGATCAAAGGGAGCCAAACGGAATTAGTCAAGGTTGTGCTAGCAAGGTGCAGCAGGTAC
ATCACTGATACTTGCATCGACCCTCTGGAGCTGTTAGCTTGTCTGAAGGTTGAGGGCCAG
AATGCCTACCAGTTCTGCATACAGCCACCTGATGCTCCTGCATTTGTTGGAAATAGTCCA
GAGCAACTATTTCACCGGAAATACTTGAACATTTCCAGCGAGGCTTTAGCCGGTACGCGA
GCAAGAGGGAAAACAAGGGCTGATGATTTTCAAATTGGCCAGGAATTGCTTCTAAGCATC
AAAGAGGACACTGAATTTACTATTGTACGGGACAGCATAAAGAAGAAGCTTGAGATGATC
TGTGATGAGGTTGTTGTCAATCCCAGCAAGGCCCTTCGGAAACTTCCAAGAGTACAACAT
TTGTCAGCTCAATTAGCTGCAAGATTAAGAAATGAGGACGACGAGTTTGACATCCTAAAT
GCTCTTCATCCAAGCCCAGCTGTTTGTGGTTTGCCCACTGAAGAAGCGCGCCAATTCATA
CGAGATTATGAAATCTTCGACCGTGGAATGTATGCTGGACCTGTTGGTTGGTTTGGTGGA
GCTGAAAGTGAGTTTGCTGTTGGGATTAGATCAGCACTACTTGGAAAAGGATATAGCACT
TTAGTTTATGCCGGTGCCGGGATTGTCGAAGGTACAAATCCATCTTTTGAATGGGATGAG
CTTGATCTCAAAGCATCTCAGTTTGCAAAGTTGTTGCAGTATCAAGAACATCATATTTGC
TACCAAGAGGCAGGAAACATGGGGACATTGATTTGA
>TRIAE_CS42_5DL_TGACv1_433222_AA1406100|TRIAE_CS42_5DL_TGACv1_433222_AA1406100.1
ATGGCAGCTCACGACTCGGACCTCGGCGGCGCCGTCCACGTCCTCCTGCTCCCGTACCCG
AGCCAGGGCCACATCAACCCCATCCTCCAGTTCGGCAAGCGCCTCGCCTCCCACGCCGGC
GTCCGCTGCACGCTCGCCGTCACGCGCTACCTCCTCGGCCAGGGCCGGGACCCGTGCCCG
GGCGCCGTGCACCTCGCCGAGATCTCCGACGGCTTTGACCGCGGCGGCTTCGCCGAGGCC
GACGGCGACGTCGCGGCGTACCTCGCCCGGCTGGAGTCCGTCGGGTCACGCACTGTCGAC
GAGCTGCTGCGGTCCGAGGCGGAGAAGGGCCGGCCCGTGCGCGCCGTGGTGTACGACGCG
TTCCTGCAGCCGTGGGCGCCCCGCGTGGCCCGGCAGCACGGCGCCGCGTGCGCGTCCCTC
TTCACGCAGGCGCCCGCGGTGAACGTGGCGTACGCGCACGCCGGTGCTGGGCGGCTGACC
GTTCCGGTCCTCGCGGGCACGGTGCCGCCGGAGCTTCCCGGGCTGCCTGCCGGGCTCGGA
CCGGACGACGTGCCGTCGTTCTTGGCCAAGCTCGACGAGTGCCCCGCGTACCTAGACCTG
CTGGTGAGCCAGTTCTTAGGCCTCGACGCCGCCGACCACGTGCTCGTCAACTCCTTCCAC
GAGCTGCAGCCACTGGAATCGGCATACATGGCGTCGATGTGGGGAGCCAAGACGGTAGGC
CCGACGGTGCCGTCGGCGTACCTGGACAACCGCCTGCCGGACGACGCCTCCTACGGCTTC
CACCTGCACACGCCGACGACGGCCGCGACCAAGGCGTGGCTGGACGCCCGGCCGGCGCGC
TCCGTGGCGTACGTCTCCTTCGGCAGCATCGCGGCGCTGGGGCCGGAGCAGATGGCGGAG
GTGGCAGAGGGCCTTTTCAACAGCGGCGCGCCCTTCCTGTGGGTTGTCAGGGCCTTGGAG
ACGTCCAAGATCCCGGACGGCTTCGCCGACAAGGTGGGCGAGAACGGGCTGATCGTGCCG
TGGACGGCGCAGCTGGAGGTGCTGGCGCACGGCGCCGTGGGGTGCTTCGTGACGCACTGC
GGGTGGAACTCGACGACGGAGGCGCTGAGCGCCGGGGTGCCGATGGTGGCGGTGCCGCAC
TGGTCGGACCAGCCGACCAACGCCAAGTACATCGAGGACCTGTGGCGCGTCGGCGTGCGT
GCGCGGCCGGACGCGGGTGGGGTGGTGAGGCGGGAGGAGGTGGAGCGGTGCGTGAGGGAG
GTGATGGGGAGCGAGCAGTACCGGACGAGGGCGGCGGAGTGGAGTGGGAAGACGAAGGCG
GCCATGAGCGAAGGCGGGAGCTCCGACCGCAACATCTTGGAGTTTCTCCGTGGACTCCGG
TCGAGGAAATCCGAGCGGTCGGGAGCGGCGGAAGATCTGTAG
>TRIAE_CS42_5BL_TGACv1_407642_AA1358550|TRIAE_CS42_5BL_TGACv1_407642_AA1358550.3
ATGTCACCGTCGTCGTCGCTCTACTCCGGCCGTCTCCTCTCCTCCCGCCCGGCGTCCAAG
GGGCTCGTACGTCGTCTCCTCAATCACGATGGGAGCAGGTGGGTCAGGCCGTCGTGCTCC
CTGTCTATGAACGGCTGCGCGGCCGGCGTGGGCGCGGTGACCATGCACGAGACGCGGGTC
CTGCCGGCCGCGTCGGCGCCGCAGGAGGCCGTCGGGCAGCTCAGGGCCGCCGTCGCCGCG
CTCAACGCCGACCCGCCGGTGTCCTCCTCCGGCATCATCCGCATCGAGGTGCCGATTCGG
CAGCGAGGGGACGCCATCGAGTGGCTGCACGCGCAGAGGCAGAGCTCCCTGCCCCGCTGC
TTCTTCTCCGCCCGGGCGCCGCTGCCGGACACTCCGGCCCTCGCCGTGGGCATCAGCAGC
AACGGCAACGGCAGCCACAAGGAGCAGTGGGAGCAGCCGGTAAGCGTCGCCGGCGTGGGG
TCGGCGGTCTTCTTCCGCGGCACGGACCCCTTCTCCCTCCGCGACTGGCGAGCCATCAAG
AGATTTCTTTCAAGGGACTGCCCGCTGATCCGCGCCTACGGCGCCATCCGTTTCGACGCG
TCGAGCGACGCCTCGGTCGAATGGGAAGACTACGGCGCATTCTACTTCGTCGTTCCACAA
GTTGAGTTCAGCGAGCTCGAGGAGGGCTCGGTTCTCGCGACGACGATTGCGTGGGACGAC
TCCCTTTCTTGGACATGGCAGAGCGCTGTGGAGGAGCTTCAATCGACATTGCACGAGATA
TCACCCTGTTCAGTTAAGGTGAACAGGTCCACCCTGCAAACCGCCATCGTAAATCTCAAT
CATGTCCCCACCAAGGCGTCCTGGGATCTTGCTGTTACTCAAGCTCTTCGGATGATCAAA
GGGAGCCAGACGGAATTAGTCAAGGTTGTGCTGGCAAGGTGCAGCAGGTACATCACTGAT
ACTTGCATCGACCCTCTGGAGCTGTTAGCTTGTCTGAAGGTTGAGGGCCAGAATGCCTAC
CAGTTCTGCATACAGCCACCCGATGCTCCTGCATTTGTTGGAAATAGTCCAGAGCAACTA
TTTCACCGGAAATACTTGAACATTTCCAGCGAGGCTTTAGCCGGTACGCGAGCAAGAGGG
AAAACAAGGGCTGATGATTTTCAAATTGGCCAGGAATTGCTTCTAAGCATCAAAGAGGAC
ACTGAATTTACTATAGTACGGGAAAGCATAAAGAAGAAGCTTGAGATGATCTGTGATGAG
GTTGTTGTCAATCCCAGTAAGGCCCTTCGGAAACTTCCAAGAGTACAACATTTGTCAGCT
CAATTAGCTGCAAGATTAAGAAATGAGGACGACGAGTTTGACATCCTAAATGCTCTTCAT
CCAAGCCCAGCTGTTTGTGGTTTGCCCACTGAAGAAGCGCGCCAATTCATACGAGATTAT
GAAATTTTCGACCGTGGAATGTACGCTGGACCTGTTGGTTGGTTTGGTGGAGCTGAAAGT
GAGTTTGCTGTTGGAATTAGATCAGCACTACTTGGAAAAGGATATAGCACTTTAGTTTAT
GCCGGTGCCGGGATTGTCGAAGGTACAAATCCATCTTTTGAATGGGATGAGCTTGATCTC
AAAGCATCTCAGTTTGCAAAGTTGTTGCAGTATCAAGAACATCATATTTGCTACCAAGAG
GCAGGAAACATGGGGACATTGATTTGA
>TRIAE_CS42_5DL_TGACv1_434724_AA1440620|TRIAE_CS42_5DL_TGACv1_434724_AA1440620.1
ATGCCGATGGACACCCCGCCGCCGCGCGGGGCGGCGCTGTCCGACGACGACCGCCTCCTC
GTCGCCCACTGCGCCGCGCTCTCCTTCCCCTCCGCCTCCCGCTCCCCGCCCTCCGCCGCC
GCCGCGTCCTCCGCCTCCTTCCAGGCGCACCACGCGTCCCACCCCTACCCCTGCGCCGCC
TTCGTCTTCCCGCCCACCTGGTCCGCCGCCGCCTGGATGCCTTCCTCCCCCGACGCCGGC
GGTCGCGCGCCGTTCGGGGACGCGGAGGTCGACCCCGCGCTCTTCCCGTCGCTGCGCAGC
GTCGGGAGCGGCGTCCCCGCGCGCGCCAGCGCCGCCTTCGTCGCCGCCTTCAGTGGCCTG
CTCGACGGCTCGCCGCTCCAGACCGAGGTATCTAAAGCGGTGGCAGAGGAGAAACGTGTC
GTTTTCACAGGCCATTCGTCTGGGGGTTCAATAGCCACCCTTGCTGCCATATGGTTTCTT
GAGAACTGCACAAGACGGGGAAGTGTCAATCAAGCACAGCCATTTTGCGTGACCTTTGGG
GCACCTCTTGTTGGCGATAATGTTTTCAACCATGCTGTTAGAAGGGAGGGCTGGTCACAG
TGTATTTTGCATTTCATCATGCCACTGGACATCATCCCACGAATACCGCTGGCCCCCCTT
TCATCCTCTAGAGAACAAATTCAGTCTGTTCTGGATTGGTTATCTCCTCACAGTCCAAAC
TTCTCACCTGTTGGGAATTCGCTTGTTATTCCAGAGTTTTATGAAACTTTGTTGAGAAGC
ACCCTATCTATTGCCAGCTACGAGGCCTGTTCTTTCATGGGATGCACTAGCTCAATCCTA
GGAACGCTGACTTCCTTTATTGAGCTATCCCCGTACAGACCCTGCGGGACTTACCTTTTC
TTGACAAGTACCGATCAACTGATTATTCTCACAAACTCAGATGCTGTATTACAGTTGCTA
TTTTACTGCCTTCAATTGGATCCCCAACAACAATTGCTTGATGCCGCCGCCAGAAGTTTA
AGTGCTCACTGGGAATATGAATCGATTAAGCAAAGTGTGATGCAAGAGATAGGTTGTGTG
GATTACCTAAGAGCAATTTCATCATCCCTTCCTGGTAGACAGATGAATGGGACAGCAATT
GGTGGCCTTGAACTGAGTAAGGAAGCTATGCTGAGCCTTGCTGCTGCTGCACAATGGGAG
AAGCAAAGAGAGATAAACCAAGCAAAGATAGACGCAAACTGCAGTAAAATTCAGGAAGCC
CTCAAGTCCCTGAACGAGTACAAAAGAACATGCGAGCTGCATGAAGTGAGCTACTATGAT
TCCTTCAAGCTTCAGCGGGAAGTGCATGACTTCAATTCAAATGTACGGAGGCTGGAACTA
GCCGGCTTTTGGGACGAGATAATTGAGATGTTGCGAAGGCGTGAGCTTCCAGACGCGTTC
GAAGGGCGAGAAGAGTGGGTGAACCTGGGGACCTCGTACCGCCGGCTGGTTGAGCCCCTG
GACATTGCAAACTACTACAGGCATTCCAAGAATGAGGACACCGGCTCCTACCTCTCCAAG
GGCAGGCCGAGACGTTACAAGTACACCCAGAAATGGCGCGAGCAGTCGCACCGCATCCCC
TTGGGTTCCAGCCTCGAGTCGTGCTTCTGGGCAATGTCGGAGGAGCTGCAGGCTGAGATG
ATCAACGGCAAATCATTCGAGGATCTGAAAGACAGGGTGGGTAAACTCGAGAGCGATGCA
CTTGGATGGTTCACCTCGGGAAATCTTGGCAGGGATGTGTTTCTGAGCAGCTCATCCTTT
GTGATATGGTGGAAGACACTCCCGGAGCAGCACAGGTCCGCGTCATGCATCGCGAGACTT
GTGCCTTCATAA
>TRIAE_CS42_7AS_TGACv1_569661_AA1821310|TRIAE_CS42_7AS_TGACv1_569661_AA1821310.8
ATGCAGAAGCAGCAGAAGAACGCGCACGTCCCGAAGTTCGGCAACTGGGACAACGACGGC
AACGTCCCCTACACGCTCTACTTCGACAACGCGCGCAAGGGCAAGGGCGGCAAGCCCATC
AACCCCAACGACCCCGTCGAGAACCCCGAGGCCTTCTCCTCCTCTGTCGTCGCGCCGTCG
CCGAACCGCTCCTTCGACCAGGGCAGGCCGGCTCTCCCTCCTGCCTCCCCGCCTCCCGCT
CACCACCACGAGCGCCGGCCCAGCGACGCGCCGGCGGTCGCCCCGCCGCTGTCCCCGTAC
CACCGGAACGCCGGTGGCGAGCCGCCGAGAAGAGGCCCTGGCGGCGGACGGGCAGGCGGA
GGCGGGTATAGCGTGGAGCAGTCGCCGGGGCCGTCCCCGCTGCACCCGTACGGACAGTCG
AGGGCCGAGTACTCCGATGGCAGCGGCTACGGCCTCGTGGCCAACTCCGTGGACCGGTCC
CGTGCCAGGGGCGCCTCGCGGGGCAACGAAACGCCGACGAGGGGGTCAGCGGTGCCCAAG
TTCGGCGACTGGGACTCCAACCCGGCGTCGGCGGACGGCTACACGCACATCTTCAACAAG
GTGAGGGAGGAGAAGAGCACCCAGGCCAAGGCACCGGGGTTCGGCAAGGACAACGTCGCC
TATGGCAACGGCCGCAGGCAGCACGACGACGGCTACGTCTCCTCGAGTCGCTGGTGCTTT
GGGTGGTGCAAGTAG
>TRIAE_CS42_5DL_TGACv1_433376_AA1411460|TRIAE_CS42_5DL_TGACv1_433376_AA1411460.1
ATGGTGCACGCCGACGAAACCACCCACATCCTCCTCGTCCCGTACCCGGCCCAGGGCCAC
CTCAACCCGATCCTCCAGTTCGGCAAGCGGCTCGCCGGCCACGGCGGCGTCCGGTGCACC
GTCGCGGCCACCCGGTTCGTCGTCGGCTCCACCAAGCCGTCCCCGGGCTCGGTGCACGTC
GCCGTCTTCTCCGACGGCTGCGACGCCGGCGGGCCCGCTGAGCTGGGCGGGCACAAGGGC
CCCTACTTCGAGCGGCTGGAGGCGGCCGGGTCCGAGGCGCTGGACGAGCTCCTCCGGTCC
GAGGCGGCGAGTGGCCGCCCAGTGCGCGTGGTGGTGTACGACACGTTCATGCCGTGGGTG
GCGCCCCTGGCGCGGCGGTACGGCGCGGCGTGCGCGGCGGTGCTCACCCAGACGTGCGCC
GTGGACATCATGTACACGCACGCGCGGGCCGGGCGCATGCCGGTGCCGGTGCGCGAGGGG
GACTCCCCACTCGAGCTCCCTGGACTGTCGTCCCGGCTCGGCGCCGCCGACGTGCCGACG
TTCCTGACCGACAGCGACGCGCACCACCCGTCCCTCCGCGACCTGCTGATGAACCAGTTC
GCCGGGCTCGACGCCGTGGATCACGTGTTCGTCAACTCTTTCTTCGACTTGGAGCCTCAG
GAAGCGGAGTACCTGGCGTCGACGCTGGGGGCCAGGACGATCGGGCCGACGGTGCCGTCG
GCGTACCTGGACAAGCGCCTGCCCGACGACGCGTCGTACGGCTTCCACCTGCACACCCCG
ATGACGGCCGTGACCAAGGCGTGGCTGGACGCGCGCCCGCCGCGCTCAGTCGTGTACGCC
TCCTTCGGCAGCATCGTGGCGCCGGGGCCGGACCAGATGGCCGAGGTGGCCGACGGCCTC
CGCTACGCCGGCAGCCCATTCCTGTGGGTGGTCCGCGCCACGGAGACGGCCAAGCTGCCG
GAGGGCTTCGCGGCGAGGGCGGCGGCGCGGGGGGACCTGATCGTGCCGTGGTGCCCGCAG
CTGGAGGTGCTGGCGCACGGCGCCGTGGGGTGCTTCGTGACGCACTGCGGGTGGAACTCC
ACCGTGGAGGCGCTGAGCGCCGGCGTGCCGATGGTGGCCGTGCCGCAGTGGTCGGACCAG
CCGACCAACGCCAAGTACATCGAGGACCTGTGGCGCGTCGGCGTGCGCGCGCGGCCGGAC
GCCGGCGGGCTGGTGAGGAAGCGGGAGGTGGAGAGACTTCACTGTGCACTTAGTGTTCAC
ATGATTATCTTTATCATCATGCGTATTCTGGGTCACTATGTGCAGCTAAACGACGCTCCC
CTCGGTCGCTCCCGCGGGCGACCAGGGAGCGAACCTAGCCGCCGCAAGAGCCTCACACCG
GCCTCCCCTCCCCTCGCCGCCGCCGACAGGAATCACCGGGCGAAGCCCGCGCGGCTCGGC
GGCGGCGGGGCCCTCTTCCTCCTCCTGGGCGAGCGGCGCGGGCCGATCACTTCGGGGGGA
GTTCGGGCTCGCGGTGGTCCGGGGCGGCGCGGCGTGGCTGCAGGGCGGCGCAGGGCGCTC
GGTGCGTGGGGTCGCACGGGCGGGATGGTGCTGCGTGGCGTGGGGCGCATGCCTAGGGGC
GGCCAGGTGCTGCGGGGCGCGTGCAGCTCAGATCTGGCGCTGGGCGACGCGTCTCGGTGG
CCATAG
>TRIAE_CS42_5DS_TGACv1_456986_AA1480690|TRIAE_CS42_5DS_TGACv1_456986_AA1480690.1
ATGGACAGCGCGACCTCGTCGTCCGGCGATGAGCGCGGCGGTGTGCACGTCCTGCTGGTG
CCGCTGCCGGCGCAGGGCCACATGAACCCGATGCTCCAGCTCGGCCGGCGCCTCGTGTAC
CACGGCCTGCGCCCCACGCTCGTCGCCACGCGGTACGTGCTCTCCACGGGCCCGCCCCCC
GGCGACCCCTTCCGCGTGGCCGCCTTCTCAGACGGGTTCGACGACGGCGGCATGGCCTCC
TGCCCGGACCCCGTCGAGTACTGCCGCAGGGCCGAGGCCGTGGGGTCCGAGACGCTGGCG
CAGGTCATCGCCGCCGAGGCGCGCGCCGGGAGGACGCCGTCCGTGATGGTCTACGACCCA
CACATGGCGTGGGCGCCGCTTGTGGCACGGGCCGCCGGCGTGCCGACCGCCGCGTTCATG
TCGCAGTCGTGCGCCGTGGACCTGATCTACGGGGAGGCGTGGGCGGGGCGCGCGCCGCTG
CCGATGGCGGACGGGAGCGCGCTGCGTTGCCGGGGCGCGGTGAGCGTGGACCTCGGCCCG
GAGGACCTGTCGCCGTTCGTGGTGTCGCCGGGGCTGTACCCCAAGTACCTCGACGTGTCG
ATCCGGCAGTTCGAGGGACTAGAGGACGCCGGCGACGTGCTCGTCAACTCCTTCCGTGAC
CTCGAACCGCAGGAGGCGGAGTATATGGAGTCCAGATGGCGCGCCAAGACAGTCGGCCCG
ACGCTGCCGTCCTTCTTCCTCGACGACGGCCGCCTGCCGTCGAACAAGGCCTACGGCGTC
AACTTCTTCAGCAGCGCCGCGCCGTGCATGGCATGGCTGGATCGGCAGCCTCCTTGCTCA
GTAGTCCTCGCGTCTTATGGGACGGTCTACAGCCTCGACGCCGGTGAGCTTGACGAGCTT
GGAAATGGGCTCTGCGATTCCGGCAAGCCATTTCTCTGGGTCGTGAGGTCCAACGAGGCA
CGGAAGATATCTGAAGAGCTCCATGGCAGGTGCAAGGAAAATGGATTAATTGTGCCTTGG
TGTCCCCAGCTTGAGGTTCTCGCGCATAAGGCCATAGGTTGTTTCTTGACTCATTGTGGA
TGGAACTCAACGACAGAGGCGCTTGTTGCTGGCGTGCCAATGGTGGCGATGCCGAGGTCG
GCCGACCAGCCAACCACGGCAAAGTACGTGGAGAGTGCATGGGGGACCGGCGTGCGGATG
CGGACAGATGAGAAAGGCTTGGTGATAAGGGAGGAGGTAGAGAGGTGCATCAGGAAGGTG
ATGGATGGGGAGGGAAAGGTTGAATACCGCAAAAATGCGACAAAATGGATGAGGATGGCC
AAAGAGGCAATGCAGGAAGGAGGGAGTTCCGACAAGAATATTGCTGAATTTGCGGCTAAG
TATTTATCATGA
>TRIAE_CS42_7AS_TGACv1_569661_AA1821310|TRIAE_CS42_7AS_TGACv1_569661_AA1821310.4
ATGGCTAAGCAGCAGAAGAACGCGCACGTCCCGAAGTTCGGCAACTGGGACAACGACGGC
AACGTCCCCTACACGCTCTACTTCGACAACGCGCGCAAGGGCAAGGGCGGCAAGCCCATC
AACCCCAACGACCCCGTCGAGAACCCCGAGGCCTTCTCCTCCTCTGTCGTCGCGCCGTCG
CCGAACCGCTCCTTCGACCAGGGCAGGCCGGCTCTCCCTCCTGCCTCCCCGCCTCCCGCT
CACCACCACGAGCGCCGGCCCAGCGACGCGCCGGCGGTCGCCCCGCCGCTGTCCCCGTAC
CACCGGAACGCCGGTGGCGAGCCGCCGAGAAGAGGCCCTGGCGGCGGACGGGCAGGCGGA
GGCGGGTATAGCGTGGAGCAGTCGCCGGGGCCGTCCCCGCTGCACCCGTACGGACAGTCG
AGGGCCGAGTACTCCGATGGCAGCGGCTACGGCCTCGTGGCCAACTCCGTGGACCGGTCC
CGTGCCAGGGGCGCCTCGCGGGGCAACGAAACGCCGACGAGGGGGTCAGCGGTGCCCAAG
TTCGGCGACTGGGACTCCAACCCGGCGTCGGCGGACGGCTACACGCACATCTTCAACAAG
GTGAGGGAGGAGAAGAGCACCCAGGCCAAGGCACCGGGGTTCGGCAAGGACAACGTCGCC
TATGGCAACGGCCGCAGGCAGCACGACGACGGCTACGTCTCCTCGAGTCGCTGGTGCTTT
GGGTGGTGCAAGTAG
>TRIAE_CS42_5DL_TGACv1_434515_AA1437410|TRIAE_CS42_5DL_TGACv1_434515_AA1437410.2
ATGGCCCAACATCAAGGGGTTCCTAAATTTGGGAACTGGGAGGACGAAGGCCAAGGCTAC
ACGCAGTACTTCGAGAACGCCCGCATGGGCAAATCTCCGGGAAGGCCTGTCAACCAGAAC
GATCGCAATGAAGGCGCTGCACAAGCACCCTCTAACGACCCACCGTCGGTCAAGGCCTCT
CCCTTGAGGCCGGGGTCCGAGCCGGGGCTGCGGAAGAACCGGGACGAAAGGCGTGCCACC
CGAGAAGACCTCCGTCGGCACGAGGCCGCTGCCCGGAAAACGCATGCCGAGTCGCCTAAC
CACAGATATGGTGACCAGACCAACTACGACGGTGCTGCGAGGAAAGCAAGCAATGAGAGG
TCACCCATCCATCCTCGGCAGCAGGCAAGGCTTGCAGACAAAGGTGGGGTTTCATCTCCT
ATTGCGGATCGTAGGGGTTCTGCTCCCACCACACCTGGAAGGTCCAAGATGAGGCCAACT
GGGCGCGGCGATGAAACGCCCGAGAGAGGGTCAGCTGTTCCAAAGTTTGGAGACTGGGAT
GAGAAAGATCCTTCGACTGGTGAAGGTTTCACTGACATATTTGAGAAGGTGAGGGAGGAG
AAGCAGTCCGGCGCGGATACTGTCGGTACCAGCCACGCATATAAGGACCGCTACAACCAA
GGGGACAGATATGAATCTTCGGGCTGCTCATGCTTCAGCTGGTTCAAGAAGTGA
>TRIAE_CS42_7AS_TGACv1_569661_AA1821310|TRIAE_CS42_7AS_TGACv1_569661_AA1821310.1
ATGAAGCTTCCTTGGAAGCAGCAGAAGAACGCGCACGTCCCGAAGTTCGGCAACTGGGAC
AACGACGGCAACGTCCCCTACACGCTCTACTTCGACAACGCGCGCAAGGGCAAGGGCGGC
AAGCCCATCAACCCCAACGACCCCGTCGAGAACCCCGAGGCCTTCTCCTCCTCTGTCGTC
GCGCCGTCGCCGAACCGCTCCTTCGACCAGGGCAGGCCGGCTCTCCCTCCTGCCTCCCCG
CCTCCCGCTCACCACCACGAGCGCCGGCCCAGCGACGCGCCGGCGGTCGCCCCGCCGCTG
TCCCCGTACCACCGGAACGCCGGTGGCGAGCCGCCGAGAAGAGGCCCTGGCGGCGGACGG
GCAGGCGGAGGCGGGTATAGCGTGGAGCAGTCGCCGGGGCCGTCCCCGCTGCACCCGTAC
GGACAGTCGAGGGCCGAGTACTCCGATGGCAGCGGCTACGGCCTCGTGGCCAACTCCGTG
GACCGGTCCCGTGCCAGGGGCGCCTCGCGGGGCAACGAAACGCCGACGAGGGGGTCAGCG
GTGCCCAAGTTCGGCGACTGGGACTCCAACCCGGCGTCGGCGGACGGCTACACGCACATC
TTCAACAAGGTGAGGGAGGAGAAGAGCACCCAGGCCAAGGCACCGGGGTTCGGCAAGGAC
AACGTCGCCTATGGCAACGGCCGCAGGCAGCACGACGACGGCTACGTCTCCTCGAGTCGC
TGGTGCTTTGGGTGGTGCAAGTAG
>TRIAE_CS42_5DS_TGACv1_456548_AA1473880|TRIAE_CS42_5DS_TGACv1_456548_AA1473880.2
ATGGAGAAGTTCCTGTTCGAGGAGCTGGCCGGGGACGCCGTGCGGGAGCTGCTGCGCGCG
GTGCAGGGCACCTTCCTGTGCCGCTCCACCGCCGAGCGCCTGCGCCGGAACGTCGAGCCG
CTGCTGCCCCTCGTGCAGCAGAACGGCCGCCACGCGCTCCGGAGCAACGCCGAGCTGGGC
GAGCTCGCCGTGCAGCTCAGGGAGGCGCTCGACCTCGCGCGCCGCGCCGCCGCCGCCCCG
CGCTGGAACGTGTACCGCACCGCGCAGCTGGCCCGCAGGATGGAGGCCGCCGACAAGGGC
ATCGAGCGCTGGCTGGCGCGCCACGCCCCCGCGCACGTGCTCGACGGCGTGCGCCGCCTC
CGCGACGAGGCCGAGGCCCGCATCGGCCGCCTCGAGCGCCGCGTCGAGGAGGTCGCCGCG
CTGCAGGCAGCCCCCACGATCCCGCCCGCCATGTCCCTTCCCGTCGCACTGCCGCCGCCG
CCCTCCAAGGGCATGGCGATGGCGGTAGAGGTGGCGCCGCCGACCAAGGCCATGGGGATG
CCGATGGAGGTGGCGCCACCGACCAAGGGCATGGGGATTCCGATGGATTTCGAGTTCCCG
TGCGAGGAGGAGAGCAAGGACGCCGGCTTGGTGGGAAGCGGCGTCAAGGTGGGCAAGGAG
AGAGTGAAGGAGATGGTGATGAGCAGCGGGGGCGGCTGGGAGGTCGTCGGCATCTGCGGC
ATGGGCGGCAGCGGCAAGACCACGCTCGCCATGGAGATCTATAAGGATCAAAAGATCCAA
GGCTACTTCAACAACAGGGTCTTCTTTGAGACGGTCTCACAGTCCGCAAATCTGGAGACC
ATCAAGATGAAGCTGTGGGAGCAGATCAGCAGCAATATTGTGCTTGGTGCATATAACCAG
ATACCGGAATGGCAGCTCAAGTTAGGGCCGAGGGACCGAGGACCAGTCCTTGTTATACTT
GATGATGTGTGGTCTCTCTCACAGCTCGAGGAGCTGGTCTTCAAGTTCCCTGGCTGCAAA
ACCCTTGTCGTATCAAGGTTGAAGTTCCCCACGTTAGTCTCCCGGACTTACGAAATGAAA
TTACTCGGCGAAGAGGAGGCTCTCTCTGTCTTCTGCAGTGCTGCCTTCGGTCAGGAGTCT
GTTCCTCAGACTGCTGACAAGAAACTGGTTAAGCAGGTTGCTGCCGAGTGCAGAGGGCTT
CCTCTAGCTCTCAAGGTTATCGGCGCATCCTTGCGTGATCAGCCTCCTATGATATGGTTG
AGCGCGAAGAACCGCTTGTCACGAGGAGAGTCTATATCGGACTCACATGAGACCAAACTC
CTCGAGAGAATGGCAGCAAGTGTCGAGTGCTTGTCGGGAAAGGTTAGGGAATGTTTCCTT
GACCTGGGTTGCTTCCCAGAGGATAAGAAGATCCCTCTTGATGTGTTGATCAATATTTGG
ATGGAGATACATGATCTTGACAAGCCAGATGCTTTCGCCATCCTCATGGAGCTATCGAAC
AAGAACCTGCTTACCCTAGTTAATGATGCACAGAATAAAGCTGGAGATTTATACAGTAAC
TATCATGACTACTCAGTGACGCAACATGATGTGTTGCGTGATCTGGCACTTCACATGAGC
GGTCGTGATTCTCTGAACAAAAGGAGGCGGTTAGTGATGCCAAGAAGAGAAGAATCGCTT
CCGAGAGATTGGCAGAGGAATAAGGACCTTCCCTTTGAAGCTCAGATTGTTTCTATTCAT
ACAGGTGATTATCTGTTCATCAACTTGGTTTTTTCTTGCATGTTATTTGCCGTGCAGTAT
CTTCTGCGAGTCCAGTCTGAAAGCTGCTCTTATGGAATTTGA
>TRIAE_CS42_5BL_TGACv1_407607_AA1358320|TRIAE_CS42_5BL_TGACv1_407607_AA1358320.1
ATGATTGATGATGGAGACTCTACTCCCTCTCCCTCCAGGCTCCACCACACCACACCACAG
CAGGCGAGAGAGAGAGAGAGTATTATTATTAAGGCCATAGGTAGTAGCAGGAACAGAGAT
CATCAATCACAACGGAGCCGCCACCACCACCACCGCAGCCTCCACTCTCCACCGCATCCG
GCAGCGGCGCGCGGCGGAGAAGCCGGTCCGGGGAAGCAGGCGAGCGACAGGAAGCAGCAG
CACCGGCAGCAAGAAGAAGAAGGAGAAGAAGAATCGGACGCCATAATGCAGCATCAAGGG
GTTCCTAAATTTGGGAACTGGGAGGACGAGGGCCAAGGCTACACGCAGTACTTCGAAAAC
GCCCGCAAATCTCCAGGAAGGCCCGTCAACCAGAACGATCGCAACCAAGGCGCTGCACAG
GCACCCCCGAACGACCCGCCGTCGGTCAAGGCCTCCCCCTTGAGGCCGGGGTCCGAGCCG
GGGCTGCGCAAGAACAGGGACGAAAGGCGTGCCACCCGAGAAGACGACCTCCGTCGGCAC
GAGCCCGCTGCCCGGAAAACACATGCCGAGTCGCCCAACCATAGATATGGTGACCAGAGC
AACTACGAAGGCGCTGCGAGGAAAGCGAGCAATGAGAGGTCACCCATCCATCCTCGGCAG
CAGGCAAGGCTTGCAAACAAAGGTGGGGTTTCATCTCCTGTTGCGGATCGCAGGGGTTCT
GCTCCCACCACGCCTGGAAGGTCCAAGATGAGGCCAACCGGCCGCGGCGATGAAACGCCC
GAGAGAGGATCAGCTGTGCCGAAGTTTGGAGACTGGGATGAGAAAGACCCTTCGACTGGT
GAAGGTTTCACTGACATATTTGAGAAGGTGAGGGAGGAGAAGCAGTCCGGCGCGGATACT
GTCGGCACCAGCCATGCATATAAGGACCGCTACAACCAAGGGGACAGATATGAATCTTCG
GGCTGCTCATGCTTCAGCTGGTTCAAGAAGTGA
>TRIAE_CS42_5DL_TGACv1_435763_AA1454630|TRIAE_CS42_5DL_TGACv1_435763_AA1454630.1
ATGGCTTCTCACGGCAAGGACACGCAAGAAGTCGTCGCCGGCGCCGACGCCAGCGCGGGC
CACGTGCTGCTGCTGCCGTACCCGAGCCAGGGCCACGTCCACCCCATGCTGCAGTTCGCC
AAGCGCCTCGCGCACCACGGCCTGCGCCCCACGCTCGCCGTCTCCCGCTACATCCTCGCC
ACCTGCAAGCCCGACGCCGCCGCGGTGGGGGACGTCCGCCTCGCCGCCGTATCCGACGGC
TGCGACGCGGGCGGGTTCGGCGAGTGCAACGACGTCACGGCCTACCTGGCGCTCCTCGAG
TCCGCGGGGTCGGAGACGCTGGGCGAGCTCCTAGACGCCGAGGCCGCGGAGGGGCGCCCC
GTCCGGGCGATGGTCTACGACGCGTTCCTGCCGTGGGCGCGCGGCGTGGCGCAGCGGCAC
GGCGCCGCCGCCGTGGCCTTCTTCACGCAGCCGTGCGCCGTCAACGTGGTGTACGGCCAC
GTGTGGTGCGAGCGGGTCGGCGTGCCGGTGGAGGCTGGATCCACCGTCACCGGTCTGCCC
GGGCTGCCGGCGCTCGAGCCCGAGGGCCTGCCGTGGTTCCTCAAGGTCGGGCCCGGCCCC
TACCCGGGCTACTTCGAGATGGTGATGAGCCAGTTCAAGGGGCTGGACCTGGCCGACGAC
GTGCTCGTCAACTCTTTCTACGAGCTCGAGCCCGAGGAGGCGGCGTACATGGCGTCGGCG
TGGCGCGCCAAGACGATCGGGCCGACGGTGCCGGCGTCCTACGTGGCCGACGACCGCATG
CCGTCGGACACCAAGTACGGCTTCCACCTCTTCGAGCTCACGGCCGCGCCGTGCGTGTCC
TGGCTGTCGGCCCACCCGGCGCGCTCCGTGGTGTTCGCCTCCTTCGGCAGCCTGTCCAAC
CTGGACCCGGCGGAGATGCGCGAGGTGGCGCACGGCCTCCTGGACGCCGGCCGCCCGTTC
CTCTGGGCCGTGCGCGAGTCGGAGAGCCACAAGCTGCCCGCCGGCTACGGCGACGCCGTC
GCGGCGCGCGGCGGGATGGTGGTGTCGTGGTGCCCGCAGCTGGAGGTGCTGGCGCACCCG
GCCGTGGGGTGCTTCCTGACGCACTGCGGCTGGAACTCGACGTCGGAGGCGCTGGTGGCC
GGCGTGCCGATGGTGGCGCTGCCGCAGTGGACGGACCAGCCGATGAACGCCAAGTACGTG
GAGGCCGTGTGGCGGGCGGGCGCGCGCGTGCGGCCCGCCGCCGCGGACGGGCTCGCGCGG
AGGGGGGAGGTGGCGGGCGGGATCGAGGCGGTGATGGCCGGCGAGCGGAGCGGCGAGTAC
AGGAGGAACGCCGCTGCGTGGGCGGAGAAGGCCCGGGCGGCCAGCGGGGAGGGCGGCAGC
TCCGACCGGAACATCGCCGAGTTCGTCGCCAAGTATGGATCCAGCTCCAAGTGA
>TRIAE_CS42_5AS_TGACv1_392961_AA1266850|TRIAE_CS42_5AS_TGACv1_392961_AA1266850.2
ATGGAGAAGTTCCTGTTCGAGGAGCTGGCCGGGGACGCCGTGCGGGAGCTGCTGCGCGCG
GTGCAGGGCACCTTCCTGTGCCGCTCCACCGCCGAGCGCCTGCGCCGGAACGTCGAGCCG
CTGCTGCCCCTCGTGCAGCAGAACGGCCGCCACGCGCTCCGCAGCAACGCCGAGCTGGGC
GAGCTCGCCGTGCAGCTCAGGGAGGCGCTCGACCTCGCGCGCCGCGCCGCCGCCGCCCCG
CGCTGGAACGTCTACCGCACCGCGCAGCTGGCGCGCAGGATGGAGGCCGCCGACAAGGGC
ATCGAGCGCTGGCTGGCGCGCCACGCACCCGCGCACGTGCTCGACGGCGTGCGCCGCCTC
CGCGACGAGGCCGAGGCGCGCATCGGCCGCCTGGAGCGCCGCGTCGAGGAGGTCGCCGCG
ATGCAGGCGCCCCCCACGATCCCGCCCGCCATGTCCCTCCCCGTCGCGCTACCGCCGCCG
CCCTCCAAGGGCATGGCGATGGCGGTGGAGGTGGCGCCGCCGACCAAGGGCATGGGCATG
CCGATGGAGGTGGCGCCGCCGACCAAGGGCATGGGGATTCCGATGGATTTCGACCTCCCG
TGCGAGGAGGAGAGCAAGGGCGGCGGCTTGGTGGGAAGCGGCGTCAAGGTGGGCAAGGAG
AGAGTGAAGGAGATGGTGATGAGCAGCGGCGGCGGCTGGGAGGTCGTCGGCATCTGCGGC
ATGGGCGGCAGCGGCAAGACCACGCTCGCCATGGAGATCTATAAGGATCAAAAGATCCAA
GGCTACTTCAACAACAGGGTCTTCTTTGAGACGGTCTCGCAGTCCGCAAATCTGGAGACC
ATCAAGATGAAGCTGTGGGAGCAGATCAGCAGCAATATTGTGCTTGGTGCATATAACCAG
ATCCCGGAATGGCAGCTCAAGTTAGGGCCGAGGGACCGAGGACCAGTTCTTGTTATACTT
GATGATGTGTGGTCTCTCTCACAGCTCGAGGAGCTGGTCTTCAAGTTCCCTGGCTGCAAG
ACTCTTGTCGTATCAAGGTTGAAGTTCCCTACGTTAGTCTCCCGGACATACGAAATGAAA
TTACTCGGCGATGAGGAGGCTTTGTCTCTCTTCTGCAGTGCTGCCTTCAATCAGGAGTCT
GTTCCTCAGACTGCTGACAAGAAACTGGTTAAGCAGGTTGCTGCCGAGTGCAGAGGGCTT
CCTCTAGCTCTCAAGGTTATCGGCGCATCCTTGCGTGATCAGCCTCCTATGATATGGTTG
AGCGCGAAGAACCGCTTGTCACGAGGAGAGTCTATATCGGACTCACATGAGACCAAACTC
CTCGAGAGAATGGCAGCAAGTGTCGAGTGCTTGTCGGGAAAGGTCAGGGAATGTTTCCTT
GACCTGGGCTGCTTCCCAGAGGATAAGAAGATCCCTCTTGATGTGTTGATCAATATTTGG
ATGGAGATACATGATCTTGACAAGCCAGATGCTTTTGCCATCCTCATGGAGCTATCGAAC
AAGAACCTGCTTACCCTAGTTAATGATGCACAGAATAAAGCTGGAGATTTATACAGTAAC
TATCATGACTACTCAGTGACGCAACATGATGTGTTGCGTGATCTGGCACTTCACATGAGT
GGCCGTGATTCTCTGAACAAACGGAGGCGGTTAGTGATGCCAAGAAGAGAAGAATCGCTT
CCGAGAGATTGGCAGAGGAATAAGGACCTTCCTTTTGAAGCTCAGATTGTTTCTATTCAT
ACAGGTGAGATGAAAGAATCTGACTGGTTCCAGATGAGCTTCCCCAAGGCAGAAGTTCTT
ATCCTCAACTTCGCCTCAAGTGTATACTACCTCCCGTCGTTCATTGCAACAATGCAGAAC
CTGAAGGCCCTGGTGCTGATCAACTATGGTACCACCAGTGCAGCCCTTGACAATTTGTCT
GCCTTCACCACACTAAGTGACCTGAGGAGTCTTTGGCTGGAAAAGATTACGCTCCCGCCG
CTGCCGAAAAGCACAATCCCACTGAAGAACCTGCGCAAGATCTCCCTCGTCCTTTGTGAG
CTGAACAACAGCCTAAGAGGATCGACGATGGATCTCTCCATGACGTTTCCGCGCCTATCC
AACCTCACCATCGACCATTGCGTAGATCTGAAGGAGCTGCCACCTAGTGTGTGTGAAATC
AGCTCGCTGGAGAGCATCTCCTTGTCAAACTGCCATGACCTCACAGAGCTGCCATATGAG
CTGGGCAAGCTGCACTGCCTGAGCATCCTGCGGGTGTACGCCTGCCCGGCGCTGTGGAAG
CTTCCGCCGTCGGTATGCAGCCTGAAGAGGCTGAAATACCTGGACATATCGCAGTGCATT
AACCTCACAGACCTTCCAGAAGAGCTTGGCCACCTGACAAACCTAGAGAAGATCGACATG
CGGGAATGCTCGCGGTTGAGGAGCCTCCCGAGGTCCTCCTCGTCGCTGAAGTCCCTCGGG
CACGTCGTGTGCGACGAGGAGACGGCGATGCTGTGGAGGGAGGCCGAGCAGGTCATCCCG
GACCTCCGTGTGCAGGTAGCAGAAGAGTGTTACAACCTGGACTGGCTTGTAGACTGA
>TRIAE_CS42_U_TGACv1_642291_AA2115230|TRIAE_CS42_U_TGACv1_642291_AA2115230.1
ATGGCTAAGCAGCAGAAGAACGCGCACGTCCCGAAGTTCGGCAACTGGGACAACGACGGC
AACGTCCCCTACACGCTCTACTTCGACAACGCACGCAAGGGCAAGGGCGGCAAGCCCATC
AACCCCAACGACCCCGTCGAGAACCCCGAGGCCTTCTCCTCCTCCGTCGTCGCGCCGTCG
CCGAACCGCTCCTTCGACCAGGGCAGGCCGGCTCTCCCTCCTGCCTCCCCGCCTCCGGCT
CACCACCACGAGCGCCGGCCCAGCGACGCGCCGGCGGCCGCCCCGCCGCTGTCCCCGTAC
CACCGCAACTCCGGTGGCGAGCCGCCAAGAAGAGGCCCCGGCGGCGGACGGGCAGGCGGA
GGCGGGTACAGCGTGGAGCAGTCACCGGCACCGTCCCCGCTGCACCCGTACGGGCAGTCG
AGGGCCGAGTACTCCGATGGCAGCGGCTACGGCCTCGTGGCCAACTCCGTCGACCGGTCC
CGTGCCAGGGGCGCCTCCCGCGGCAACGAAACACCGACGAGGGGGTCGGCGGTGCCCAAG
TTCGGCGACTGGGACTCCAACCCGGCGTCGGCCGATGGCTACACGCACATCTTCAACAAG
GTGAGGGAGGAGAAGAGCACCCAGGCCAAGGCACCGGGGCTTGGCAAGGACAACGTCGCA
TATGGCAATGGCGCCAGGAAGCACGACGACGGCTACGTCTCCTCGAGTCGCTGGTGCTTT
GGGTGGTGCAAGTAG
>TRIAE_CS42_5BL_TGACv1_404294_AA1294310|TRIAE_CS42_5BL_TGACv1_404294_AA1294310.1
ATGGCTTCTCACGGCGAGGACGCGCAAGCAGCTGTCGTTGGCGCCGAACCCGGCGGGGGG
CACGTGCTGCTCTTGCCCTACCCGAGCCAGGGCCATGTCCACCCGATGCTGCAGTTCGCC
AAGCGCCTTGCGCACCACGGCCTGCGCCCCACGCTCGCCGTCTCCCGCTACATCCTCGCC
ACCTGCAAGCCCGACGCCGCCGCGCTCGGCGCCGTGCGCCTCGCGGCCGTCTCGGACGGC
TGCGACGCGGGCGGGTTCGGCGAGTGCAACGACGTCACGGCCTACCTAGCGCTCCTGGAG
GCCGCAGGATCGGAGACGCTCGGGGAGCTCCTTCGCACCGAGGCCGCGGAGGGGCGCCCC
GTCCGGGCGGTGGTCTACGACGCGTTCCTGCCGTGGGCGCGCGGCGTGGCGCAGCGGCAC
GGCGCCGCCGCCGTCGCCTTCTTCACCCAGCCGTGCGCCGTCAACGTGGTCTACGGCCAC
GTGTGGTGCGAGCGGGTCGGCGTGCCTGTGGAGGCTGGATCCACCGTCGTCGGCCTGCCT
GGGCTGCCGGCGCTCGAGCCGGAGGGCCTGCCGTGGTTCCTCAAGGTCGGGCCCGGCCCC
TACCCGGGCTACTTCGAGATGGTGATGAGCCAGTTCAAGGGGCTGGAGCTGGCCGACGAC
GTGCTCGTCAACTCTTTCTACGAGCTCGAGCCCGACGAGGCGGCGTACATGGCGTCGTCG
TGGCGCGCCAAGACGATCGGGCCGACGGTGCCGGCGTCCTACGTGTGCGATAACCGCATG
CCGTCGGACACCAAGTACGGCTTCCACCTCTTCGAGCTCACGGCCGCGCCGTGCGTGTCC
TGGCTGTCGGCCCACCCGGCGCGCTCCGTGGTGTTCGCCTCCTTCGGCAGCCTGTCCAAC
CTGGACCCGGCGGAGATGCGCGAGGTCGCGCACGGCCTCCTGGACGCCGGCCGCCCCTTC
CTCTGGGCCGTCCGCGAGTCGGAGGCCCACAAGCTGCCCGCCGGCTACGGCGGCGCCGTC
GCGGCGCGCGGCGGGGTGGTGGTGTCGTGGTGCCCGCAGCTGGAGGTGCTGGCGCACCCG
GCCGTGGGGTGCATCCTGACGCACTGCGGGTGGAACTCGACGTCGGAGGCGCTGGTGGCT
GGCGTGCCGATGGTGGCGCTGCCGCAGTGGACGGACCAGCCGATGAACGCCAAGTACGTG
GAGGCCGTGTGGCGGGCCGGCGTGCGCGTACGGCCCGCCGCCGGGGACGGGCTCGCGCGG
CGGGGGGAGGTGGCCAGCGGGATCGAGGCGGTGATGGCCGGCGAGCGGAGCGGCGAGTAC
AGGAGGAACGCCGCCGCGTGGGCGGAGAAGGCCCGGGCGGCCAGCAAGGAGGGCGGCAGC
TCCGACCGGAACATCGCCGAGTTCGTCGCCAAGTATGGCTCCAGCTCCAAGTGA
>TRIAE_CS42_7AS_TGACv1_569661_AA1821310|TRIAE_CS42_7AS_TGACv1_569661_AA1821310.7
ATGAAGCTTCCTTGGAAGCAGCAGAAGAACGCGCACGTCCCGAAGTTCGGCAACTGGGAC
AACGACGGCAACGTCCCCTACACGCTCTACTTCGACAACGCGCGCAAGGGCAAGGGCGGC
AAGCCCATCAACCCCAACGACCCCGTCGAGAACCCCGAGGCCTTCTCCTCCTCTGTCGTC
GCGCCGTCGCCGAACCGCTCCTTCGACCAGGGCAGGCCGGCTCTCCCTCCTGCCTCCCCG
CCTCCCGCTCACCACCACGAGCGCCGGCCCAGCGACGCGCCGGCGGTCGCCCCGCCGCTG
TCCCCGTACCACCGGAACGCCGGTGGCGAGCCGCCGAGAAGAGGCCCTGGCGGCGGACGG
GCAGGCGGAGGCGGGTATAGCGTGGAGCAGTCGCCGGGGCCGTCCCCGCTGCACCCGTAC
GGACAGTCGAGGGCCGAGTACTCCGATGGCAGCGGCTACGGCCTCGTGGCCAACTCCGTG
GACCGGTCCCGTGCCAGGGGCGCCTCGCGGGGCAACGAAACGGTAAGCCTCTGA
>TRIAE_CS42_7BS_TGACv1_592027_AA1928580|TRIAE_CS42_7BS_TGACv1_592027_AA1928580.1
ATGGCTAAGCAGCAGAAGAACGCGCACGTCCCGAAGTTCGGCAACTGGGACAACGACGGC
AACGTCCCCTACACGCTCTACTTCGACAACGCGCGCAAGGGCAAGGGCGGCAAGCCCATC
AACCCCAACGACCCCGTAGAGAACCCCGAGGCCTTCTCCTCCTCCGTCGTCGCGCCGTCG
CCGAACCGCTCCTTCGACCAGGGCAGGCCGGCTCTCCCTCCTGCCTCCCCGCCTCCCGCT
CACCACCACGAGCGCCGGCCCAGCGACGCGCCGGCGGCCGCCCCGCCGCTGTCCCCGTAC
CACCGCAACGCCGGTGGCGAGCCGCCAAGAAGAGGCCCTGGCGGCGGACGGGCAGGCGGA
GGCGGGTACAGCGTGGAGCAGTCGCCGGCGCCGTCCCCGCTGCACCCGTACGGTCAGTCG
AGGGCCGAGTACTCCGATGGCAGCGGCTACGGCCTCGTGGCCAACTCCGTCGACCGGTCC
CGTGCCAGGGGCGCCTCCCGCGGCAACGAAACGCCGACGAGGGGTTCCGCGGTGCCCAAG
TTCGGCGACTGGGACTCCAACCCGGCGTCGGCGGACGGCTACACGCACATCTTCAACAAG
GTGAGGGAGGAGAAGAGCACCCAGGCCAAGGCACCGGGGTTCGGCAAGGACAACGTCGCC
TATGGCAACGGCGCCAGGCAGCACGACGACGGCTACGTCTCCTCGAGTCGCTGGTGCTTT
GGGTGGTGCAAGTAG
>TRIAE_CS42_5DS_TGACv1_456986_AA1480690|TRIAE_CS42_5DS_TGACv1_456986_AA1480690.3
ATGGACAGCGCGACCTCGTCGTCCGGCGATGAGCGCGGCGGTGTGCACGTCCTGCTGGTG
CCGCTGCCGGCGCAGGGCCACATGAACCCGATGCTCCAGCTCGGCCGGCGCCTCGTGTAC
CACGGCCTGCGCCCCACGCTCGTCGCCACGCGGTACGTGCTCTCCACGGGCCCGCCCCCC
GGCGACCCCTTCCGCGTGGCCGCCTTCTCAGACGGGTTCGACGACGGCGGCATGGCCTCC
TGCCCGGACCCCGTCGAGTACTGCCGCAGGGCCGAGGCCGTGGGGTCCGAGACGCTGGCG
CAGGTCATCGCCGCCGAGGCGCGCGCCGGGAGGACGCCGTCCGTGATGGTCTACGACCCA
CACATGGCGTGGGCGCCGCTTGTGGCACGGGCCGCCGGCGTGCCGACCGCCGCGTTCATG
TCGCAGTCGTGCGCCGTGGACCTGATCTACGGGGAGGCGTGGGCGGGGCGCGCGCCGCTG
CCGATGGCGGACGGGAGCGCGCTGCGTTGCCGGGGCGCGGTGAGCGTGGACCTCGGCCCG
GAGGACCTGTCGCCGTTCGTGGTGTCGCCGGGGCTGTACCCCAAGTACCTCGACGTGTCG
ATCCGGCAGTTCGAGGGACTAGAGGACGCCGGCGACGTGCTCGTCAACTCCTTCCGTGAC
CTCGAACCGCAGGAGGCGGAGTATATGGAGTCCAGATGGCGCGCCAAGACAGTCGGCCCG
ACGCTGCCGTCCTTCTTCCTCGACGACGGCCGCCTGCCGTCGAACAAGGCCTACGGCGTC
AACTTCTTCAGCAGCGCCGCGCCGTGCATGGCATGGCTGGATCGGCAGCCTCCTTGCTCA
GTAGTCCTCGCGTCTTATGGGACGGTCTACAGCCTCGACGCCGGTGAGCTTGACGAGCTT
GGAAATGGGCTCTGCGATTCCGGCAAGCCATTTCTCTGGGTCGTGAGGTCCAACGAGGCA
CGGAAGATATCTGAAGAGCTCCATGGCAGGTGCAAGGAAAATGGATTAATTGTGCCTTGG
TGTCCCCAGCTTGAGGTTCTCGCGCATAAGGCCATAGGTATGAAATTGTCAATCTTTGAT
AAAGTAGATCTAAACAAATACTACTAG
>TRIAE_CS42_5DL_TGACv1_434515_AA1437410|TRIAE_CS42_5DL_TGACv1_434515_AA1437410.1
ATGCAACATCAAGGGGTTCCTAAATTTGGGAACTGGGAGGACGAAGGCCAAGGCTACACG
CAGTACTTCGAGAACGCCCGCATGGGCAAATCTCCGGGAAGGCCTGTCAACCAGAACGAT
CGCAATGAAGGCGCTGCACAAGCACCCTCTAACGACCCACCGTCGGTCAAGGCCTCTCCC
TTGAGGCCGGGGTCCGAGCCGGGGCTGCGGAAGAACCGGGACGAAAGGCGTGCCACCCGA
GAAGACCTCCGTCGGCACGAGGCCGCTGCCCGGAAAACGCATGCCGAGTCGCCTAACCAC
AGATATGGTGACCAGACCAACTACGACGGTGCTGCGAGGAAAGCAAGCAATGAGAGGTCA
CCCATCCATCCTCGGCAGCAGGCAAGGCTTGCAGACAAAGGTGGGGTTTCATCTCCTATT
GCGGATCGTAGGGGTTCTGCTCCCACCACACCTGGAAGGTCCAAGATGAGGCCAACTGGG
CGCGGCGATGAAACGCCCGAGAGAGGGTCAGCTGTTCCAAAGTTTGGAGACTGGGATGAG
AAAGATCCTTCGACTGGTGAAGGTTTCACTGACATATTTGAGAAGGTGAGGGAGGAGAAG
CAGTCCGGCGCGGATACTGTCGGTACCAGCCACGCATATAAGGACCGCTACAACCAAGGG
GACAGATATGAATCTTCGGGCTGCTCATGCTTCAGCTGGTTCAAGAAGTGA
>TRIAE_CS42_5BS_TGACv1_423573_AA1379790|TRIAE_CS42_5BS_TGACv1_423573_AA1379790.1
ATGGACAGCGCGACCTCGTCGTCCGGCGATGAGCGCGGCGGCGTGCACGTCCTGCTGGTG
CCGCTGCCGGCGCAGGGCCACATGAACCCGATGCTCCAGCTCGGCCGGCGCCTCGCGTAC
CACGGTCTGCGCCCCACGCTCGTCGCCACGCGGTACGTGCTCTCCACGGGCCCGCCCCCC
GGTGACCCCTTCCGCGTGGCCGCCTTCTCAGACGGGTTCGACGAGGGCGGCATGGCCTCC
TGCCCGGACCCCGTCGAGTACTGCCGCAGGGCCGAGGCCGTGGGGACCGAGACGCTGGCG
CAGGTCATCGCCGCCGAGGGGCGCGCCGGGAGGACGCCGTCCGTGATGGTCTACGACCCG
CACATGGCGTGGGCGCCGCTTGTGGCGCGGGCCGCGGGCGTGCCGACCGCCGCGTTCATG
TCGCAGTCGTGCGCCGTGGACCTGATCTACGGGGAGGCGTGGGCGGGGCGCGCGCCGCTG
CCGATGGCGGACGGGAGCGCGCTGCATCGCCGGGGCGCGGTGAGCGTGGACCTCGGGCCC
GAGGATCTGTCGCCGTTCGTGGTGTCGCCGGGGCTGTACCCCAAGTACCTCGACGTGTCG
ATCCGGCAGTTCCAGGGCCTAGAGCACGCCGGCGACGTGCTCGTCAACTCCTTCCGTGAC
CTCGAACCGCAGGAGGCGGAGTACATGGAGTCCAGATGGCGGGCCAAGACGGTCGGCCCG
ACGCTGCCGTCCTTCTTCCTCGACGACAGCCGCCTGCCGTCGAACAAGGCCTACGGCGTC
AACTTCTTCAGCAGCGCCGCGCCGTGCATGGCATGGCTGGATAGGCAGCCTCCTTGCTCA
GTAGTCCTCGCGTCTTATGGGACGGTCTACAGCCTCGACGCCGGTGAGCTTGACGAGCTT
GGAAATGGGCTCTGCGATTCTGGCAAGCCATTTCTCTGGGTCGTGAGGTCCAACGAGGCA
CAGAAGATATCTGAAGAGCTCCATGGCAGGTGCAAGGAAAATGGATTAATCGTGCCTTGG
TGTCCCCAGCTTGAGGTTCTCGCGCATAAGGCCATAGGTTGTTTCTTGACTCATTGCGGA
TGGAACTCAACGACAGAAGCACTTGTTGCCGGTGTGCCAATGGTGGCGATGCCGAGGTCG
GCCGACCAGCCAACCACGGCAAAGTACGTGGAGAGTGCATGGGAAACCGGCGTGCGAATG
CGGACAGATGAGAAAGGTTTGGTGAGGAGGGAGGAGGTAGAGAGGTGCATCAGGAAGGTG
ATGGATGAGGAGGGAAAGATTGAATACCGCAAAAATGCGACAAAATGGATGAGGATGGCC
AAAGAGGCAATGCAGAAAGGAGGGAGTTCTGACAAGAATATTGCTGAATTTGCGGCTAAG
TATTTATCAAGATGA
>TRIAE_CS42_7AS_TGACv1_569068_AA1806230|TRIAE_CS42_7AS_TGACv1_569068_AA1806230.1
ATGACTGACTCAGTCATCAGTCTGTGGAGCCTTGGCAAGCTGAACTACCTGCAGGATCTT
CATCTTAACATGTCGTGTATTCCTTCACTTCTGGGCGTGGAAGCTCTGGCTCATTTGATC
GGAGGGCATGGTAACCTGAAAACTATAGTAATGTCTCATGGCTCATCGGTGATTCCTGGC
GCCTCAAAAGCAATAATTTCCTGGGATGACTTGGAACCTCTCCCCCTTCTCCAGAGATTT
GAATGCTCGCCGCACAGCTGCATCACATTTTCCCGAATTCCTAAGTGGATTAAAGAACTT
AGCCACCTGTGCATTCTGAAGATTGCAGTGGTGGAACTGCAGATTAGTTGGGTTGATATT
CTGAGAGGATTGCCTGCCCTCACTGCTCTGTCTCTGTATGTGCGGCGTGCGCCCATTGAA
AGGATCATCTTCAACAAGGCAGACGGGTTCTCAGTTCTCAAGTACTTCAAGTTGACTTGC
ACGAGTGGTATAGCGTGTCTAAAATTTGAGGCGCAAGCAATGCCTAATCTCTGGAAGCTC
AAGCTAGGTTTCAATGCCACCCCCCGAATGGACCAACATCAACTTATCCGCATCGAGCAT
ATGCCAAACCTTAAAGGGATATCCGTAAAATTTGGGGGTGTAGCTGCTCATATAGAGTAT
GCGAGGTCTGTTGTAACTAGTCATCCGAGAAATCCTACAATCAATATGCAATTGGTGAAT
TTTTGTTCAAATTGTGATGGAAGCACAAAACAGAACCTTCTCACCAACTGGGCTGTCAAG
TCACGTGCCGCAGCCTCAGCACCAATGGAGGATCCTCCCAGTCACTTCACCACCACCTTC
TCCAGCTCCGATGGCATCTTCATGGCAGACATGAACTTGGAGGCGCTCTGCCGCCTATCT
GACAACCTCGCCGCCGTCTTCCGCTCGCCGGATGTCTTCGCCTTCCTTGTTGACATGCAC
ATCGTCGTGCCCGACGCGCCCGACCTGCCTGTGCACCTTCCCATGCTCTGCGCACGAAGT
CCCTTCCTGCATGATTTCTTCATGCGCCGTGCCGCTGCCGTGAAGGGCAACCGGCTGGAC
CTCCGCGAGCTTCTGGGTGAGAAGATGGAGGTCGGGTACGAGTCATTGCAGCTGGTGCTC
GAGTACCTGTACACCGGCTGCGTCGGCGACCTTCCCAAGTCGGTGTGCGTCTGCGCTGAT
GTAGATGGCTGCACGCATGTCGGCTGCCACCCCGTCATCTCCTTCATGGTGCAGGTCCTC
TTTGCCGCATCCACCTTCCAGATTGCCAAGCTCACCAACCTCTTCCAGTGGCGTCTCCTT
GATGTCCTTGATGATGTTGAAGTTGATAACCTTCCATTGATCTTATCTGTTGCAAACTTA
TGCAATAAATCATGCATGAAACTTCTCGAGAGATGCCTTGAGATGGTAGTTCGGTCAAAT
CTTGACATGATTACTCTTGAGAAAGCATTGCCTCCAGATATTATCAAGCAAATTGCTGAT
TCACGCCTAAGTCTTGGGTTAGTTTCAGCCGAAGACAAGGGATTTCCTAACAAACATGTA
AGAAGGATACTCCAAGCTCTTGACAGTAATGATGCGGAGGTAGCGACGATCCTGCACCAG
GAAGGGCAGACTAATCTTGATGATGCGTTTGCGTTGCACTATGCTGTTGAACATTGTGAC
TCAAAGATCATAACAGAAATTTTGGACATCACACTTGCAGATGTTAATCATAGAAATCCT
AGAGGTTATACTGTTCTTCACATTGCTGCCAGGCGAAGAGATCCCAAAATTCTTGCTTCT
CTTTTAACCAAGGGTGCTCGGCCTTCCGATCTTACATTTGATGGAAGAACAGCAGTTCAA
ATCTCAAAAAGACTCACAAAACATAGGGATTACTTTGGGGTTACTGAAAAAGGGAAATCG
TCTCCTCAAGATCGGTTATGCATTGAGATACTAGAGCAAGCTGAAAGAAAAGCACAACTT
GGAGAAGAATGA
>TRIAE_CS42_5AS_TGACv1_392961_AA1266850|TRIAE_CS42_5AS_TGACv1_392961_AA1266850.3
ATGGAGAAGTTCCTGTTCGAGGAGCTGGCCGGGGACGCCGTGCGGGAGCTGCTGCGCGCG
GTGCAGGGCACCTTCCTGTGCCGCTCCACCGCCGAGCGCCTGCGCCGGAACGTCGAGCCG
CTGCTGCCCCTCGTGCAGCAGAACGGCCGCCACGCGCTCCGCAGCAACGCCGAGCTGGGC
GAGCTCGCCGTGCAGCTCAGGGAGGCGCTCGACCTCGCGCGCCGCGCCGCCGCCGCCCCG
CGCTGGAACGTCTACCGCACCGCGCAGCTGGCGCGCAGGATGGAGGCCGCCGACAAGGGC
ATCGAGCGCTGGCTGGCGCGCCACGCACCCGCGCACGTGCTCGACGGCGTGCGCCGCCTC
CGCGACGAGGCCGAGGCGCGCATCGGCCGCCTGGAGCGCCGCGTCGAGGAGGTCGCCGCG
ATGCAGGCGCCCCCCACGATCCCGCCCGCCATGTCCCTCCCCGTCGCGCTACCGCCGCCG
CCCTCCAAGGGCATGGCGATGGCGGTGGAGGTGGCGCCGCCGACCAAGGGCATGGGGATT
CCGATGGATTTCGACCTCCCGTGCGAGGAGGAGAGCAAGGGCGGCGGCTTGGTGGGAAGC
GGCGTCAAGGTGGGCAAGGAGAGAGTGAAGGAGATGGTGATGAGCAGCGGCGGCGGCTGG
GAGGTCGTCGGCATCTGCGGCATGGGCGGCAGCGGCAAGACCACGCTCGCCATGGAGATC
TATAAGGATCAAAAGATCCAAGGCTACTTCAACAACAGGGTCTTCTTTGAGACGGTCTCG
CAGTCCGCAAATCTGGAGACCATCAAGATGAAGCTGTGGGAGCAGATCAGCAGCAATATT
GTGCTTGGTGCATATAACCAGATCCCGGAATGGCAGCTCAAGTTAGGGCCGAGGGACCGA
GGACCAGTTCTTGTTATACTTGATGATGTGTGGTCTCTCTCACAGCTCGAGGAGCTGGTC
TTCAAGTTCCCTGGCTGCAAGACTCTTGTCGTATCAAGGTTGAAGTTCCCTACGTTAGTC
TCCCGGACATACGAAATGAAATTACTCGGCGATGAGGAGGCTTTGTCTCTCTTCTGCAGT
GCTGCCTTCAATCAGGAGTCTGTTCCTCAGACTGCTGACAAGAAACTGGTTAAGCAGGTT
GCTGCCGAGTGCAGAGGGCTTCCTCTAGCTCTCAAGGTTATCGGCGCATCCTTGCGTGAT
CAGCCTCCTATGATATGGTTGAGCGCGAAGAACCGCTTGTCACGAGGAGAGTCTATATCG
GACTCACATGAGACCAAACTCCTCGAGAGAATGGCAGCAAGTGTCGAGTGCTTGTCGGGA
AAGGTCAGGGAATGTTTCCTTGACCTGGGCTGCTTCCCAGAGGATAAGAAGATCCCTCTT
GATGTGTTGATCAATATTTGGATGGAGATACATGATCTTGACAAGCCAGATGCTTTTGCC
ATCCTCATGGAGCTATCGAACAAGAACCTGCTTACCCTAGTTAATGATGCACAGAATAAA
GCTGGAGATTTATACAGTAACTATCATGACTACTCAGTGACGCAACATGATGTGTTGCGT
GATCTGGCACTTCACATGAGTGGCCGTGATTCTCTGAACAAACGGAGGCGGTTAGTGATG
CCAAGAAGAGAAGAATCGCTTCCGAGAGATTGGCAGAGGAATAAGGACCTTCCTTTTGAA
GCTCAGATTGTTTCTATTCATACAGGTGAGATGAAAGAATCTGACTGGTTCCAGATGAGC
TTCCCCAAGGCAGAAGTTCTTATCCTCAACTTCGCCTCAAGTGTATACTACCTCCCGTCG
TTCATTGCAACAATGCAGAACCTGAAGGCCCTGGTGCTGATCAACTATGGTACCACCAGT
GCAGCCCTTGACAATTTGTCTGCCTTCACCACACTAAGTGACCTGAGGAGTCTTTGGCTG
GAAAAGATTACGCTCCCGCCGCTGCCGAAAAGCACAATCCCACTGAAGAACCTGCGCAAG
ATCTCCCTCGTCCTTTGTGAGCTGAACAACAGCCTAAGAGGATCGACGATGGATCTCTCC
ATGACGTTTCCGCGCCTATCCAACCTCACCATCGACCATTGCGTAGATCTGAAGGAGCTG
CCACCTAGTGTGTGTGAAATCAGCTCGCTGGAGAGCATCTCCTTGTCAAACTGCCATGAC
CTCACAGAGCTGCCATATGAGCTGGGCAAGCTGCACTGCCTGAGCATCCTGCGGGTGTAC
GCCTGCCCGGCGCTGTGGAAGCTTCCGCCGTCGGTATGCAGCCTGAAGAGGCTGAAATAC
CTGGACATATCGCAGTGCATTAACCTCACAGACCTTCCAGAAGAGCTTGGCCACCTGACA
AACCTAGAGAAGATCGACATGCGGGAATGCTCGCGGTTGAGGAGCCTCCCGAGGTCCTCC
TCGTCGCTGAAGTCCCTCGGGCACGTCGTGTGCGACGAGGAGACGGCGATGCTGTGGAGG
GAGGCCGAGCAGGTCATCCCGGACCTCCGTGTGCAGGTAGCAGAAGAGTGTTACAACCTG
GACTGGCTTGTAGACTGA
>TRIAE_CS42_5BL_TGACv1_407717_AA1359070|TRIAE_CS42_5BL_TGACv1_407717_AA1359070.1
ATGGAGCCCACGGTCACCGCGGCGACAGCCACCACCAGCTCGAGCGTCTGCCACGGAGCC
GGCGGCGGTGGTGCGAGAGTCCTGCTCCTCCCGGTCCCTGGGGCGCAGGGCCACACCAAC
CCGATGCTCCAGCTCGGCCGCCGCCTGGCGTACCACGGCCTCCGCCCGACACTCGTCGCC
ACCCGGTACGTGCTCTCCACCACCCCGCCCCCCGGCTCGCCCTTCGGCGTGGCCGCGATC
TCCGACGGCTGCGACGCCGGCGGCATGGCCTCGTGCCCGGACACGGCGGAGTACTTCTCG
CGGCTGGCGGCCGTGGGCTCCGAGACGCTGCGGGAGCTCCTCCTGTCGGAGGCGCGCGCG
GGGCGGCCCGTGCGCGTGCTGGTGTACGACGCTCACCTGGCGTGGGCGCGGCGGGTGGCG
CAGGCGTCCGGCGTCGCGGCCGCGGCCTTCTTCTCTCAGCCGTGCGCGGTGGACGTCGTC
TACGGGGAGCTGTGGGCGGGGCGGCTGGCGCTGCCGGCGACGGACGGGCGCGCGCTGCTC
GCGAGAGGAGCGCTCGGCGTGGAGCTGGGGCTGGAGGACATGCCGCCGTTCGCGGCGGTG
CCGGAGTCGCAGCCAACGTTCCTCAAGGTGTCGGTTGGGCAGTTCGAGGGGCTGGAGGAC
GCCGACGATGTGCTCGTCAACTCATTCCGCGACCTCGAGCCGAAGGAGGTAGAGTACATG
GAATTAACATGGAGAGCGAAGATGGTTGGCCCAACCTTGCCATCATTCTACCTCAACGAT
GATCGCCTACCATCCAATAAATCATATGGTTTTAACTTTTTCAACGGTGATGCACTGTGC
ATGGATTGGCTAGAGAAGCAAAGCAATTCATCCGTTGTGCTGGTGTCCTATGGGACTGTC
TCTAATTATGATGCAACCCAGCTAGAGGAGCTTGGCAATGGACTGTGCAATTCCGGTAAA
CCTTTTCTCTGGGTTGTAAGGTCCAACGAGGAACACAAGTTATCCAAAGAACTCAAGGAA
AAATGTGAGAAGATTGGATTAATTGTCTCATGGTGCCCCCAACTTGAGGTTCTTGCACAT
AGGGCTATTGCTTGCTTTGTTACCCACTGTGGATGGAACTCGACACTAGAGGCACTTGTT
AATGGTGTACCTCTTGTGGGTATTCCGCATTGGGCTGACCAACCCACCATTGCAAAGTAT
ATGGAGAGTGCATGGAGCATGGGTGTGCGTGTACCGAAGGACAATAATGGATATCTAAAG
ATGGAGGAGCTTGAGAGGTGCATTAGAGAGGTGATGGATGTGGAGAGAAAGGATGAGTAC
AAAAGAAATGTTGTGAAGTGGATGCAAAAGGCCAAGGAGGCAATGCGGGAAGGAGGAAGT
TCAGACAAGAATATCATAGAATTCGCTACCAAGTATTCATCAATATAA
>TRIAE_CS42_5DL_TGACv1_433720_AA1420520|TRIAE_CS42_5DL_TGACv1_433720_AA1420520.1
ATGTCACCGTCTTCGTCGCTCTACTCCGGCCGCCTCCTTTTCTCCCGTCCGGCGTCCAAG
GGGCTCGTACGTCGTCTCCTCGCTCGCGATGGGAGCAGGTGGGTCAGGCCGTCGTGCTCC
CTGTCTATGAACGGTTGCGCAGCCGGCGCCAGCGACTTCGGCGCGGTGACCATGTGCGAG
ACGAGGGCCCTGCCGGCCGCGTCGGCGCCGCAGGAGGCCGTGGGGCAGCTCAGGGCCGCC
GTCGCCGCGCTCAACGCCGACCCGCCGGCGTCCTCCTCCGGCATCATCCGCATCGAGGTG
CCGATTCGGCAGCGAGGGGACGCCATCGAGTGGCTGCAAGCGCAGAGGCAGAGCTCCCTG
CCCCGCTGCTTCTTCTCCGCCCGGGCACCGCTGCCGGATACGCCGGCGCTCGCCGTGGGC
AGCAGCAGCAACGGCAACGGTAGCCACAAGGAGCAGTGGGAGCAGCCGGTGAGCGTCGCC
GGCGTGGGGTCGGCGGTCTTCTTCCGCGGCACGGACCCCTTCTCTCTCCACGACTGGCGA
GCCATCAAGAGATTTCTTTCAAGGGATTGCCCGATGATCCGCGCCTACGGCGCCATCCGC
TTCGACGCGTCGAGCGACGCCTCGGTCGAATGGGAAGACTATGGCGCATTCTACTTCGTT
GTTCCACAAGTTGAGTTCAGTGAGCTCGAGGAGGGCTCGGTTCTAGCGACGACGATTGCG
TGGGATGACTCGCTTTCTTGGACATATCAGAGCGCAGTGGACGAGCTCCAATCAACATTG
CACGAGATATCACCGTGTTCAGTTAAGGTGAACAGGTCCACGCTACAAACCGCCATCGTA
AATCTCAATCATGTCCCCACCAAGGCGTCTTGGGATCTTGCTGTTACTCAAGCTCTTCGG
ATGATCAAAGGGAGCCAAACGGAATTAGTCAAGGTTGTGCTAGCAAGGTGCAGCAGGTAC
ATCACTGATACTTGCATCGACCCTCTGGAGCTGTTAGCTTGTCTGAAGGTTGAGGGCCAG
AATGCCTACCAGTTCTGCATACAGCCACCTGATGCTCCTGCATTTGTTGGAAATAGTCCA
GAGCAACTATTTCACCGGAAATACTTGAACATTTCCAGCGAGGCTTTAGCCGGTACGCGA
GCAAGAGGGAAAACAAGGGCTGATGATTTTCAAATTGGCCAGGAATTGCTTCTAAGCATC
AAAGAGGACACTGAATTTACTATTGTACGGGACAGCATAAAGAAGAAGCTTGAGATGATC
TGTGATGAGGTTGTTGTCAATCCCAGCAAGGCCCTTCGGAAACTTCCAAGAGTACAACAT
TTGTCAGCTCAATTAGCTGCAAGATTAAGAAATGAGGACGACGAGTTTGACATCCTAAAT
GCTCTTCATCCAAGCCCAGCTGTTTGTGGTTTGCCCACTGAAGAAGCGCGCCAATTCATA
CGAGATTATGAAATCTTCGACCGTGGAATGTATGCTGGACCTGTTGGTTGGTTTGGTGGA
GCTGAAAGTGAGTTTGCTGTTGGGATTAGATCAGCACTACTTGGAAAAGGATATAGCACT
TTAGTTTATGCCGGTGCCGGGATTGTCGAAGGTACAAATCCATCTTTTGAATGGGATGAG
CTTGATCTCAAAGCATCTCAGTTTGCAAAGTTGTTGCAGTATCAAGAACATCATATTTGC
TACCAAGAGGCAGGAAACATGGGGACATTGATTTGA
>TRIAE_CS42_5BL_TGACv1_407607_AA1358320|TRIAE_CS42_5BL_TGACv1_407607_AA1358320.5
ATGGCCCAGCATCAAGGGGTTCCTAAATTTGGGAACTGGGAGGACGAGGGCCAAGGCTAC
ACGCAGTACTTCGAAAACGCCCGCAAATCTCCAGGAAGGCCCGTCAACCAGAACGATCGC
AACCAAGGCGCTGCACAGGCACCCCCGAACGACCCGCCGTCGGTCAAGGCCTCCCCCTTG
AGGCCGGGGTCCGAGCCGGGGCTGCGCAAGAACAGGGACGAAAGGCGTGCCACCCGAGAA
GACGACCTCCGTCGGCACGAGCCCGCTGCCCGGAAAACACATGCCGAGTCGCCCAACCAT
AGATATGGTGACCAGAGCAACTACGAAGGCGCTGCGAGGAAAGCGAGCAATGAGAGGTCA
CCCATCCATCCTCGGCAGCAGGCAAGGCTTGCAAACAAAGGTGGGGTTTCATCTCCTGTT
GCGGATCGCAGGGGTTCTGCTCCCACCACGCCTGGAAGGTCCAAGATGAGGCCAACCGGC
CGCGGCGATGAAACGCCCGAGAGAGGATCAGCTGTGCCGAAGTTTGGAGACTGGGATGAG
AAAGACCCTTCGACTGGTGAAGGTTTCACTGACATATTTGAGAAGGTGAGGGAGGAGAAG
CAGTCCGGCGCGGATACTGTCGGCACCAGCCATGCATATAAGGACCGCTACAACCAAGGG
GACAGATATGAATCTTCGGGCTGCTCATGCTTCAGCTGGTTCAAGAAGTGA
>TRIAE_CS42_5BL_TGACv1_404294_AA1294290|TRIAE_CS42_5BL_TGACv1_404294_AA1294290.1
ATGGTGCACGCCGACGAAACCACACACATCCTCCTCGTACCGTACCCGGCCCAGGGCCAC
CTCAACCCGATCCTCCAGTTCGGCAAGCGGCTCGCCGGCCACGGCGGCGTCCGGTGCACC
GTCGCGGCGACCCGGTTCGTCGTCGGCTCCACCAAGCCGTCCCCGGGCTCGGTGCACGTC
GCCGTATTCTCCGACGGCTGCGACACCGGGGGGGCCGCTGAGCTGGGCGGGCACAAGGGC
CCCTACTTCGAGCAGCTGGAGGCGGCCGGGTCCGAGGCGCTGGACGAGCTCCTCCGGTCC
GAGGCGGCGAGTGGCCGCCCATTGCGCGTGGTGGTGTACGACACGTTCATGCCGTGGGTG
GCGCCCCTGGCGCGGCGGCACGGGGCGGCGTGCGCGGCGGTGCTCACCCAGACGTGCGCC
GTGGACATCGTGTACACGCACGCGCGGGCCGGGCGCGTGCCGGTGCCGGTGCGCAAGGGG
GACTCCCCACTCGACCTCCCTGGGCTGTCGTCCCGGCTCGGCGCCGGCGACGTGCCGACG
TTCCTGACCGATAGCGACGCGCACCACCCGTCCCTCCGCGATCTGCTGATGAACCAGTTC
ACCGGGCTCGACGCCGTGGATCACGTGTTCGTCAATTCTTTCTTCGACTTGGAGCCTCAG
GAAGCGGAGTACCTGGCGTCGACGCTGGGGGCCAGGACGATCGGGCCGACGGTGCCGTCG
GCGTACCTGGACAACCGCCTGCCCGACGACGCGTCCTACGGCTTCCACCTGCACACCCCG
ATGACGGCCGTGACCAAGGCGTGGCTGGACGCGCGCCCGCCCCGCTCCGCCGTGTACGCC
TCCTTCGGCAGCATCGTGGCGCCGGGGCCAGACCAGATGGCCGAGGTCGCCGAGGGCCTC
CGCAACGCCGGCAGCCCATTCCTGTGGGTGGTGCGCGCCACAGAGACCGCCAAGCTGCCC
GAGGGCTTCGCGGCGAGGGCGGCGGCGCGGGGGGACCTGATCGTGCCGTGGTGCCCGCAG
CTGGAGGTGCTGGCGCACGGCGCCGTGGGGTGCTTCGTGACGCACTGCGGGTGGAACTCC
ACCGTGGAGGCGCTGAGCGCCGGCGTGCCAATGGTGGCCGTGCCGCAGTGGTCGGACCAG
CCGACCAACGCCAAGTACATCGAGGACGTGTGGCGCGTCGGCGTGCGCGCGCGGCCGGAC
GCCGGCGGGCTGGTGAGGAAGCGGGAGGTGGAGAGGTGCGTCAAGGACGTGATGGGCGGC
AAGGAGTACCGGAGGAGGGCGTCGGAGTGGAGGGAGAAGGCCAAGGCGGCCGTGAGCGAG
GGGGGCAGCTCCGACCGCAACATCGCCGACTTCCTATCGAAATATCGCGTGGCAAAATGA

>TRIAE_CS42_5BS_TGACv1_424330_AA1388800|TRIAE_CS42_5BS_TGACv1_424330_AA1388800.1
ATGGAGAAGTTCCTGTTCGAGGAGCTGGCCGGTGACGCCGTGCGGGAGCTGCTGCGTGCG
GTGCAGGGCACCTTCCTGTGCCGCTCCACCGCCGAGCGCCTGCGCCGGAACGTCGAGCCG
CTGCTGCCCCTCGTGCAGCAGAACGGCCGCCACGCGCTCCGGAGCAACGCCGAGCTGGGC
GAGCTCGCCGTGCAGCTCAGGGAGGCGCTCGACCTCGCGCGCCGCGCCGCCGCCGCCCCG
CGCTGGAACGTCTACCGCACCGCGCAGCTGGCGCGCAGGATGGAGGCGGCCGACAAGGGC
ATCGAGCGCTGGCTGGCGCGCCACGCCCCCGCGCACGTGCTCGACGGCGTGCGCCGCCTC
CGCGACGAGGCAGAGGCGCGCATCGGCCGCCTCGAGCGCCGCGTGGAGGAGGTCGCCGCG
ATGCAGGCGCCCGCCACGATCCCGCCCGCCATGTCCCTCCCCGTCGCGCTGCCGCCGCCA
CCCTGCAAGGGCATGGCGATGGCGGTGGAGGTGCCGCCTCCGACCAAGGGCATGGCGATG
GCGGTGGAGGTGGCGCCGCCGGCCAAGGGCATGGGGATGCCGATGGATTTCGAGCTCCCG
TGCGAGGAGGAGAGCAAGGGCGGCGGCTTGGTGGGAAGCGGCGTCAAGGTGGGCAAGGAG
AGAGTGAAGGAGATGGTGATGAGCAGCGGCGGCGGCTGGGAGGTCGTCGGCATCTGCGGC
ATGGGCGGCAGCGGCAAGACCACGCTCGCCATGGAGATCTATAAGGATCAAAAGATCCAA
GGTTACTTCAACAACAGGGTCTTCTTTGAGACGGTCTCACAGTCCGCAAATCTGGAGACC
ATCAAGATGAAGCTGTGGGAGCAGATCAGCAGCAATATTGTGCTTGGTGCATATAACCAG
ATCCCGGAATGGCAGCTCAAGTTAGGGCCGAGGGACCGAGGACCAGTCCTTGTTATACTT
GATGATGTGTGGTCTCTCTCACAGCTCGAGGAGCTGGTCTTCAAGTTCCCTGGCTGCAAG
ACCCTTGTCGTATCAAGGTTGAAGTTCCCAACGTTAGTCACCCGGACTTATGAAATGAAA
TTACTCGGCGAAGAGGAGGCTTTGTCTGTCTTCTGCAGTGCTGCCTTCGGTCAGGAGTCT
GTTCCTCAGACTGCTGACAAGAAACTGGTTAAGCAGGTTGCTGCCGAGTGCAGAGGGCTT
CCTCTAGCTCTCAAGGTTATCGGCGCATCCTTGCGTGATCAGCCTCCTATGATATGGTTG
AGCGCGAAGAACCGCTTGTCACGAGGAGAGTCTATATCGGACTCACATGAGACCAAACTC
CTGGAGAGAATGGCAGCAAGTGTCGAGTGCTTGTCAGGAAAGGTTAGAGAATGTTTCCTT
GACCTGGGTTGCTTCCCAGAGGATAAGAAGATCCCTCTTGATGTGTTGATCAATATTTGG
ATGGAGATACATGATCTTGACAAGCCAGATGCTTTCGCCATCCTCATGGAGCTATCGAAC
AAGAACCTGCTTACCCTAGTTAATGATGCACAGAATAAAGCTGGAGATTTATACAGTAAC
TATCATGACTACTCAGTGACGCAACATGATGTGTTGCGTGATCTGGCACTTCACATGAGC
GGTCGTGATTCTCTGAACAAACGGAGGCGGTTAGTGATGCCAAGAAGAGAAGAATCGCTT
CCGAGAGATTGGCAGAGGAATAAGGACCTTCCCTTTGAAGCTCAGATTGTTTCTATTCAT
ACAGGTGAGATGAAAGAATCTGACTGGTTCCAGATGAGCTTCCCCAAGGCAGAAGTTCTT
ATCCTCAACTTCGCCTCAAGTGTGTATTACCTCCCGTCGTTCATTGCAACAATGCAGAAC
CTGAAGGCCCTGGTGCTGATCAACTATGGTACTACCAGTGCAGCCCTTGACAATTTATCT
GCCTTCACCACACTAAGTGACCTGAGGAGTCTTTGGCTGGAAAAGATTACCCTCCCGCCA
CTGCCGAAAAGCACAATCCCACTGAAGAACCTGCGCAAGATCTCTCTCGTCCTTTGTGAG
CTGAACAACAGTCTAAGAGGATCGACCATGGATCTCTCCATGACGTTTCCGCGCTTATCC
AACCTCACCATTGACCATTGCGTAGATCTGAAGGAGCTGCCACCTAGTGTATGTGAAATC
AGCTCTCTGGAAAGCATCTCCTTGTCAAACTGCCATGACCTCACAGAGCTGCCATATGAG
CTGGGCAAGCTGCACTGCCTGAGCATCCTACGGGTGTACGCCTGCCCGGCACTGTGGAAG
CTTCCACCGTCGGTATGCAGCCTGAAGAGGCTGAAATACCTGGACATATCGCAGTGCATT
AACCTTACGGACCTTCCAGAAGAGCTTGGCCACTTGACAAACCTAGAGAAGATCGACATG
CGGGAATGCTCGCGGTTGAGGAGCCTCCCGAGGTCCTCCTCGTCGTTGAAGTCCCTCGGG
CACGTCGTGTGCGACGAGGAAACGGCGATGCTGTGGAGGGAAGCCGAGCAGGTCATCCCG
GACCTCCGTGTGCAGGTAGCAGAAGAGTGTTACAACCTGGACTGGCTTGTAGACTGA
>TRIAE_CS42_5BL_TGACv1_407607_AA1358320|TRIAE_CS42_5BL_TGACv1_407607_AA1358320.4
ATGGCCCAGCAGCATCAAGGGGTTCCTAAATTTGGGAACTGGGAGGACGAGGGCCAAGGC
TACACGCAGTACTTCGAAAACGCCCGCAAATCTCCAGGAAGGCCCGTCAACCAGAACGAT
CGCAACCAAGGCGCTGCACAGGCACCCCCGAACGACCCGCCGTCGGTCAAGGCCTCCCCC
TTGAGGCCGGGGTCCGAGCCGGGGCTGCGCAAGAACAGGGACGAAAGGCGTGCCACCCGA
GAAGACGACCTCCGTCGGCACGAGCCCGCTGCCCGGAAAACACATGCCGAGTCGCCCAAC
CATAGATATGGTGACCAGAGCAACTACGAAGGCGCTGCGAGGAAAGCGAGCAATGAGAGG
TCACCCATCCATCCTCGGCAGCAGGCAAGGCTTGCAAACAAAGGTGGGGTTTCATCTCCT
GTTGCGGATCGCAGGGGTTCTGCTCCCACCACGCCTGGAAGGTCCAAGATGAGGCCAACC
GGCCGCGGCGATGAAACGCCCGAGAGAGGATCAGCTGTGCCGAAGTTTGGAGACTGGGAT
GAGAAAGACCCTTCGACTGGTGAAGGTTTCACTGACATATTTGAGAAGGTGAGGGAGGAG
AAGCAGTCCGGCGCGGATACTGTCGGCACCAGCCATGCATATAAGGACCGCTACAACCAA
GGGGACAGATATGAATCTTCGGGCTGCTCATGCTTCAGCTGGTTCAAGAAGTGA
>TRIAE_CS42_5BL_TGACv1_407607_AA1358320|TRIAE_CS42_5BL_TGACv1_407607_AA1358320.2
ATGATTGATGATGGAGACTCTACTCCCTCTCCCTCCAGGCTCCACCACACCACACCACAG
CAGGCGAGAGAGAGAGAGAGTATTATTATTAAGGCCATAGGTAGTAGCAGGAACAGAGAT
CATCAATCACAACGGAGCCGCCACCACCACCACCGCAGCCTCCACTCTCCACCGCATCCG
GCAGCGGCGCGCGGCGGAGAAGCCGGTCCGGGGAAGCAGGCGAGCGACAGGAAGCAGCAG
CACCGGCAGCAAGAAGAAGAAGGAGAAGAAGAATCGGACGCCATAATGCAGCAGCATCAA
GGGGTTCCTAAATTTGGGAACTGGGAGGACGAGGGCCAAGGCTACACGCAGTACTTCGAA
AACGCCCGCAAATCTCCAGGAAGGCCCGTCAACCAGAACGATCGCAACCAAGGCGCTGCA
CAGGCACCCCCGAACGACCCGCCGTCGGTCAAGGCCTCCCCCTTGAGGCCGGGGTCCGAG
CCGGGGCTGCGCAAGAACAGGGACGAAAGGCGTGCCACCCGAGAAGACGACCTCCGTCGG
CACGAGCCCGCTGCCCGGAAAACACATGCCGAGTCGCCCAACCATAGATATGGTGACCAG
AGCAACTACGAAGGCGCTGCGAGGAAAGCGAGCAATGAGAGGTCACCCATCCATCCTCGG
CAGCAGGCAAGGCTTGCAAACAAAGGTGGGGTTTCATCTCCTGTTGCGGATCGCAGGGGT
TCTGCTCCCACCACGCCTGGAAGGTCCAAGATGAGGCCAACCGGCCGCGGCGATGAAACG
CCCGAGAGAGGATCAGCTGTGCCGAAGTTTGGAGACTGGGATGAGAAAGACCCTTCGACT
GGTGAAGGTTTCACTGACATATTTGAGAAGGTGAGGGAGGAGAAGCAGTCCGGCGCGGAT
ACTGTCGGCACCAGCCATGCATATAAGGACCGCTACAACCAAGGGGACAGATATGAATCT
TCGGGCTGCTCATGCTTCAGCTGGTTCAAGAAGTGA
>TRIAE_CS42_5BL_TGACv1_406391_AA1344970|TRIAE_CS42_5BL_TGACv1_406391_AA1344970.1
ATGGCGGCTGATGACTCGGACCACGGCGGCGCCATCCACGTCCTCCTGCTACCGTACCCG
AGCCAGGGCCACATCAACCCGTTCCTCCAGTTCGGCAAGCGCCTCGCCTCCCACGCCGGC
GTCCGCTGCACGCTCGCCGTCACGCGCTACCTGCTCGGCCAGGGCCGGGACCCGTGCCCC
GGCGCCGTCCACCTTGCCGAGATCTCCGACGGCTTCGACAGCGGCGGCTTCGCCGAGGCC
GCCGGCGACGTCGCCGCGTACCTCGCCCGGCTGGAGTCCGTCGGGTCACGCACTGTCGAC
GAGCTGCTGCGGTCCGAGGCGGAGAAGGGCCGGCCCGTGCGCGCCGTGGTCTACGACGCG
TTCCTGCAGCCGTGGGCGCCAAGCGTGGCCCGGCGGCATGGCGCCGCGTGCGCGTCCCTC
TTCACGCAGGCGCCCGCGGTGAACGTAGCCTACGCGCACGCCGGGGCTGGGCGGCTGACC
GCGCCGGTCGTCGCCGGCAACGTGCCGCCGGAGCTGCCCGGGCTGCCGGCTCGGCTCGGA
CCAGACGACGTGCCCTCGTTCCTGGCCAAGCCCGACGACTGCCCCGCGTACCTCGACCTG
CTGGTGAGGCAGTTCGTGGGCCTCGATGCCGCCGATTACGTGCTCATCAACTCCTTCCAC
GAGCTGCAGCCACTGGAATCGGAGTACATGGCGTCGACGTGGGGGGCCAAGACGGTAGGC
CCGACGGTGCCCTCGGCGTACCTGGACAACCGCCTGCCGGACGACGCCTCCTACGGCTTC
CACCTGCACACGCCGACGACGGCCGCGACCAAGGCGTGGTTGGACGCCCGGCCGGCGCGC
TCCGTCGCGTACGTCTCCTTCGGCAGCATCGCCGCGCTGGGGCCGGAGCAGATGGAGGAG
GTGGCGGAAGGCCTTTTCAACAGCGGCGCGTCCTTCCTGTGGGTTGTCAGGGCCTTGGAG
ACGTCCAAGATCCCCGACGGCTTCGCCGACAAGGCGGGCGGGAGCGGCTTGATCGTGCCA
TGGTCGGCGCAGCTGGAGGTGCTGGCGCACGGCGCCGTTGGGTGCTTCGTGACGCACTGC
GGGTGGAACTCGACAACGGAGGCGCTGAGCGCCGGGGTGCCGATGGTGGCGGTGCCGCAC
TGGTCGGACCAGCCGACGAACGCCAAGTACATCGAGGACGTGTGGCGCGTCGGCGTGCGG
GCGCGGCCGGACGCGGTTGGGGTGGTGAGGCGGGAGGAGGTGGAGCATTGCGTGAGGGAG
GTGATGGGGAGCGAGGAGTACCGGACGAGGGCGACGGAGTGGAGTGTGAAGACGAAGGCG
GCCATGAGCGAAGGCGGGAGCTCCGACCGCAACATCTTGGAGTTTCTCCGTGGACTCGGA
TCGAGGAAATCCGAGCGGTGGAGAGCGGCGGAAGATCTGTAG
>TRIAE_CS42_5DL_TGACv1_434656_AA1439540|TRIAE_CS42_5DL_TGACv1_434656_AA1439540.1
ATGGAGACCACGGTCCCCGCGGCCACAGCCACCACCAGCTCGAGCTCCGGCCACGGAGCC
GGCGGCGGTGCTGCGAGAGTCCTGCTCCTCCCGTACCCGGGGGCGCAGGGCCACACCAAC
CCGATGCTCCAGCTCGGCCGCCGCCTGGCGTACCACGGCCTCCGCCCCACACTCGTCGCC
ACCCGCTACGTGCTCTCCACCACCCCGCCCCCCGGCGCGCCCTTCGGCGTGGCCGCCATC
TCCGACGGCTGCGACGCCGGCGGCATGGCCTCGTGCCCGGACATGGCGGAGTACGTCTCG
CGGCTGGCGGCCGTGGGCTCCGAGACGCTGCGGGAGCTCCTCCTGTCGGAGGCGCGCGCG
GGGCGGCCCGTGCGCGTGCTGGTGTACGACGCTCACCTGGCGTGGGCGCGGCGGGTGGCG
CAGGCGTCCGGCGTCGCGGCCGCGGCCTTCTTCTCCCAGCCGTGCGCGGTGGACGTCGTC
TACGGGGAGCTGTGGGCGGGGCGGCTGGCGCTGCCGGCGACGGACGGGCGCGCGCTGCTC
GCGAGAGGAGCGCTAGGCGTGGAGCTGGGGCCGGAGGACATGCCGCCGTTCGCGGCGGTG
CCGGAGTCGCAGCCAACGTTCCTCAAGGTGTCAGTTGGGCAGTTCGAGGGGCTGGAGGAC
GCCGACGACGTGCTCGTCAACTCATTCCGCGACCTCGAGCCAAAGGAGGTAGAGTACATG
GAGTTAACATGGAGAGCGAAGATGGTTGGCCCAACCTTGCCATCATTCTACCTCGACGAT
GATCGCCTACCATCCAATAAATCATACGGTTTCGACTTTTTCAACGGTGATGCACTGTGC
ATGGATTGGCTAGAGAAGCAAAGCAATTCATCCGTTGTGCTGGTGTCCTATGGGACTGTC
TCTGATTATGATGCAACCCAACTAGAGGAGCTTGGCAATGGACTGTGCAATTCCGGAAAA
CCTTTTCTTTGGGTTGTAAGGTCCAACGAGGAACACAAGTTATCCAAAGAACTCAAGGAA
AAATGTGAGGAGATTGGATTAATTGTCTCATGGTGCCCCCAGCTTGAGGTTCTTGCACAT
AGGGCTATTGGTTGCTTTGTTACCCATTGTGGATGGAACTCGACATTAGAGGCACTTGCT
AATGGTGTACCTCTAGTGGGTATTCCGCATTGA
>TRIAE_CS42_5DS_TGACv1_456548_AA1473880|TRIAE_CS42_5DS_TGACv1_456548_AA1473880.3
ATGGAGAAGTTCCTGTTCGAGGAGCTGGCCGGGGACGCCGTGCGGGAGCTGCTGCGCGCG
GTGCAGGGCACCTTCCTGTGCCGCTCCACCGCCGAGCGCCTGCGCCGGAACGTCGAGCCG
CTGCTGCCCCTCGTGCAGCAGAACGGCCGCCACGCGCTCCGGAGCAACGCCGAGCTGGGC
GAGCTCGCCGTGCAGCTCAGGGAGGCGCTCGACCTCGCGCGCCGCGCCGCCGCCGCCCCG
CGCTGGAACGTGTACCGCACCGCGCAGCTGGCCCGCAGGATGGAGGCCGCCGACAAGGGC
ATCGAGCGCTGGCTGGCGCGCCACGCCCCCGCGCACGTGCTCGACGGCGTGCGCCGCCTC
CGCGACGAGGCCGAGGCCCGCATCGGCCGCCTCGAGCGCCGCGTCGAGGAGGTCGCCGCG
CTGCAGGCAGCCCCCACGATCCCGCCCGCCATGTCCCTTCCCGTCGCACTGCCGCCGCCG
CCCTCCAAGGGCATGGCGATGGCGGTAGAGGTGGCGCCGCCGACCAAGGCCATGGGGATG
CCGATGGAGGTGGCGCCACCGACCAAGGGCATGGGGATTCCGATGGATTTCGAGTTCCCG
TGCGAGGAGGAGAGCAAGGACGCCGGCTTGGTGGGAAGCGGCGTCAAGGTGGGCAAGGAG
AGAGTGAAGGAGATGGTGATGAGCAGCGGGGGCGGCTGGGAGGTCGTCGGCATCTGCGGC
ATGGGCGGCAGCGGCAAGACCACGCTCGCCATGGAGATCTATAAGGATCAAAAGATCCAA
GGCTACTTCAACAACAGGGTCTTCTTTGAGACGGTCTCACAGTCCGCAAATCTGGAGACC
ATCAAGATGAAGCTGTGGGAGCAGATCAGCAGCAATATTGTGCTTGGTGCATATAACCAG
ATACCGGAATGGCAGCTCAAGTTAGGGCCGAGGGACCGAGGACCAGTCCTTGTTATACTT
GATGATGTGTGGTCTCTCTCACAGCTCGAGGAGCTGGTCTTCAAGTTCCCTGGCTGCAAA
ACCCTTGTCGTATCAAGGTTGAAGTTCCCCACGTTAGTCTCCCGGACTTACGAAATGAAA
TTACTCGGCGAAGAGGAGGCTCTCTCTGTCTTCTGCAGTGCTGCCTTCGGTCAGGAGTCT
GTTCCTCAGACTGCTGACAAGAAACTGGTTAAGCAGGTTGCTGCCGAGTGCAGAGGGCTT
CCTCTAGCTCTCAAGGTTATCGGCGCATCCTTGCGTGATCAGCCTCCTATGATATGGTTG
AGCGCGAAGAACCGCTTGTCACGAGGAGAGTCTATATCGGACTCACATGAGACCAAACTC
CTCGAGAGAATGGCAGCAAGTGTCGAGTGCTTGTCGGGAAAGGTTAGGGAATGTTTCCTT
GACCTGGGTTGCTTCCCAGAGGATAAGAAGATCCCTCTTGATGTGTTGATCAATATTTGG
ATGGAGATACATGATCTTGACAAGCCAGATGCTTTCGCCATCCTCATGGAGCTATCGAAC
AAGAACCTGCTTACCCTAGTTAATGATGCACAGTACGTATTGCACATATATTCTTGA
>TRIAE_CS42_7BL_TGACv1_576822_AA1856120|TRIAE_CS42_7BL_TGACv1_576822_AA1856120.1
ATGAACCCGATGCTCCAGCTCGGCCGCCGCCTCGCGTACCACGGCCTGCCCCCCACGCTC
GCCGGCACGCGCTACGTGCTCTCCACGGGCCCACCCCCCGGCGACCCATTCTGCGTCGCC
GCCTTCTCTGACGGCTTCGACGCCGGCGGCATGGCCTCCTGCCCGGACCCCGTCGAGTAC
TGCCGCAGGGCCGAGGCCGTGGGGTCCCAGACGCTGGCGCAGGTCATTGCCGCCGAGGCG
CGCGCCGGGAGGACGCCGTCAGTCATGGTCTACGACCCGCACATGTCCTGGGCGCCCCGG
GTGGCCAAGGCCGCGTTCATGTCGCAGTCGTGCGCCGTGGACCTCATCTACGGCGAGGCC
TGGGCGGGGCGCGCGCCGCTGCCCATGGCCGACGGGAGTGCGCTGCGCCGCAGTGGTGCC
GTGAGCGTGGACCTCGGACCGGAGGACCTGTCGCCGTTCGTGGTGTCGCCGGAGCTGTAC
CCGAAGTACCTGGACGTGTCGATTCGGCAGTTCGAGGGCCTGGAAGACGCCGGCGACGTG
CTCGTCAACTCCTTCCGTGACCTCGAGCCGCAGGAGGCCGAGTGCATGGAGTCCAGGTGG
CGCGCCAAGACTGTCGGCCCGACGCTGCCGTCCTTCTTCCTCGACGACGGCCGCCTACCG
GCGAACAAGGCCTACGGCGTCAACTTCTTCAGCAGTGACACGCCGTGCATGGCATGGCTG
GATAGGCAGCCCCCTTGCTCGGTAGTCGTCGCGTCCTATGGGACGGTCTACAGCCTCGAC
GCCGGCGAGCTTAACGAGCTTGGAAATGGGCTCTGCGGTTCCGGCAAGCCTTTTCTCTGG
GTCGTGAGGTCCAACGAGGCACAGAAGATATCTCAAGAGCTGCATGGCAGGTGCAAGGAT
AATCGATTGATTGTGCCTTGGTGTCCCCAGCTTCAGGTTCTCGCGCATAAGGCCATACGT
TGCTTTTTGACTCATTGTGGATGGAACTCAACGACAGAAGCACTTGTTACCGGTGTGCCG
ATGGTGGTGATGCCGAGGTCGGCTGACCAACCAACCACGGCAAAGTACATGAAGAGCGCA
TGGCGCATCGGCGTGCGGATCCGGACAGATGAGAAAGGCTTGGTGAGGAGGGAGGAGGTG
GAGAGGTGCATCAGGAAGGTGATGGATGGGGAGGGAAAGGTTGAGTACCGCAAAAATGCG
ACAAAATGA
>TRIAE_CS42_5AL_TGACv1_378731_AA1254400|TRIAE_CS42_5AL_TGACv1_378731_AA1254400.1
ATGTCGCCGTCGCCGTCGTCGTCGTCGCTCTACTCCGGTCGCCTCCTCTCCTCCCGCCCG
GCGTCCAAGGGGCTCGTACGTCGTCTCCTCGCTCGCGATGGGAGCAGGTGGGTCAGGCCG
TCGTGCTCCCTGTCTATGAACGGCTGCGCGGCAGGTGTCGGCGACCGGGGCGTGGTGACC
ATGCACGAGACGCGGGCCCTGCCGGCAGCGTCGGCGCCGCAGGAGGCCGTCGGGCAGCTC
AGGGCCGCCGTCGCCGCGCTCAACGCCGACCCGCCGGCGTCCTCCTCCGGCATCATCCGC
ATCGAGGTGCCTATTCGGCAGCGAGGGGACGCCATCGAGTGGCTGCACGCGCAGAGGCAG
AGCTCCCTGCTCCGCTGCTTCTTCTCCGCCCGGGCGCCCCTGCCGGACACGCCGGCCGTC
GCCGTGGGCAGCCGCAGCAGCAACGGCAACGGCGGCCACAAGGAGCAGTGGGAGCAGCCG
GTTAGCGTCGCCGGCGTGGGGTCGGCGGTCTTCTTCCGCGGCACGGACCCCTTCTCCCTC
CGCGACTGGCGAGCCATCAAGAGATTTCTTTCAAGGGATTGCCCGCTGATCCGCGCCTAC
GGCGCCATCCGTTTCGACGCGTCGAGCGACGCCTCGGTCGAATGGGAAGACTACGGCGCA
TTCTACTTCGTTGTTCCACAAGTTGAGTTCAGCGAGCTCGAGGAGGGCTCGGTTCTGGCG
ACGACGATTGCGTGGGACGACTCGCTTTCTTGGACATGGCAGAGCGCTGTGGACGAGCTC
CAATCAACATTGCACAAGATATCACCCTGTTCAGTTAAGGTGAACAGGTCCATCCTACAA
ACCGCCATCGTAAATCTCAATCATGTCCCCACCAAGGCGTCCTGGGATCTTGCTGTTACT
CAAGCTCTTCGGATGATCAAAGGGAGCCAAACCGAATTAGTCAAGGTTGTGTTGGCAAGG
TGCAGCAGGTACATCACTGATACTTGCATCGACCCTCTGGAGCTGTTAGCTTGTCTGAAG
GTTGAGGGCCAGAATGCCTACCAGTTCTGCATACAGCCACCTGATGCTCCTGCATTTGTT
GGAAATAGTCCAGAGCAACTATTTCACCGGAAATACTTGAACATTTCCAGCGAGGCTTTA
GCCGGCACGCGAGCAAGAGGGAAAACAAGGGCTGATGATTTTCAAATTGGCCAGGAATTG
CTTCTAAGCATCAAAGAGGACACTGAATTTACTATTGTACGGGACAGCATAAAGAAGAAG
CTTGAGATGATCTGTGATGAGGTTGTTGTCAATCCCAGCAAGGCCCTTCGGAAACTTCCA
AGAGTACAACATTTGTCAGCTCAATTAGCTGCAAGATTAAGAAATGAGGACGACGAGTTT
GACATCCTAAATGCTCTTCATCCAAGCCCAGCTGTTTGTGGTTTGCCCACTGAAGAAGCG
CGCCAATTCATACGAGATTATGAAATTTTCGACCGTGGAATGTATGCTGGACCTGTTGGT
TGGTTTGGTGGAGCTGAAAGTGAGTTTGCTGTTGGGATTAGATCAGCGCTACTTGGAAAA
GGATATAGCACTTTAGTTTATGCCGGTGCCGGGATTGTCGAAGGTACAAATCCATCTTTT
GAATGGGATGAGCTTGATCTCAAAGCATCTCAGTTTGCAAAGTTGTTGCAGTATCAAGAA
CATCATATTTGCTACCAAGAGGCAGGAAACATGGGGACATTGATTTGA
>TRIAE_CS42_5BL_TGACv1_407642_AA1358550|TRIAE_CS42_5BL_TGACv1_407642_AA1358550.1
ATGTCACCGTCGTCGTCGCTCTACTCCGGCCGTCTCCTCTCCTCCCGCCCGGCGTCCAAG
GGGCTCGTACGTCGTCTCCTCAATCACGATGGGAGCAGGTGGGTCAGGCCGTCGTGCTCC
CTGTCTATGAACGGCTGCGCGGCCGGCGTGGGCGCGGTGACCATGCACGAGACGCGGGTC
CTGCCGGCCGCGTCGGCGCCGCAGGAGGCCGTCGGGCAGCTCAGGGCCGCCGTCGCCGCG
CTCAACGCCGACCCGCCGGTGTCCTCCTCCGGCATCATCCGCATCGAGGTGCCGATTCGG
CAGCGAGGGGACGCCATCGAGTGGCTGCACGCGCAGAGGCAGAGCTCCCTGCCCCGCTGC
TTCTTCTCCGCCCGGGCGCCGCTGCCGGACACTCCGGCCCTCGCCGTGGGCATCAGCAGC
AACGGCAACGGCAGCCACAAGGAGCAGTGGGAGCAGCCGGTAAGCGTCGCCGGCGTGGGG
TCGGCGGTCTTCTTCCGCGGCACGGACCCCTTCTCCCTCCGCGACTGGCGAGCCATCAAG
AGATTTCTTTCAAGGGACTGCCCGCTGATCCGCGCCTACGGCGCCATCCGTTTCGACGCG
TCGAGCGACGCCTCGGTCGAATGGGAAGACTACGGCGCATTCTACTTCGTCGTTCCACAA
GTTGAGTTCAGCGAGCTCGAGGAGGGCTCGGTTCTCGCGACGACGATTGCGTGGGACGAC
TCCCTTTCTTGGACATGGCAGAGCGCTGTGGAGGAGCTTCAATCGACATTGCACGAGATA
TCACCCTGTTCAGTTAAGGTGAACAGGTCCACCCTGCAAACCGCCATCGTAAATCTCAAT
CATGTCCCCACCAAGGCGTCCTGGGATCTTGCTGTTACTCAAGCTCTTCGGATGATCAAA
GGGAGCCAGACGGAATTAGTCAAGGTTGTGCTGGCAAGGTGCAGCAGGTACATCACTGAT
ACTTGCATCGACCCTCTGGAGCTGTTAGCTTGTCTGAAGGTTGAGGGCCAGAATGCCTAC
CAGTTCTGCATACAGCCACCCGATGCTCCTGCATTTGTTGGAAATAGTCCAGAGCAACTA
TTTCACCGGAAATACTTGAACATTTCCAGCGAGGCTTTAGCCGGTACGCGAGCAAGAGGG
AAAACAAGGGCTGATGATTTTCAAATTGGCCAGGAATTGCTTCTAAGCATCAAAGAGGAC
ACTGAATTTACTATAGTACGGGAAAGCATAAAGAAGAAGCTTGAGATGATCTGTGATGAG
GTTGTTGTCAATCCCAGTAAGGCCCTTCGGAAACTTCCAAGAGTACAACATTTGTCAGCT
CAATTAGCTGCAAGATTAAGAAATGAGGACGACGAGTTTGACATCCTAAATGCTCTTCAT
CCAAGCCCAGCTGTTTGTGGTTTGCCCACTGAAGAAGCGCGCCAATTCATACGAGATTAT
GGTAAATTTTCGACCGTGGAATGTACGCTGGACCTGTTGGTTGGTTTGGTGGAGCTGAAA
GTGAGTTTGCTGTTGGAATTAGATCAGCACTACTTGGAAAAGGATATAGCACTTTAG
>TRIAE_CS42_5AS_TGACv1_393820_AA1276260|TRIAE_CS42_5AS_TGACv1_393820_AA1276260.1
ATGGCCTCCTGCCCGGACCCCGTCGAGTACTGCCGCAGGGCCGAGGCCGTGGGGTCCGAG
ACGCTGGCGCAGGTCATCGCCGCCGAGGCGCGCGCCGGGAGGACGCCGTCCGTGATGGTC
TACGATCCGCACATGGCGTGGGCGCCGCTTGTGGCGCGGGCCGCGGGCGTGCCGACCGCC
GCGTTCATGTCGCAGTCGTGCGCCGTGGACCTGATCTACGGGGAGGCGTGGTCGGGGCGC
GCGCCGCTGCCGATGGCGGATGGGAGCGCGCTGCGTCGCCGGGGCGCGGTGAGCGTGGAC
CTCGGGCCCGAGGACCTGCCGCCGTTCGTGGTGTCGCCGGGGCTATACCCCAAGTACCTG
GACGTGTCGATCCGGCAGTTCGAGGGCCTAGAGCACGCCGGCGACGTGCTCGTCAACTCC
TTCCGTGACCTCGAACCGCAGGAGGCGGAGTACATGGAGTCCAGATGGCGCGCCAAGACG
GTCGGCCCGACGCTGCCGTCCTTCTTCCTCGACGACGGCCGCCTGCCGTCGAACAAGGCC
TACGGCGTCAACTTCTTCAGCAGCGCCGCGCCGTGCATGTCATGGCTGGATCGGCAGCCT
CCTTGCTCAGTAGTCCTCGCATCTTATGGGACGGTCTACAGCCTCGACGCCGGTGAGCTT
GACGAGCTTGGAAATGGGCTCTGCGATTCCGGCAAGCCATTTCTCTGGGTCGTGAGGTCC
AACGAGGCACGGAAGATATCTCAAGAGCTCCTTGGCAGGTGCGAGGAAAATGGATTAATT
GTGCCTTGGTGCCCCCAGCTTGAGGTTCTCGCGCATAAGGCCATAGGTTGCTTCTTGACT
CATTGTGGATGGAACTCAACGACAGAAGCACTTGTTGCCGGCGTGCCAATGGTGGCGATG
CCGAGGTCGGCCGACCAGCCAACCACGGCAAAGTACGTGGAGAGTGCATGGGGGATCGGC
GTGCGGATGCGGACAGATGAGAAAGGCTTGGTGAGGAGGGAGGAGGTAGAGAGGTGCATC
AGGAAGGTGATGGATGGAGAGGGAAAGGTTGAATACCGTAAAAATGCGACAAAATGGATG
AGGATGGCCAAAGAGTCAATGCAAGAAGGAGGAAGCTCTGACAAAAATATTGCCGAATTT
GCGGCTAAGTATTTATCAAGATGA
>TRIAE_CS42_5DL_TGACv1_434724_AA1440620|TRIAE_CS42_5DL_TGACv1_434724_AA1440620.2
ATGTTATCTTCATATCAACAGAGTGATAGTCTTGCCATTGTGAATTTCAGTGTAACTGCA
TTTTCACCTGAAAGAAAAGTGGTGTTTTTTTATCGCTTTGTATTACAGGTATCTAAAGCG
GTGGCAGAGGAGAAACGTGTCGTTTTCACAGGCCATTCGTCTGGGGGTTCAATAGCCACC
CTTGCTGCCATATGGTTTCTTGAGAACTGCACAAGACGGGGAAGTGTCAATCAAGCACAG
CCATTTTGCGTGACCTTTGGGGCACCTCTTGTTGGCGATAATGTTTTCAACCATGCTGTT
AGAAGGGAGGGCTGGTCACAGTGTATTTTGCATTTCATCATGCCACTGGACATCATCCCA
CGAATACCGCTGGCCCCCCTTTCATCCTCTAGAGAACAAATTCAGTCTGTTCTGGATTGG
TTATCTCCTCACAGTCCAAACTTCTCACCTGTTGGGAATTCGCTTGTTATTCCAGAGTTT
TATGAAACTTTGTTGAGAAGCACCCTATCTATTGCCAGCTACGAGGCCTGTTCTTTCATG
GGATGCACTAGCTCAATCCTAGGAACGCTGACTTCCTTTATTGAGCTATCCCCGTACAGA
CCCTGCGGGACTTACCTTTTCTTGACAAGTACCGATCAACTGATTATTCTCACAAACTCA
GATGCTGTATTACAGTTGCTATTTTACTGCCTTCAATTGGATCCCCAACAACAATTGCTT
GATGCCGCCGCCAGAAGTTTAAGTGCTCACTGGGAATATGAATCGATTAAGCAAAGTGTG
ATGCAAGAGATAGGTTGTGTGGATTACCTAAGAGCAATTTCATCATCCCTTCCTGGTAGA
CAGATGAATGGGACAGCAATTGGTGGCCTTGAACTGAGTAAGGAAGCTATGCTGAGCCTT
GCTGCTGCTGCACAATGGGAGAAGCAAAGAGAGATAAACCAAGCAAAGATAGACGCAAAC
TGCAGTAAAATTCAGGAAGCCCTCAAGTCCCTGAACGAGTACAAAAGAACATGCGAGCTG
CATGAAGTGAGCTACTATGATTCCTTCAAGCTTCAGCGGGAAGTGCATGACTTCAATTCA
AATGTACGGAGGCTGGAACTAGCCGGCTTTTGGGACGAGATAATTGAGATGTTGCGAAGG
CGTGAGCTTCCAGACGCGTTCGAAGGGCGAGAAGAGTGGGTGAACCTGGGGACCTCGTAC
CGCCGGCTGGTTGAGCCCCTGGACATTGCAAACTACTACAGGCATTCCAAGAATGAGGAC
ACCGGCTCCTACCTCTCCAAGGGCAGGCCGAGACGTTACAAGTACACCCAGAAATGGCGC
GAGCAGTCGCACCGCATCCCCTTGGGTTCCAGCCTCGAGTCGTGCTTCTGGGCAATGTCG
GAGGAGCTGCAGGCTGAGATGATCAACGGCAAATCATTCGAGGATCTGAAAGACAGGGTG
GGTAAACTCGAGAGCGATGCACTTGGATGGTTCACCTCGGGAAATCTTGGCAGGGATGTG
TTTCTGAGCAGCTCATCCTTTGTGATATGGTGGAAGACACTCCCGGAGCAGCACAGGTCC
GCGTCATGCATCGCGAGACTTGTGCCTTCATAA
>TRIAE_CS42_5AL_TGACv1_378731_AA1254400|TRIAE_CS42_5AL_TGACv1_378731_AA1254400.2
ATGCGCACGCAGGTGCCTATTCGGCAGCGAGGGGACGCCATCGAGTGGCTGCACGCGCAG
AGGCAGAGCTCCCTGCTCCGCTGCTTCTTCTCCGCCCGGGCGCCCCTGCCGGACACGCCG
GCCGTCGCCGTGGGCAGCCGCAGCAGCAACGGCAACGGCGGCCACAAGGAGCAGTGGGAG
CAGCCGGTTAGCGTCGCCGGCGTGGGGTCGGCGGTCTTCTTCCGCGGCACGGACCCCTTC
TCCCTCCGCGACTGGCGAGCCATCAAGAGATTTCTTTCAAGGGATTGCCCGCTGATCCGC
GCCTACGGCGCCATCCGTTTCGACGCGTCGAGCGACGCCTCGGTCGAATGGGAAGACTAC
GGCGCATTCTACTTCGTTGTTCCACAAGTTGAGTTCAGCGAGCTCGAGGAGGGCTCGGTT
CTGGCGACGACGATTGCGTGGGACGACTCGCTTTCTTGGACATGGCAGAGCGCTGTGGAC
GAGCTCCAATCAACATTGCACAAGATATCACCCTGTTCAGTTAAGGTGAACAGGTCCATC
CTACAAACCGCCATCGTAAATCTCAATCATGTCCCCACCAAGGCGTCCTGGGATCTTGCT
GTTACTCAAGCTCTTCGGATGATCAAAGGGAGCCAAACCGAATTAGTCAAGGTTGTGTTG
GCAAGGTGCAGCAGGTACATCACTGATACTTGCATCGACCCTCTGGAGCTGTTAGCTTGT
CTGAAGGTTGAGGGCCAGAATGCCTACCAGTTCTGCATACAGCCACCTGATGCTCCTGCA
TTTGTTGGAAATAGTCCAGAGCAACTATTTCACCGGAAATACTTGAACATTTCCAGCGAG
GCTTTAGCCGGCACGCGAGCAAGAGGGAAAACAAGGGCTGATGATTTTCAAATTGGCCAG
GAATTGCTTCTAAGCATCAAAGAGGACACTGAATTTACTATTGTACGGGACAGCATAAAG
AAGAAGCTTGAGATGATCTGTGATGAGGTTGTTGTCAATCCCAGCAAGGCCCTTCGGAAA
CTTCCAAGAGTACAACATTTGTCAGCTCAATTAGCTGCAAGATTAAGAAATGAGGACGAC
GAGTTTGACATCCTAAATGCTCTTCATCCAAGCCCAGCTGTTTGTGGTTTGCCCACTGAA
GAAGCGCGCCAATTCATACGAGATTATGAAATTTTCGACCGTGGAATGTATGCTGGACCT
GTTGGTTGGTTTGGTGGAGCTGAAAGTGAGTTTGCTGTTGGGATTAGATCAGCGCTACTT
GGAAAAGGATATAGCACTTTAGTTTATGCCGGTGCCGGGATTGTCGAAGGTACAAATCCA
TCTTTTGAATGGGATGAGCTTGATCTCAAAGCATCTCAGTTTGCAAAGTTGTTGCAGTAT
CAAGAACATCATATTTGCTACCAAGAGGCAGGAAACATGGGGACATTGATTTGA
>TRIAE_CS42_5BL_TGACv1_406391_AA1344970|TRIAE_CS42_5BL_TGACv1_406391_AA1344970.2
ATGGCGGCTGATGACTCGGACCACGGCGGCGCCATCCACGTCCTCCTGCTACCGTACCCG
AGCCAGGGCCACATCAACCCGTTCCTCCAGTTCGGCAAGCGCCTCGCCTCCCACGCCGGC
GTCCGCTGCACGCTCGCCGTCACGCGCTACCTGCTCGGCCAGGGCCGGGACCCGTGCCCC
GGCGCCGTCCACCTTGCCGAGATCTCCGACGGCTTCGACAGCGGCGGCTTCGCCGAGGCC
GCCGGCGACGTCGCCGCGTACCTCGCCCGGCTGGAGTCCGTCGGGTCACGCACTGTCGAC
GAGCTGCTGCGGTCCGAGGCGGAGAAGGGCCGGCCCGTGCGCGCCGTGGTCTACGACGCG
TTCCTGCAGCCGTGGGCGCCAAGCGTGGCCCGGCGGCATGGCGCCGCGTGCGCGTCCCTC
TTCACGCAGGCGCCCGCGGTGAACGTAGCCTACGCGCACGCCGGGGCTGGGCGGCTGACC
GCGCCGGTCGTCGCCGGCAACGTGCCGCCGGAGCTGCCCGGGCTGCCGGCTCGGCTCGGA
CCAGACGACGTGCCCTCGTTCCTGGCCAAGCCCGACGACTGCCCCGCGTACCTCGACCTG
CTGGTGAGGCAGTTCGTGGGCCTCGATGCCGCCGATTACGTGCTCATCAACTCCTTCCAC
GAGCTGCAGCCACTGGAATCGGAGTACATGGCGTCGACGTGGGGGGCCAAGACGGTAGGC
CCGACGGTGCCCTCGGCGTACCTGGACAACCGCCTGCCGGACGACGCCTCCTACGGCTTC
CACCTGCACACGCCGACGACGGCCGCGACCAAGGCGTGGTTGGACGCCCGGCCGGCGCGC
TCCGTCGCGTACGTCTCCTTCGGCAGCATCGCCGCGCTGGGGCCGGAGCAGATGGAGGAG
GTGGCGGAAGGCCTTTTCAACAGCGGCGCGTCCTTCCTGTGGGTTGTCAGGGCCTTGGAG
ACGTCCAAGATCCCCGACGGCTTCGCCGACAAGGCGGGCGGGAGCGGCTTGATCGTGCCA
TGGTCGGCGCAGCTGGAGGTGCTGGCGCACGGCGCCGTTGGGTGCTTCGTGACGCACTGC
GGGTGGAACTCGACAACGGAGGCGCTGAGCGCCGGGGTGCCGATGGTGGCGGTGCCGCAC
TGGTCGGACCAGCCGACGAACGCCAAGTACATCGAGGACGTGTGGCGCGTCGGCGTGCGG
GCGCGGCCGGACGCGGTTGGGGTGGTGAGGCGGGAGGAGGTGGAGCATTGCGTGAGGGAG
GTGATGGGGAGCGAGGAGTACCGGACGAGGGCGACGGAGTGGAGTGTGAAGACGAAGGCG
GCCATGAGCGAAGGCGGGAGCTCCGACCGCAACATCTTGGAGTTTCTCCGTGGACTCGGA
TCGAGGAAATCCGAGCGGTGGAGAGCGGCGGAAGATCTGTAG
>TRIAE_CS42_5BL_TGACv1_407607_AA1358320|TRIAE_CS42_5BL_TGACv1_407607_AA1358320.3
ATGATTGATGATGGAGACTCTACTCCCTCTCCCTCCAGGCTCCACCACACCACACCACAG
CAGGCGAGAGAGAGAGAGAGTATTATTATTAAGGCCATAGGTAGTAGCAGGAACAGAGAT
CATCAATCACAACGGAGCCGCCACCACCACCACCGCAGCCTCCACTCTCCACCGCATCCG
GCAGCGGCGCGCGGCGGAGAAGCCGGTCCGGGGAAGCAGGCGAGCGACAGGAAGCAGCAG
CACCGGCAGCAAGAAGAAGAAGGAGAAGAAGAATCGGACGCCATAATGCAGCATCAAGGG
GTTCCTAAATTTGGGAACTGGGAGGACGAGGGCCAAGGCTACACGCAGTACTTCGAAAAC
GCCCGCAAATCTCCAGGAAGGCCCGTCAACCAGAACGATCGCAACCAAGGCGCTGCACAG
GCACCCCCGAACGACCCGCCGTCGGTCAAGGCCTCCCCCTTGAGGCCGGGGTCCGAGCCG
GGGCTGCGCAAGAACAGGGACGAAAGGCGTGCCACCCGAGAAGACGACCTCCGTCGGCAC
GAGCCCGCTGCCCGGAAAACACATGCCGAGTCGCCCAACCATAGATATGGTGACCAGAGC
AACTACGAAGGCGCTGCGAGGAAAGCGAGCAATGAGAGGGGTTCTGCTCCCACCACGCCT
GGAAGGTCCAAGATGAGGCCAACCGGCCGCGGCGATGAAACGCCCGAGAGAGGATCAGCT
GTGCCGAAGTTTGGAGACTGGGATGAGAAAGACCCTTCGACTGGTGAAGGTTTCACTGAC
ATATTTGAGAAGGTGAGGGAGGAGAAGCAGTCCGGCGCGGATACTGTCGGCACCAGCCAT
GCATATAAGGACCGCTACAACCAAGGGGACAGATATGAATCTTCGGGCTGCTCATGCTTC
AGCTGGTTCAAGAAGTGA
>TRIAE_CS42_5BL_TGACv1_406391_AA1345000|TRIAE_CS42_5BL_TGACv1_406391_AA1345000.1
ATGGCGTCGATGTGCGGGGCCAAGACGGTGGGCCCGACGGTGCCGTCGGCGTACCTCGAC
AACCGCCTGCCGGACGACGCGTCCTACGGCTTCCACCTGCACACGCCGACGACGGCCGCG
ACCAAGGCGTGGCTGGACGCCCGGCCGGCGCGCTCCGTCGCGTACGTCTCCTTCGGCAGC
ATCGCCGCGCTGGGGCTGGAGCAGATGGCGGAGGTGGCGGAGGGCCTTTTCAACACCGGC
GCGCCATTCCTGTGGGTGGTCAGGGCCTCGGAGACGTCCAAGATCCCGGACGGCTTCGCC
GACAAGGTGGGAGAGAACGGGCTGATCGTGCCGTGGACGGCGCAGCTGGAGGTGCTGGCG
CACGGCGCCGTGGGGTGCTTCGTGACGCACTGCGGGTGGAACTCGACAACGGAGGCGCTG
AGCGCCGGGGTGCCGATGGTGGCGGTGCCGCACTGGTCGGACCAGCCGACGAACGCCAAG
TACATCGAGGACGTGTGGCGCGTCGGCGCGCGCGCGCGGCCGGACGCGGGTGGGGTGGTG
AGGCGGGAGGAGGTGGAGCGGTGCGTGAAGGAGGTGATGGGGAGCGAGCAGTACCGGACG
AGGGCGGCGGAGTGGAGTGGGAAGACGAAGGCGGCCATGAGCGAAGGCGGGAGCTCCGAC
TGCAACATCGTGGAGTTTCTCCGTGGACTCGGGTCGAGGAAATCCGAGCGGTCCGGAGCG
GCGGAAGATCTGTAG
>TRIAE_CS42_U_TGACv1_642291_AA2115230|TRIAE_CS42_U_TGACv1_642291_AA2115230.3
ATGGCTAAGCAGCAGAAGAACGCGCACGTCCCGAAGTTCGGCAACTGGGACAACGACGGC
AACGTCCCCTACACGCTCTACTTCGACAACGCACGCAAGGGCAAGGGCGGCAAGCCCATC
AACCCCAACGACCCCGTCGAGAACCCCGAGGCCTTCTCCTCCTCCGTCGTCGCGCCGTCG
CCGAACCGCTCCTTCGACCAGGGCAGGCCGGCTCTCCCTCCTGCCTCCCCGCCTCCGGCT
CACCACCACGAGCGCCGGCCCAGCGACGCGCCGGCGGCCGCCCCGCCGCTGTCCCCGTAC
CACCGCAACTCCGGTGGCGAGCCGCCAAGAAGAGGCCCCGGCGGCGGACGGGCAGGCGGA
GGCGGGTACAGCGTGGAGCAGTCACCGGCACCGTCCCCGCTGCACCCGTACGGGCAGTCG
AGGGCCGAGTACTCCGATGGCAGCGGCTACGGCCTCGTGGCCAACTCCGTCGACCGGTCC
CGTGCCAGGGGCGCCTCCCGCGGCAACGAAACAGTAAGCCTCTCTGCTTCTGCTCCGGTC
AGTGTACCATGGATTTGCGCGGAGGTGATGTCTTGTATCTTACCTTGGCTGTTGTTGCGA
TCGATGGCAGCCGACGAGGGGGTCGGCGGTGCCCAAGTTCGGCGACTGGGACTCCAACCC
GGCGTCGGCCGATGGCTACACGCACATCTTCAACAAGGTGAGGGAGGAGAAGAGCACCCA
GGCCAAGGCACCGGGGCTTGGCAAGGACAACGTCGCATATGGCAATGGCGCCAGGAAGCA
CGACGACGGCTACGTCTCCTCGAGTCGCTGGTGCTTTGGGTGGTGCAAGTAGGAGTGGTT
CGACAGATGATGGGGAAAAGTAAGCAAGGACTTTGGGAGTGTAAATTGTGTGAATTTAAG
AAGGTTTTTGCCATTGATTCAACTTCGAACTTCTGTAATCCCACTTTTTGGGACATTATT
TGGCATTGGGCACTGAGCAGAGTTCATATTCTTTTGATTGTGAAATATACTCCTACTATT
TCTTTCTGA
>AY747598.1 Triticum turgidum cultivar Langdon clone BAC 1256C17 VRN-A1 (VRN-A1) gene, complete cds
GCTCTTTCCCTTCTTCTAGGCCTAGGGTACAGTAGAATATTATGAAAGGAAAAATTCTGCTCGTTTTTTT
GCTCTGTGGTGTGTGTTTGTGGCGAGAGAAAATGATTTGGGGAAAGCAAAATCCGGAGATTCGCACGTAC
GATCGTTCGACACGTCGACGCCCGGCGGGCCCGGGGTGGGGCATCGTGTGGCTGCAGGACCGCGGGGCCC
CGCAAAGCGGGCCGGGCCAATGGGTGCTCGACAGCGGCTATGCTCCAGACCAGCCCGGTATTGCATACCG
CGCTCGGGGCCAGATCCCTTTAAAAACCCCTCCCCCCCTGCCGGAATCCTCGTTTTGGCCTGGCCATCCT
CCCTCTCCTCCCCTCTCTTCCACCTCACGTCCTCACCCAACCACCTGATAGCCATGGCTCCGCCGCCTCG
CCTCCGCCTGCGCCAGTCGGAGTAGCCGTCGCGGTCTGCCGGTGTTGGAGGGTAGGGGCGTAGGGTTGGC
CCGGTTCTCGAGCGGAGATGGGGCGGGGGAAGGTGCAGCTGAAGCGGATCGAGAACAAGATCAACCGGCA
GGTGACCTTCTCCAAGCGCCGCTCGGGGCTTCTCAAGAAGGCGCACGAGATCTCCGTGCTCTGCGACGCC
GAGGTCGGCCTCATCATCTTCTCCACCAAGGGAAAGCTCTACGAGTTCTCCACCGAGTCATGGTAAATTA
AGCACGCGCTGTCTTTAAATTTGTTCCCCAATACGCCTTCGATTTCGATTTCCTGCGCACCGTTCTGGTC
CTGCGAGACGACCCGGCCGACCCCAGGGCCTTCTCCATTTCCGCGCTGCTGTTTGGTAGATTCCGTTTGC
CCGCTCGCTGTTTCCATCCGATTCTGCCGTGGCTGCTTGCTCGTTTTTCTTAGAATCGATGGGGGAGCTG
GCGTTCCGCGCGGCCGCGATTTCTTGCTATGGGGGGTAGGGCGCGCGATGGGTCGCCGGGCTATTTTATG
CTCCGCCAGCGCCGGGAAGGTTGTTCATCTGGCGTATTTTGGGGAAATTTTGGTCCCGGACGCGCCAGGT
GGCACCCCAAGTGGAAGGGTTAAGACGGTAATTTTGGTCCCGGACGCGCCAGGTAGCACCCCAAGTGGGG
CTATTTTATGCTCCACCTTTGCATGGACCCACACATTAGGTTTTAAAATGGTTCTCACATTCGTGTTGTC
TTACTTATCTAGGCATGGCTCTTGCCCAGATAATTGTTGTTGGTCACACCCTTCTATATTATCGGTTTGT
GAGTCTAGCTGATTGGATACGTGAGTTGTTGCACACTCTTGAACTGATTTTGACTTGATGACCATTGTAA
CCATTTGCGGGTTATAGGCTAGCACATAGTTCAACACTATAACTAATTGTTGGTTCATTCCTACTATAGG
TTATAGGGTAGCGTTTGACAATTTTCCATGTGTTGTGGGTACTTGTGACAATTGAGGACACGATGTTTGT
GGTGACAGAGAACACGTTGACCTCCACAAATAGTTAGGATGCTGGGTAAAGCCTACGGGAAAACAGGGAG
AAGGTATAGGAGGAGAATAACATGAGTAGTAAAAAAGTTAATGACTTAAATACAACATCAAGGAACGTTT
CTTAAACTGAAGCTCTAGCACTATAGTTAAATAATTTGAATCTGGCAGAAATTATACTAACCTTGCCTAG
CACAATTCCACCCCTAAACTTCTGTTTTGCAAATTTCGTTAAGTCTATAGACAGAAGAAAAGGGTCACTC
TATTTTCCCAACAAAACTTGAACAACACCAGAACCTTAATTTGAAGTCAGTTTCGTGCTCTTTCTATCAT
TTACACGTCACAGTGAAATGCTTTGCAAACTATTTGACCAGATGCTGTATACCACATTTGAATCTCATTT
GCATATACTGACATGAAACAACGCATTACAGAAAAGCTTCTGATATGTCAAAATGTATCATATATCAATT
CTTGAGATTGTGCATATACTGGACATTAATCTTGTTTACATGTACTTCCAATGACTAGATATTTCTTTCT
CTTATGCAGTATGGACAAAATTCTTGAACGGTATGAGCGCTATTCTTATGCAGAAAAGGTTCTCGTTTCA
AGTGAATCTGAAATTCAGGTAAAAATGAAAAACAAGCGGTTTGCTTTCCTTTAGCTATGAAATAAATTGT
TGCCGATATCAGATGTTCTGAAATTTATTTGTAGGCCACTATATTTTGAATGATTTCCATGCGCTATGAA
GTTAATTGACTTGCAACTATGGATTGTTGGTCTATTTGATTCTCTTGTAACCTATTATCAGTTTTTCTTC
GATGAATGCTTAGGCATGGTCGAATAATGTAACCAAATACCACTTGACCAATTTACTTTCATGGCTACTG
AACTAGACTAGCGTGCTGATTCGTACATACTGCCTTTGGAAGAACTACAAAAATGTGATCTGACTTTAAG
AGTTACTAAATTAGTACGTAGTAAACTGCAATGCATGGCCAGATCAGCAATTCTGGATTAGCCGGCTGAG
TTTTTGAAGGGCTTAGCAACAAAAATTGACAAGCTTATATATTATAATGGCTTTAAAATACTTGTGTGCA
TCAGTGAAAATCACAATATTTTGATTGCAATAACAAAATGCTATCCTAGATTATTAAGACTTGTTACTAG
ATTGGTCATTGATCTTAAGTTCTTAGGATAAACTGTTGAATCTCCAGTCCTTCGGATTGTATTATGCTAC
TAATGGCCATTAAGGATAGCCCCATGACATTAGTTCTCATCTCCAATTTTTCTGTATTGTTTGCGATATT
GCTGCAGTTTCTTATTACAGCTTGTCTAAGGCTAACCATCTAGGATAAAAAGTAGATCCTGCAGACTTAG
AAGATCCAGTTAGGCTCAATATTCTTATTTTTGTAACTCGGAACTCCAGGACCTCGCTTCAATTTTTTGG
CCAATTTTTGCACAAACCAAGTTGTAGCTCCAACTGAGGGATCCAACCAGTTCTATCTGATTGCTGACAA
ACAGATTCAGCATGTACGTATGACGAGGACTATTTAAACATGTAATTACTAACCCAAAAAATATTCCAAA
TTTTATTTAAATATTTACCTCCGCTGCAGCATTTTTAATATTACGAAATATGATTTTTACATCTGATAGT
AACACTTGTTGCAGTGACATAATTGATTTGAAGTTATGAAAATTCAAGTTCACTGCACAGAACAATCCTT
CCTGATTTATGCCCCCGGGGTAAAGGAGGAGGGTTGTGATAGGCTTGGCGAGCCAACGTAAAAACTCAGC
CACTCTTATGGAGATGAAACCCAAAAGCCAAAGAGCTAGCTATGGACAGGGGTGCGTGGAAGCTTGCTAT
CCATGTGCCAGAGCCATGAGTTGGTTGCGAGATCTTATGGGTTTCACCTCTAGCCTACCCCAACTTGTTT
GGGACTAAAGGCTTTGTTGTTGTTGTTGGTGGTGGTGGTGTCAATGTTGTTAAAGTCTCTTTGTTCATTT
CTGAACTAACTTAGCCTATTTGTAGCATTTCTGTCATTGTTCCTTCCTGTCCCACCCAAAGTTAGCAATG
CGATTGTTATTTGTTTGTGCAGGGAAACTGGTGTCACGAATATAGGAAACTGAAGGCGAAGGTTGAGACA
ATACAGAAATGTCAAAAGTAATTTGTAACGATTTTGGTTGATTGCCAGTATATTGTATACACTCTGAAGA
TAAATGGGACTGAATTTCTACATCCTGCATCTGCAGGCATCTCATGGGAGAGGATCTTGAATCTTTGAAT
CTCAAGGAGTTGCAGCAACTGGAGCAGCAGCTGGAAAGCTCACTGAAACATATCAGATCCAGGAAGGTAC
TGATTTAAATGATTTGATACAGCAGCACAATATATAAAAAAACAAGAAAAACACTTGCAGAGAAGTTCAG
CAAAGTATATCTGAAATCAGATTCTAGACTGAGATGTTCAAAATATGTATATGCATTTTAGTCATATGCT
CTTCATAGTTAAAAAAATGACTAATTTTTTTCATTTTTTGTACTTGCAGAACCAACTTATGCACGAATCC
ATTTCTGAGCTTCAGAAGAAGGTAAGCTGTCAACCTTGCATACCTTATTCGGTATTCGAACTGGTCAACT
TGTCATGAAGCCTTAGCTTGTTTCAAGATTTGTGACATTATAACATGTATGCAAGTAACTGGTCTACATG
CACGTAACCTCATTACATCGTTCTTGCTGCAGGAGAGGTCACTGCAGGAGGAGAATAAAGTTCTCCAGAA
GGAAGTAAGCCCGTTATATCACCTTATGGTCCAACCGGTCTAAATTGTTCCGTATAGCAAATTTTATTGA
CAGAGGTCCGTGTCCCTTCCCCACAGCTCGTGGAGAAGCAGAAGGCCCATGCGGCGCAGCAAGATCAAAC
TCAGCCTCAAACCAGCTCTTCATCTTCTTCCTTCATGCTGAGGGATGCTCCCCCTGCCGCAAATACCAGG
TGATGATGTACATCACAAGTCTAATCTTATTCAGAGTTCAAGTAACCATCTTTTGAATTGGTCGGGTTGT
TCCTTGCAGCCCACTTTTGGTCTCTATGCAGTTCTGTCGGGCCACATTTAAGTAACATAATACTAATATG
CTTGTGTTCGCTTTGGTTGTGCAGCATTCATCCAGCGGCAACAGGCGAGAGGGCAGAGGATGCGGCAGTG
CAGCCGCAGGCCCCACCCCGGACGGGGCTTCCACCGTGGATGGTGAGCCACATCAACGGGTGAAGGGCAT
CCAGCCCATACAGGCGTACTATTCAGTAGAGGGTAACAAGTTGCACCGGCCAGCCTGGTGTATGTTGCGG
TTGCTAGCACGCCTGACCCCTTTGGAGGGGAAAGGAAAAGAAATCAGAGTAAAGTAGCAAGCTGCAGCGA
TGTGTATATTTCACTTTGTCCACCTCAGTTTCCCTCCCAGCTGGGCTGAGATGGCTGTACGAGTAATTTA
CCATGTAATCTATATGTAGCTTGAGTGATGAATTTTCAAGTTTCCATGATACCCGTCTCTACTGGGTGTT
GTTTATGTGAATTAACCTATCAAAT
>MG587710.1:196-1596 Triticum turgidum subsp. durum cultivar TRI3064 nonfunctional NAC transcription factor NAM-B1 (NAM-B1) gene, partial sequence
ATGGGCAGCTTCCGACTCATCTTCCGGCTCGGCGCAAAAAGCAACGCGGTATCACCATCAGCATCAGCCG
CCGCCTCCGCAGCGGGGCTCGGCGCCGGAGCTCCCGCCGGGCTTCCGGTTCCACCCGACGGACGAGGAGC
TGGTGGTGCACTACCTCAAGAAGAAGGCCGACAAGGCGCCGCTCCCCGTCAACATCATCGCCGAGGTGGA
TCTCTACAAGTTCGACCCATGGGAGCTCCCCGGTATGTTATGTCTATCTCGTCGGCCGGCCGTGCTTACT
TTATCAAGCGCCGCAAATTTTAGGTGCAATTAAATAATCGAATAATCCATCCATCTCATGCTTATACTCC
TGTGCACAAGTAGTATTTTTATATTCTTCCAGTACACATGTGTGTAGATGGTTTATGTATGTGATCCTGT
CGTGCTTGTTCATGCGCTCGGGATCCGGATCCATCAGAGAAGGCGACCATCGGGGAGCAGGAGTGGTACT
TCTTCAGCCCGCGCGACCGCAAGTACCCCAACGGCGCGCGGCCGAACCGGGCGGCGACGTCGGGGTACTG
GAAGGCCACCGGCACGGACAAGCCTATCCTGGCCTCGGGGACGGGGTGCGGCCTGGTCCGGGAGAAGCTC
GGCGTCAAGAAGGCGCTCGTGTTCTACCGCGGGAAGCCGCCCAAGGGCCTCAAAACCAACTGGATCATGC
ACGAGTACCGCCTCACCGACGCATCTGGCTCCACCACCGCCACCAACCGACCGCCGCCGGTGACCGGCGG
GAGCAGGGCTGCTGCCTCTCTCAGGGTACGTACACGTGTCGATCGCACGGTCTAGCAGTATTTAATTGCT
CTCCAGCTTAATTAGGGTATTGTTGATGGTTGATGAAGTTAATTATGTACCGTCGTCTCATCAGTTGGAC
GACTGGGTGCTGTGCCGCATCTACAAGAAGATCAACAAGGCCGCGGCCGGCGATCAGCAGAGGAACACGG
AGTGCGAGGACTCCGTGGAGGACGCGGTCACCGCGTACCCGCTCTATGCCACGGCGGGCATGACCGGTGC
AGGTGCGCATGGCAGCAACTACGCTTCACCTTCACTGCTCCATCATCAGGACAGCCATTTCCTGGACGGC
CTGTTCACAGCAGACGACGCCGGCCTCTCGGCGGGCGCCACCTCGCTGAGCCACCTAGCAGCGGCGGCGA
GGGCAAGCCCGGCTCCGACCAAACAGTTTCTCGCCCCGTCGTCTTCGACCCCGTTCAACTGGCTCGATGC
GTCACCAGTCGGCATCCTCCCACAGGCAAGGAATTTTCCTGGGTTTAACAGGAGCAGAAACGTCGGCAAT
ATGTCGCTGTCATCGACGGCCGACATGGCTGGCGCAGTGGACAACGGTGGAGGCAATGCGGTGAACGCAT
G
>HE585643.1:193-2064 Triticum aestivum Rht-D1 gene for DELLA protein, allele Rht-D1a
ATGAAGCGGGAGTACCAGGACGCCGGAGGGAGCGGCGGCGGCGGTGGCGGCATGGGCTCGTCCGAGGACA
AGATGATGGTGTCGGCGGCGGCGGGGGAGGGGGAGGAGGTGGACGAGCTGCTGGCGGCGCTCGGGTACAA
GGTGCGCGCCTCCGACATGGCGGACGTGGCGCAGAAGCTGGAGCAGCTCGAGATGGCCATGGGGATGGGC
GGCGTGGGCGCCGGCGCCGCCCCCGACGACAGCTTCGCCACCCACCTCGCCACGGACACCGTGCACTACA
ACCCCACCGACCTGTCGTCTTGGGTCGAGAGCATGCTGTCGGAGCTCAACGCGCCGCCGCCGCCCCTCCC
GCCCGCCCCGCAGCTCAACGCCTCCACCTCCTCCACCGTCACGGGCAGCGGCGGCTACTTCGATCTCCCG
CCCTCCGTCGACTCCTCCAGCAGCATCTACGCGCTGCGGCCGATCCCCTCCCCGGCCGGCGCGACGGCGC
CGGCCGACCTGTCCGCCGACTCCGTGCGGGATCCCAAGCGGATGCGCACTGGCGGGAGCAGCACCTCGTC
GTCATCCTCCTCCTCGTCGTCTCTCGGTGGGGGCGCCAGGAGCTCTGTGGTGGAGGCTGCCCCGCCGGTC
GCGGCCGCGGCCAACGCGACGCCCGCGCTGCCGGTCGTCGTGGTCGACACGCAGGAGGCCGGGATTCGGC
TGGTGCACGCGCTGCTGGCGTGCGCGGAGGCCGTGCAGCAGGAGAACCTCTCCGCCGCGGAGGCGCTGGT
GAAGCAGATACCCTTGCTGGCCGCGTCCCAGGGCGGCGCGATGCGCAAGGTCGCCGCCTACTTCGGCGAG
GCCCTCGCCCGCCGCGTCTTCCGCTTCCGCCCGCAGCCGGACAGCTCCCTCCTCGACGCCGCCTTCGCCG
ACCTCCTCCACGCGCACTTCTACGAGTCCTGCCCCTACCTCAAGTTCGCGCACTTCACCGCCAACCAGGC
CATCCTGGAGGCGTTCGCCGGCTGCCGCCGCGTGCACGTCGTCGACTTCGGCATCAAGCAGGGGATGCAG
TGGCCCGCACTTCTCCAGGCCCTCGCCCTCCGTCCCGGCGGCCCTCCCTCGTTCCGCCTCACCGGCGTCG
GCCCCCCGCAGCCGGACGAGACCGACGCCCTGCAGCAGGTGGGCTGGAAGCTCGCCCAGTTCGCGCACAC
CATCCGCGTCGACTTCCAGTACCGCGGCCTCGTCGCCGCCACGCTCGCGGACCTGGAGCCGTTCATGCTG
CAGCCGGAGGGCGAGGAGGACCCGAACGAGGAGCCCGAGGTAATCGCCGTCAACTCAGTCTTCGAGATGC
ACCGGCTGCTCGCGCAGCCCGGCGCCCTGGAGAAGGTCCTGGGCACCGTGCGCGCCGTGCGGCCCAGGAT
CGTCACCGTGGTGGAGCAGGAGGCGAATCACAACTCCGGCACATTCCTGGACCGCTTCACCGAGTCTCTG
CACTACTACTCCACCATGTTCGATTCCCTCGAGGGCGGCAGCTCCGGCGGCGGCCCATCCGAAGTCTCAT
CGGGGGCTGCTGCTGCTCCTGCCGCCGCCGGCACGGACCAGGTCATGTCCGAGGTGTACCTCGGCCGGCA
GATCTGCAACGTGGTGGCCTGCGAGGGGGCGGAGCGCACAGAGCGCCACGAGACGCTGGGCCAGTGGCGG
AACCGGCTGGGCAACGCCGGGTTCGAGACCGTCCACCTGGGCTCCAATGCCTACAAGCAGGCGAGCACGC
TGCTGGCGCTCTTCGCCGGCGGCGACGGCTACAAGGTGGAGGAGAAGGAAGGCTGCCTGACGCTGGGGTG
GCACACGCGCCCGCTGATCGCCACCTCGGCATGGCGCCTGGCCGGGCCGTGA
>JX993615.1:1816-3717 Triticum aestivum cultivar landrace bio-material INRA:23995 haplotype Rht-B1a_10 mutant DELLA protein (Rht-B1) gene, complete cds
ATGAAGCGCGAGTACCAGGACGCCGGAGGGAGCGGCGGTGGCGGGGGAGGCATGGGCTCGTCCGAGGACA
AGATGATGGTGTCGGGGTCGGCGGCGGCGGGGGAGGGGGAGGAGGTGGACGAGCTGCTGGCGGCGCTCGG
GTACAAGGTGCGGGCGTCCGACATGGCGGACGTGGCGCAGAAGCTGGAGCAGCTGGAGATGGCCATGGGG
ATGGGCGGCGTGGGCGCCGGCGCCGCGCCCGACGACAGCTTCGCCACCCACCTCGCCACGGACACCGTGC
ACTACAACCCCACCGACCTCTCCTCCTGGGTCGAGAGCATGCTGTCGGAGCTCAACGCGCCGCCGCCGCC
CCTCCCGCCCGCCCCGCAGCTCAACGCCTCCACCTCCTCCACCGTCACCGGCGGCGGGTACTTCGATCTC
CCGCCCTCCGTCGACTCCTCCTGCAGCACCTACGCGCTGCGGCCGATCCCGTCCCCGGCCGTCGCGCCGG
CCGACCTCTCCGCCGACTCCGTCGTGCGGGATCCCAAGCGGATGCGCACTGGCGGCAGCAGCACCTCGTC
GTCATCCTCATCGTCCTCTCTCGGCGGTGGCGGCGCCAGGAGCTCTGTGGTGGAGGCTGCCCCGCCGGTG
GCCGCCGCGGCCGGTGCGCCCGCGCTGCCGGTCGTCGTGGTCGACACGCAGGAGGCCGGGATTCGGCTGG
TGCACGCGCTGCTGGCGTGCGCAGAGGCCGTGCAGCAGGAGAACTTCTCTGCCGCGGAGGCGCTGGTGAA
GCAGATACCCTTGCTGGCCGCGTCCCAGGGCGGCGCCATGCGCAAGGTCGCCGCCTACTTCGGCGAGGCC
CTCGCCCGCCGCGTCTTCCGCTTCCGCCCGCAGCCGGACAGCTCCCTCCTCGACGCCGCCTTCGCCGACC
TCCTCCACGCGCACTTCTACGAGTCCTGCCCCTACCTCAAGTTCGCCCACTTCACCGCCAACCAGGCCAT
CCTTGGAGGCGTTCGCCGGCTGCCGCCGCGTGCACGTCGTCGACTTCGGCATCAAGCAGGGGATGCAGTG
GCCCGCCCTTCTCCAGGCCCTGGCGCTCCGTCCCGGCGGCCCTCCCTCGTTCCGCCTCACCGGCGTCGGC
CCCCCGCAGCCGGACGAGACCGACGCCTTGCAGCAGGTGGGCTGGAAGCTCGCCCAGTTCGCGCACACCA
TCCGCGTCGACTTCCAGTACCGCGGCCTCGTCGCCGCCACGCTCGCGGACCTGGAGCCGTTCATGCTGCA
GCCGGAGGGCGAGGAGGACCCGAACGAGGAGCCCGAGGTAATCGCCGTCAACTCGGTCTTCGAGATGCAC
CGGCTGCTCGCGCAGCCCGGCGCCCTGGAGAAGGTCCTGGGCACCGTGCGCGCCGTGCGGCCGAGGATCG
TCACCGTGGTGGAGCAGGAGGCGAACCACAACTCCGGCACATTCCTGGACCGCTTCACCGAGTCCCTGCA
CTACTACTCCACCATGTTCGATTCTCTGGAGGGCGGCAGCTCCGGCGGCCCATCCGAAGTCTCATCTGGG
GCGGCTGCTGCTCCTGCCGCCGCCGGCACGGACCAGGTCATGTCCGAGGTGTACCTCGGCCGGCAGATCT
GCAACGTGGTGGCCTGCGAGGGGGCGGAGCGCACAGAGCGGCACGAGACCCTGGGGCAGTGGCGGAACCG
CCTCGGCAACGCCGGGTTCGAGACCGTCCACCTGGGCTCCAATGCCTACAAGCAGGCGAGCACGCTGCTG
GCGCTCTTCGCAGGCGGCGACGGGTACAAGGTGGAGGAGAAGGAGGGCTGCCTGACGCTGGGGTGGCACA
CGCGCCCGCTGATCGCCACCTCCGCATGGCGCCTGGCCGCGCCGTGACCGCGAGTTTTGAACGCTGTAAG
TACACATCGTGA
>AY702956.1:142-554,653-678,782-812,909-996,1115-1260,1807-1851,1944-2047,2132-2274,2448-2564,3140-3370 Triticum aestivum floral homeotic protein (Q) gene, complete cds
ATGGTGCTGGATCTCAATGTGGAGTCGCCGGCGGACTCGGGCACGTCCAGCTCCTCCGTGCTCAACTCCG
CGGACGCCGGTGGCGGCGGCTTCCGGTTCGGCCTGCTCGGGAGCCCTGATGATGACGACTGCTCCGGCGA
GCCGGCGCCGGTCGGGCCCGGGTTCGTCACGAGGCAGCTCTTCCCCGCGTCGCCGCCCGGGCACGCGGGC
GCGCCCGGGGTGACGATGGGGCAGCAGGCCCCGGCGCCTGCGCCGATGGCGCCCGTGTGGCAGCCGCGGC
GCGCCGAGGAGCTCCTCGTGGCGCAGCGGATGGCGCCCGCGAAGAAGACGCGGCGGGGCCCGAGGTCGCG
CAGCTCGCAGTACAGGGGCGTCACCTTCTACCGCAGGACCGGCCGGTGGGAGTCGCACATCTGGGATTGC
GGGAAGCAGGTCTACTTGGGTGGTTTCGACACTGCGCACGCGGCCGCAAGGGCCTACGATCGCGCGGCGA
TCAAGTTCCGGGGGCTGGAGGCCGACATCAACTTCAATCTGAGCGACTACGAGGAGGATTTGAAGCAGAT
GAGGAACTGGACCAAGGAGGAGTTCGTGCACATCCTCCGCCGCCAGAGCACGGGGTTCGCCAGGGGGAGC
TCCAAGTACCGCGGCGTCACGCTCCACAAGTGCGGCCGCTGGGAGGCAAGGATGGGCCAGCTGCTCGGCA
AGAAGTACATATATCTGGGCCTCTTTGACAGCGAAGTTGAAGCTGCAAGGGCGTACGACAGGGCGGCGAT
TCGCTTCAATGGGAGGGAAGCTGTGACTAACTTTGAGAGCAGCTCCTACAATGGGGATGCTCCACCCGAC
GCCGAAAATGAGGCAATTGTTGATGCTGATGCTCTTGACTTGGATCTGCGGATGTCGCAACCCACCGCGC
ACGATCCCAAGAGGGACAACATCATCGCCGGCCTTCAGTTAACTTTTGATTCCCCTGAATCGTCAACCAC
AATGATCTCTTCTCAGCCAATGAGCTCATCTTCGTCCCAGTGGCCTGTGCATCAACATGGCACGGCAGTA
GCACCTCAGCAGCACCAGCGTTTGTACCCATCTGCTTGTCATGGCTTCTACCCGAACGTACAGGTGCAGG
TGCAGGAGAGGCCCATGGAGGCAAGGCCCCCTGAGCAGCCGTCGTCCTTCCCCGGCTGGGGGTGGCAAGC
GCAAGCCATGCCGCCGGGCTCCTCCCACTCGCCGTTGCTTTACGCTGCAGCATCATCAGGATTTTCTACC
GCCGCCGCCGGCGCGAACCTCGCCCCGCCGCCGCCGTACCCGGACCACCACCGGTTCTACTTCCCCCGCC
CGCCGGACAACTGA
>AY050174.1:146-1993 Triticum aestivum granule-bound starch synthase (waxy) mRNA, complete cds
ATGGCGGCTCTGGTCACGTCCCAGCTCGCCACCTCCGGCACCGTCCTCAGCGTCACCGACAGATTCCGGC
GTCCAGGTTTTCAGGGCCTGAGGCCCCGGAACCCGGCGGATGCGGCGCTCGGCATGAGGACTGTCGGAGC
GAGCGCCGCCCCAAAGCAAAGCAGGAAACCGCACCGATTCGACCGGCGGTGCCTCTCCATGGTGGTGCGC
GCCACGGGCAGCGGCGGCATGAACCTCGTGTTCGTCGGCGCCGAGATGGCCCCCTGGAGCAAGACTGGCG
GCCTCGGCGACGTCCTCGGGGGCCTCCCCGCCGCCATGGCCGCCAACGGTCACCGGGTCATGGTCATCTC
CCCGCGCTACGACCAGTACAAGGACGCCTGGGACACCAGCGTCATCTCCGAGATCAAGGTCGTTGACAGG
TACGAGAGGGTGAGGTACTTCCACTGCTACAAGCGCGGGGTGGACCGCGTGTTCGTCGACCACCCGTGCT
TCCTGGAGAAGGTCCGGGGCAAGACCAAGGAGAAGATCTATGGACCCGACGCCGGCACCGACTACGAGGA
CAACCAGCAGCGCTTCAGCCTTCTCTGCCAGGCAGCACTTGAGGTGCCCAGGATCCTCGACCTCAACAAC
AACCCACACTTTTCTGGACCCTACGCCATGCTATGCCGTGCCGTGCCGCGCCGCGCAGGGGAAGACGTGG
TGTTTGTGTGCAACGACTGGCACACGGGCCTTCTGGCCTGCTACCTCAAGAGCAACTACCAGTCCAATGG
CATCTATAGGACGGCCAAGGTGGCATTCTGCATCCACAACATCTCGTACCAGGGCCGCTTCTCCTTCGAC
GACTTCGCGCAGCTCAACCTGCCTGACAGGTTCAAGTCGTCCTTCGACTTCATCGACGGCTACGACAAGC
CGGTGGAGGGGCGCAAGATCAACTGGATGAAGGCCGGGATCCTGCAGGCCGACAAGGTGCTGACTGTGAG
CCCCTACTATGCTGAGGAGCTAATCTCTGGCGAAGCCAGGGGCTGCGAGCTCGACAACATCATGCGCCTC
ACTGGGATCACCGGCATCGTCAACGGCATGGACGTCAGCGAGTGGGACCCCATCAAGGACAAGTTCCTCA
CCGTCAACTACGACGTCACCACCGCGTTGGAGGGGAAGGCGCTGAACAAGGAGGCGCTGCAGGCCGAGGT
GGGGCTGCCGGTGGACCGGAAGGTGCCCCTGGTGGCGTTCATCGGCAGGCTGGAGGAGCAGAAGGGCCCC
GACGTGATGATCGCCGCCATCCCGGAGATCGTGAAGGAGGAGGACGTCCAGATCGTTCTCCTGGGCACCG
GGAAGAAGAAGTTTGAGCGGCTGCTCAAGAGCGTGGAGGAGAAGTTCCCGACCAAGGTGAGGGCCGTGGT
CAGGTTCAACGCGCCGCTGGCTCACCAGATGATGGCCGGCGCCGACGTGCTGGCGGTCACCAGCCGCTTC
GAGCCCTGCGGCCTCATCCAGCTCCAGGGAATGCGCTACGGAACGCCGTGCGCCTGCGCGTCGACAGGCG
GGCTCGTCGACACTATCGTGGAAGGCAAGACCGGGTTCCACATGGGCCGCCTCAGCGTTGACTGCAACGT
GGTGGAGCCGGCCGACGTGAAGAAGGTGGTCACCACCCTGAAGCGCGCCGTCAAGGTCGTCGGCACGCCG
GCGTACCATGAGATGGTCAAGAACTGCATGATACAGGATCTCTCCTGGAAGGGGCCTGCCAAGAACTGGG
AGGACGTGCTTCTGGAACTGGGGGTGGAGGGGAGCGAGCCGGGCATCGTCGGCGAGGAGATCGCGCCGCT
CGCCCTGGAGAACGTCGCCGCTCCCTGA
>chrUn_nlr_262_22009837-22032842:- 
AGCCTGATCCCCAAGCTGGGCAAGCTGCTCCTGGAGGAGTACAAGCTGCAGCAGGGCGTCAGGGAAAAAATCGAGAACCTCCGGAAGGAGCTTGAGAACATGAACGCTGCCCTCATCAAGATTGGTGAGGTGCCGCGGGACCAGCTCGATATACAAGAGAAGCTCTGGGCCGATGAGGTCAGAGAGCTCTCCTACAAGATTGACGATGTCATCGACAAGTTCCGCGTGCGGGTCGACCACATTCAGCCTGACGACACCACCAATGGATTCAAGGGGCTCATGAAGAGGACGGCCGAGTTGTTCAAGAAAGGCAAGGATCAGAATCGGATAGGTCACATGATGAAGGGCATCCAGGAAGAAATCGAGAAGGTGGCTGCTAGGCGTGACAGGAACAAGGTCGATGGTATTGCTTATAATCCTAGGGAAGCAATCCCTATCGATCCTCGTCTCTGTGCTTTATACATAGAAGCGACAGAGCTAGTTGGCATCTACGGGGCGAGGGATCAGGACCTCATGAGTTTGCTCTCCTTGGAGGGTGACGATACTTCTAATAAGAAACTGAAGAAGGTCTCCGTTGTTGGATTTGGAGGGTTGGGCAAGACAACTCTTGCTAGAGCAGTATATGAAAAGATTAAAGGCAATTTCGATTGTTGGGCATTTGTCTCAGTCGGTCGGAACCCTGATATCAAGAAGGTTTTCAGGGATATCCTCATTGGTCTCCGAAAATCTAACTCATATCCTGACAACTCTAACTCAGATCTTGTGATACCACTGGTGGAAAAACAGGCTTCCGTCCAGCCCCATAAGTCGCGAAGCTGTAGGAACCGCGACTAATGGGACCTTTAGTCGCGGTTCTGGAGGTGAACCGCGACCAAAGGCCTGGGCCCAGGGCGCTCGGTGGCCAGCTGGCGCACGTGAGGGTCTTTAGTCGCGGTTGGCCAGGACAACCGCGACTAAAGGCCTTCGGGCACCTTTAGTCACGGTTTGCCAGGCCAACCGCAACTAAAGCCCCTCCCCTATATATACCCATCCAGCAGCCAACACTTAGCCATTTGGAGCCATTCTCTTCACAAGTGGGTGTAGGTTTGCTTTTGGTTCCTCTTATGCACATAAGGTGTTTGATGAAATGCCCCAAGAGCATGAGACAAACATGACATGAAGTGTTGGAGCCACACTCCTCGATCGCGGTTAGCAACTTGATGAACCTTTGATGTGTCATTGATAAAATATGCATGTGTGCAGTTCATTGTTTAATTTATATTGTTTGTAGCTAGTTAGTTTAACAAATGCATGATGGTTAATTATATATTTTATATTATAATAATGCAGATGAATCGGCAATGGATGTACGGTAACCGACTCTCCGGCGAGTTCACTACGGGTTTGAAAGATTTCCTCGTAGTGGCTAATGCGAACAAGCAGGGGGGTTTTGTTATCTGTCCATGTGTTATCTGTAAGAATCAGAAGGGTTACTCTTCCTCAAGAGATGTTCACATGCATCTGCTTCGGCACGGTTTCATGCCAAGCTATAATTGTTGGACCAAGCATGGAGAAAGAGGGGTTATAATGGAAGAAGATGAAGAAGGGGATGATTTCATTGATGAAAGCTATCTTGCTCATTTCGGTGATACTTTCATGGAGGATGCTGAAGGTGAAGGGGAAGGTGAAGAAGAGGCACGTGATGATCCCGTTGATGATCTTGGTCGGACCATTGCTGATGCACGGAGACGCTGCGAAACTGAAAAGGAGAGGGAGAATTTGGATCGCATGTTAGAGGATCACAGAAAGGCGCTGTACCCCGGATGCGATGATGGTCTGAAAAAGCTGGGCTGCACACTGGATTTGCTGAAATGGAAGGCAGAGGCAGGTGTAGCTGACTCGGCATTTGAAAACTTGCTGAAAATGTTGAAGAATATGTTTCCAAAGGATAACGAGTTGCCCGCCAGTACGTACGAAGCAAAGAAGGTTGTCTGCCCTCTAGGTTTAGAGGTTCTGAAGATACATGCATGCATCAACGACTGCATCCTCTACCGCGGTGAATACGAGAATTTGAATGAATGCCCGGTATGCACTGCATTGCGTTATAAGATCAGAGGCGATGACCCTGGTGACGATATTGAGGGCCAGAAACCCAGGAAGAGGGTTCCCGCCAAGGTGATGTGGTATGCTCCTATAATACCACGGTTGAAACGTCTGTTCAGGAACAAAGAGCATGCCAAGTTGTTGCGATGGCACAAAGAGGACCGTAAGTCGGACGGGGAGTTGAGACACACCGCAGATGGAACGCAATTGAGAAAGATCGACAGATGGTTCAAAGATTTTGCAGCTGACGCAAGGAACATAAGATTTGCTCTAAGTACGGATGGCATGAATCCTTTTGGCGAGCAGAGCTCCAGCCATAGCACCTGGCCCGTGACTCTATGCATCTACAACCTTCCTCCTTGGTTGTGCATGAAGAGGAAGTTCATTATGATGCCAGTGCTCATCCAAGGTCCGAAGCAACCCGGCAACGACATCGATGTGTACCTAAGGCCATTAGTTGATGAACTTTTACAGCTGTGGGGTGGTGTCCGTGTGTGGGATGAGCACAAACAAGAGGAATTTGACCTACGAGCGTTGCTTTTCGTAACCATCAACGATTGGCCTGCTCTTAGTAACCTTTCGGGACTGTCAAATAAGGGATACAATGCATGCACGCACTGCTTACATGAGACTGAAAGTGTACATTTGCCAAATTGTAAGAAGAACGTGTACCTTGGGCATCGTCGATTTCTTCCGAAAATTCATCCAGTAAGAAAGAAGGGCAAGCATTACAACGGCAAGGCAGATCACCGGCCGAAGCCTGCGGAACGCACTGGTGCTGAGGTATTTGATATGGTCAAGGATTTGAAAGTCATCTTTGGAAAGGGTCCTGGCGGACAATCAGTTCCAAAGGGAGCTGACGGGCACGCAGCCATGTGGAAGAAGAAATCTATATTCTGGGAGCTAGAATATTGGAAAGTCCTAGATGTCCGCTCTGCAATCGACGTGATGCACGTTACGAAGAATATTTGCGTGAACCTCCTAAGCTTCTTGGGCGTGTATGGGAAGACAAATGATACAAAGGAAGCACGGCAGGACCAGCAACGTTTGAAAGACCCTGATGACCGGCATCCGGAATGGTTTCAAGGTCGTGCCAGCTACGCTCTGACCAAAGAAGAGAAGGTCATATTTTTTGAATGCCTGAGCAGTATGAAGGTCCCGTCTGGATTCTCGTCCAATATAAAGGGAATAATAAACATGGCGGAGAAAAAGTTCCAAAACCTGAAGTCTCACGACTGCCACGTGATTATGACGCAATTGCTTCCGATTGCTTTGAGGGGGCTCCTGCCGGAAAATGTTCGAGTAGCCATTGTGAAGCTATGTGCATTCCTCAATGCAATCTCTCAGAAGGTAACCAATCCAGAAGTTCTACCACGGTTACAGAACGATGTGATCCAATGTCTTGTCAGTTTCGAGTTGGTGTTCCCGCCATCCTTCTTCAATATTATGACGCACCTCCTGGTTCACCTAGTCGAAGAGATTTTCGTTCTCGGTCATGTATTTCTACACAATATGTTCCCCTTCGAGAGGTTCATGGGAGTATTAAAGAAATATGTTCGTAACCGTGCTAGGCCAGAAGGAAGCATCGCCAAGGGCTATGGAAATGAGGAGGTAATTGAGTTTTGTGTTGACTTTGTTCCTGACCTTAAGCCGATTGGTCTTCCTCGATCGCGGCACGAGGGGAGACTAAGTGGAAAAGGCACGATCGGAAGGAAATCAACGATATGTATGGACGGCCATTCTCTGACTGAAGCACACCACACTGTACTGACCAATTCCAGCTTCGTGGCTCCGTACTTTGAGAAACACAAGAATATTTTACGCTCGGACAACCCGGGGAAGCCTGAATCCTGGATTAGGAAGGCCCACATGGAGACTTTCGGCAGTTGGTTGAGAAAACATTTAATGAATGACAATGATGTTGTAGATCAGCTGTACATGTTGGCCAAGACACCATCTTCGACTATAACGACTTTCCAAGGGTACGAGATAAATGGGAATACATTTTACACGATCGCCCAAGATAAAAAGAGCACCAACCAAAACAGTGGTGTCCGCTTTGATGCAGCAACCGAGAATGGGCAAAAGGTCACATATTATCGTTACATAGAGGAGATATGGGAACTTGACTATGGACCCTCCTTTAAGGTCCCTTTGTTCCGGTGCAAATGGTTCAAGCTAACATGAGGTGGGGTAAAGGTGGACCAGCAATACGGAATGACAATGGTGGATTTCAACAATCTTGGTTACCTTGACGAACCATTCGTCCTAGCGAAAGATGTCGCTCAGGTTTTCTATGTGAAGGACATGAGTAGCAAACCGAGGAAACGGAAAGATAAGAAAACGATCAGTACATCATGCGATGATCCAAAGCGCCACATTGTTCTTTCAGGGAAAAGAAACATCGTGGGAGTGGAGGAAAAGACAGACATGTCAGAAGATTATAATATGTTTGCTGAAATTCCGCCCTTCAAAGTGAACACCGACCCAAGCATTAAGTTAAATGATGAGGATGCTCCATGGATACGGCACAATCGTAAGCAAGCAGGGACACAAGGGAAGAAATGATGTGTAATAATTTATTGTACCAAACTTTGTTGAATGGATCATGTGAATTATATTACCCGTGATGTAGTACATGACGCTCTGCAGAGTCCGGCCGTACCACCATAGCCGACGACCGGCCTCTGGTATATTATTTTGAATTGAATTAGTTTTATTTTTCTGAATTTTTTGATATATTATTTGTATTTTTAACATTTTGAATTGAATTAGTTTTATTTTTCTGAATTTTTTGATATATTATTTGTATTTTTAACATTTTGAATTGAATTAGTTTTTTTTTCTNNNNNNNNNNNNNNNNNNNNNNNNNNNNNNNNNNNNNNNNNNNNNNNNNNNNNNNNNNNNNNNNNNNNNNNNNNNNNNNNNNNNNNNNNNNNNNNNNNNNNNNNNNNNNNNNNNNNNNNNNNNNNNNNNNNNNNNNNNNNNNNNNNNNNNNNNNNNNNNNNNNNNNNNNNNNNNNNNNNNNNNNNNNNNNNNNNNNNNNNNNNNNNNNNNNNNNNNNNNNNNNNNNNNNNNNNNNNNNNNNNNNNNNNNNNNNNNNNNNNNNNNNNNNNNNNNNNNNNNNNNNNNNNNNNNNNNNNNNNNNNNNNNNNNNNNNNNNNNNNNNNNNNNNNNNNNNNNNNNNNNNNNNNNNNNNNNNNNNNNNNNNNNNNNNNNNNNNNNNNNNNNNNNNNNNNNNNNNNNNNNNNNNNNNNNNNNNNNNNNNNNNNNNNNNNNNNNNNNNNNNNNNNNNNNNNNNNNNNNNNNNNNNNNNNNNNNNNNNNNNNNNNNNNNNNNNNNNNNNNNNNNNNNNNNNNNNNNNNNNNNNNNNNNNNNNNNNNNNNNNNNNNNNNNNNNNNNNNNNNNNNNNNNNNNNNNNNNNNNNNNNNNNNNNNNNNNNNNNNNNNNNNNNNNNNNNNNNNNNNNNNNNNNNNNNNNNNNNNNNNNNNNNNNNNNNNNNNNNNNNNNNNNNNNNNNNNNNNNNNNNNNNNNNNNNNNNNNNNNNNNNNNNNNNNNNNNNNNNNNNNNNNNNNNNNNNNNNNNNNNNNNNNNNNNNNNNNNNNNNNNNNNNNNNNNNNNNNNNNNNNNNNNNNNNNNNNNNNNNNNNNNNNNNNNNNNNNNNNNNNNNNNNNNNNNNNNNNNNNNNNNNNNNNNNNNNNNNNNNNNNNNNNNNNNNNNNNNNNNNNNNNNNNNNNNNNNNNNNNNNNNNNNNNNNNNNNNNNNNNNNNNNNNNNNNNNNNNNNNNNNNNNNNNNNNNNNNNNNNNNNNNNNNNNNNNNNNNNNNNNNNNNNNNNNNNNNNNNNNNNNNNNNNNNNNNNNNNNNNNNNNNNNNNNNNNNNNNNNNNNNNNNNNNNNNNNNNNNNNNNNNNNNNNNNNNNNNNNNNNNNNNNNNNNNNNNNNNNNNNNNNNNNNNNNNNNNNNNNNNNNNNNNNNNNNNNNNNNNNNNNNNNNNNNNNNNNNNNNNNNNNNNNNNNNNNNNNNNNNNNNNNNNNNNNNNNNNNNNNNNNNNNNNNNNNNNNNNNNNNNNNNNNNNNNNNNNNNNNNNNNNNNNNNNNNNNNNNNNNNNNNNNNNNNNNNNNNNNNNNNNNNNNNNNNNNNNNNNNNNNNNNNNNNNNNNNNNNNNNNNNNNNNNNNNNNNNNNNNNNNNNNNNNNNNNNNNNNNNNNNNNNNNNNNNNNNNNNNNNNNNNNNNNNNNNNNNNNNNNNNNNNNNNNNNNNNNNNNNNNNNNNNNNNNNNNNNNNNNNNNNNTATATATATGTCCTAACTATATTGTTGTGTCCGCTATTATACATGCAGAATGAAGATTAAGGAATGCAGAGTAAGGAACATCCATGATGTTGGGTTCATTGACCCACACATCGTTAATGGACATGTGTTGGAGCGTCACCCCGCCGACGTGGAGGCAGACCTGTGGCACTTTCTTACAAAGCAGGAACTCAAAAGTGATATTCTATTTCCTTACCATTTTGAGTGAGTGTTTCTGTCTTGAGCACATTCTCTTTTGTTTACTCCATGCATGGTATGTGGCCGGCTAATCGATGAGTTATGCATGACGTACTGTGCATGTATCGTGTCCGCAGGTTCCACTGGATTCTGCTAGTAATTAAAGTTAACACCTCAGAATGTCTCGTCCACGACTCTGTGAATATGGATCCAAAGCTTTGGGGCGGCATGAGAAGAATGCTGCAGAAGTAATTATTTTTATTCATTTGCGCTCTATATCGATCGGCCTATTTCGTTCATTTCCTAATATCAAGTAACTAATTAATAACTCTCTTGTTCATTTAATTTTCTTTGCCTCGTAGGGTTTGGAGACGTTTCGTAGATACAAAGGTCGGTGAATTCAAAAAAGAGCTAGAATTCAAAATGTTAAAGGCTAAGAATGCTGGGGATATTCAGCCACGGGAGACCAATCTATGTGGATACTATGTCTGTGAGATGATCCGGAGATACACCTCTGAGCGGGTTCCGAGTGATACCAATGCTCAGAGGAATAACCTTCGGTGGATGCTTAGTCCAGAAGCTCGCTTCCGACCACTTCAAGAGGAACTAGCTGGATGGTTCAGCAGGGAAGTCCTCCATCCTAAAGGAGAACACTATTACGAGGACGTAGAACTTTATATGCATTAAATCATGTATGGAAACTTGTTCAAAATTGTATATGGTCATCCGATGATATTGAATATATATTGTATATTCCTCTTGAATTCTTTTTGGTTCTAATTTCAAATTTATTTGAAATTGTACATTCATATGCATGTATGTAGTACCGTAGAATATATGAAACTCCTTCAAAATTAAAATAAAGCACAAAAGAAATAAAACAATACAAATTAAACAGAAAACAGGTTTAGGGGGGGGGGGCTAAAACCCTAAACCTGTGGCGGCCTTTAGTCGCGGTTGGCCAGAAGAACCGCGACTAAAGGTCCTCCGCCCCGACGGCCGCCTGGCGCCCACGTGGACAGGCCGTTAGTCGCGGTTCTTAAGCAGCCGCGACTAAAGGTGGGGGGCTTTAGTCGCGCTTATTTGGTCGCGGTTGCGCAACCGCGACTAATGGCAGTTGCGAACCGCGACCAAAGGCCTTTTTTCCACCAGTGTACTGGATGAAACACAACTTATCGACAAGCTTCGTGAATTTCTTGAGAACAAGAGGTATGCATCAGTTACGGCAAATGTACACTATTATATGACATGTTTCTTTTATATGCTAGTTGTACAAGTAATACTGGAATAGTGTATAGATATATCGTAGTGGAAGGGTTCAGAATAATTTTTTCATTAAGGTCACCTTTTACTGACATATACAGTTTGCACTAACTGTAAACATTATAGGTGGTAAATTTCAAGCCTGTATAAGTATATGCGTTTGATTCTTCCCTGCTTTATCTAAATAATTAGTAAGTACTTCTTGTTGCATTTGTTACAATAGCTGAAACTGATTGGAATTGGTCCAAAACCCATCTAAGCATTTTACATTACACCAAAGTGAGTCTAATGACAACGGTAAGAAGTAAGGAAAGAAACCGGAAGATAAATATTACAAAATTTTAAATCAAACTTATTACCATCTTTTTCCTAACCCACCGAGTTTGAAAACGCATATTTTAAAGATGGCAATGCGTGCCAAAGGCTACCCAATAAACATCCTAAAATATTGTATATTGGATCCAAACAACAAAAGTTGACGAAATAGGGTTTCCCCCCGCTCTGTATTAAAAAGAAAACATCACCGATACAACCAGATAGGTGCTGGGGCGGAAGCAGCACAAGCACGCCCAAAAGAGACGAAAGAGAAAAAGAAAAGAAATAAATGCCGACACCGGCGGATCAACAAAAACGAAGAAGCTTCGCGACCGCGACGCCCACCGGGATCCTCCACTAAGCTCCTATACTCCGGAGCGCCGGTACCAATCAACACCTCCAAGAAGGGACGCGACGATGATGACGCTGCTGCCAAAGGTTTCCCCCTGTACGCGACGAGGGGAGAGGAAGGGTACCTGTGACGCCCTCCAGGAAGGTACGGTGGCACCCTCAGGCACCACCGCGTCGGAGTTGGCTCGGCCGACAGGGATTTCTCCCGATACCAACCTTCACCTCGGGTGATCCGGAGCATGCCACCAAACAAACCACCACTCTACGCCAAAACGGTCTTGAAGCTTCCGCGCCGTCCCACCACGGCACCGTGAAAGGGGCCTGCTCAACGAAGAAGAGGAACCGGGACTTGGGACAGCAGCATCGTCAGCAGCATCGTCGGCACGCGGAAGGGCTCAACCTCCACCGTCAACGACGGTAACCGACCGGACGTGACAGTAGGAGCATACCGGTCCCGTGGGCCCACAGGTCCGGCCGGGTCCGCAGATGCCCGTAAAGCTCCCGCCTTCACACTACAGAAGACATGCCGTCGGCGCCACCACCTCGAGTCCAAGCTGCTCCTCCTCCGCGCCACGCAGAGGACGTCGAAGCGACCCCAATGGCCAGCCCGCTAGGACCCAGATGGGGCCGGGAGGGCCCAGATCTGGGCCGGGGGCGCGCCGCCGGCCACCGCACGTCACCACGCCGCCCTGCCGCCAAGGGCAGCTCGCCACCTCGCCCACCGCCGGCGACTGCTGCCGGGTCGCCGGGCCGCCGCCCAGCCGAGCAGCACCGCCACCGTCACCTGCCCCGGGAAGGGGACGAGCGCGCGGGAACAGAAGGGCCCGCCATCGGCGGCGGCGGGGGAGATCCAACGGAGGTAGGGGCCGAGAGGAAGGGGAGGGGGCGCGCCGCCCCGGCCACCTCCCGGGAAGGCGGCGCAGGGGAGGGAACGGGAGGGGGAGGGGGAGAGGGGGCCGGGAAGGGCCGGGGCGCGCGCGCCGGTGGCCGGCGGCGGCGGGAGGGGGCTAGGGTGCCGTCAGCGGCGGCGGAAACCCTAGCGGGATGGAGCGGGTCGGGAGCGGGAGGGAAGAACCTTGAAAAATGTCCATACAGGTACCCGTCAAACAACAGAAGTTAAATTGTCCCTTCATTACCACATTATATTCACCAAAATATAGATGAAAGGATAACACCATACTATTTGAGTGAGTCACCAAGAGGTTCATTAGCTGCCATATATTACATTCGTGGGCCAATCTGTACTAGGATCTTTTCGATATATCTATCTGACCATTTGAACTTCTGTAGTTAATTGTATTCTATGTATGATCAGTGATACAACAATTTGCTAGTTGTGTTTTACACCCTTGAATCTTAAATCTTTATTCCTTTTGTTCATCATCTGTTTGGAGGATCATAATGCATGCTTCGTGAGATCAGATTATCGAGTTTAAGACGCATGCTTGTTATGAGTTTTTTTTTGAATATATGCCCTTATAGATGTATAGTTCCACTCATATATTCATATGGCCCTCAGCTTTGTGATGTGTGTAGACCTTACACTGATACTCTGAACTGATGTAGGTACCTCGTAATAATTGATGATATGTGGGATGCAAATTTGTGGAGATACATCAACCTTGCTTTCTCTGACAGTACAAATCTAGGCAGTAAGCTAATCACCACAACCCGCGATTTCGATGTCTCCAAATCTTGTTGCTCATCGGCTAATGATTCAATTTATCATATGAAACCTCTTTCTACTGATGACTCGAGAAGGCTCTTCTATAAAAGAGTATTTACCAACGAGAGTGCATGTCCAAATGAATTTGAAGAAGTGTCTAAAGATATACTTAAGAAATGTGGTGGGGTACCACTAGCCATCGAACACATTTATCGTCGCGGCAAGGGCGCCTCCTCATGCTGTCCACGTCATCACAAGTACTACGACAAAAAAACACGTTGGCGATAAGCTGCGCTGAAGACGGACGCGCCCGCTAGACCTGTGCATGTCATCACCTGACATTGTGCGTCCACATAACACCTCCCCCGGGCTGCTTTTCCTTCCTTGCTAAGCATACCCTGCCTCTTCCTCTTCAGCCTCTCACGCACGGGACCTCCGCCGCCTCCGGATCGCTCCCCCGCATCCCTGTGCCGCTGCCTCCGCCACTCCCCCTTCATCTCTCCTAGCCAAGTTCCAGCCCTCCTCCTTGACCGCCTCTCTACTCATCTGAAGAAGTAGCACAGGCGAGCCGCCACGCTTGAGCCGCCACAAGATCGTCGGGTGGAGGATCCGGTGCCGACGAGCCACTCTGTTGGCAAGAGCCTCTCTCTCTCGCCTAGTTCTGGGTGGATACACACACGCACGCAAGCTGTTCGAGCAAAATGGACACAAGCAAAAACAGAGGAGGAGCAGAGCAGCACACACACAGGTTGGTTTTCCAGGCAACGAATGCCCTTTTCCATTTACTAAACCAGCGACACACTCCGGCTCTACTCTTTTGATGTCCAGTTACAGAAACCAACACCACTGTAGCCATACCAGTGCACGCACACAGCCCACACTCTGCTACAATACTTGGGTACACACTCAGTACACCCACTACGTGAACTGATGGTTGCAACAGATGCAGTTCACCATCACTCCACTCACCCACAGTGCACCAACACATGGGCACCTTCCAGGTTTTACCACGACCATATTACAACAGGTTTACACAACTAACAATCTTCCTCCTAAACCTTGTTGTCTTCATTTGACAACCACCATGCCAATCCTTCGTCTGAGCTCCAGGAACTTCAAACGCCCAAGGGGCTTGGTAAGTAGGTCTGCCAGCTGATCTCCCGNNNNNNNNNNNNNNNNNNNNNNNNNNNNNNNNNNNNNNNNNNNNNNNNNNNNNNNNNNNNNNNNNNNNNNNNNNNNNNNNNNNNNNNNNNNNNNNNNNNNNNNNNNNNNNNNNNNNNNNNNNNNNNNNNNNNNNNNNNNNNNNNNNNNNNNNNNNNNNNNNNNNNNNNNNNNNNNNNNNNNNNNNNNNNNNNNNNNNNNNNNNNNNNNNNNNNNNNNNNNNNNNNNNNNNNNNNNNNNNNNNNNNNNNNNNNNNNNNNNNNNNNNNNNNNNNNNNNNNNNNNNNNNNNNNNNNNNNNNNNNNNNNNNNNNNNNNNNNNNNNNNNNNNNNNNNNNNNNNNNNNNNNNNNNNNNNNNNNNNNNNNNNNNNNNNNNNNNNNNNNNNNNNNNNNNNNNNNNNNNNNNNNNNNNNNNNNNNNNNNNNNNNNNNNNNNNNNNNNNNNNNNNNNNNNNNNNNNNNNNNNNNNNNNNNNNNNNNNNNNNNNNNNNNNNNNNNNNNNNNNNNNNNNNNNNNNNNNNNNNNNNNNNNNNNNNNNNNNNNNNNNNNNNNNNNNNNNNNNNNNNNNNNNNNNNNNNNNNNNNNNNNNNNNNNNNNNNNNNNNNNNNNNNNNNNNNNNNNNNNNNNNNNNNNNNNNNNNNNNNNNNNNNNNNNNNNNNNNNNNNNNNNNNNNNNNNNNNNNNNNNNNNNNNNNNNNNNNNNNNNNNNNNNNNNNNNNNNNNNNNNNNNNNNNNNNNNNNNNNNNNNNNNNNNNNNNNNNNNNNNNNNNNNNNNNNNNNNNNNNNNNNNNNNNNNNNNNNNNNNNNNNNNNNNNNNNNNNNNNNNNNNNNNNNNNNNNNNNNNNNNNNNNNNNNNNNNNNNNNNNNNNNNNNNNNNNNNNNNNNNNNNNNNNNNNNNNNNNNNNNNNNNNNNNNNNNNNNNNNNNNNNNNNNNNNNNNNNNNNNNNNNNNNNNNNNNNNNNNNNNNNNNNNNNNNNNNNNNNNNNNNNNNNNNNNNNNNNNNNNNNNNNNNNNNNNNNNNNNNNNNNNNNNNNNNNNNNNNNNNNNNNNNNNNNNNNNNNNNNNNNNNNNNNNNNNNNNNNNNNNNNNNNNNNNNNNNNNNNNNNNNNNNNNNNNNNNNNNNNNNNNNNNNNNNNNNNNNNNNNNNNNNNNNNNNNNNNNNNNNNNNNNNNNNNNNNNNNNNNNNNNNNNNNNNNNNNNNNNNNNCATACACTTCTTCCTCCAATTCTCCATTTAAGAATGCTGATTTCACATCCATATGGTGTACCCTCCACCCTTCATTTGCTGCCAATGCCATTAGTAGCCTCACAGTTTCTAGGCGTGCCACAGGTGCAAAGACCTCATCAAAGTCAATGCCATGACGTTGCACATACCCCTTGGCGACTAGCCTTGCCTTGTGGCGTATCACATTGCCTTCAACATCTTTTTTCAATTTAAATACCCATTTCAGTCCAATGGCTCGCACTCCAGTAGGTGGTGTTACCATTTCCCATGTATCATTTTCTTTTATGGATTTCAGCTCTTCCTCCATGGCTTTCTTCCAATGCTCATGCTTCAGAGCATCATTGTGGTGAGTTGGCTCCTCTGCACCTAGCATACACAACTCAAGTTCCTCCATATGGTCATAATCAGCTGGACTCCAGTGTGGAGAGGTAGCATCGAAAATCTCATCAAGGGAGCGCATTTTCAGTGGAGCAGATGATTCAGGACTTTCTGCAGCAACAGAGGATATTGGTGTCACCATAGCAGGTATAACAGGTGACCCTGGAAGCACTGCTTGCCTAGGTGTAATTGGTTCTGTACCTTCCCTGTTTTCTGCATTTTCACCTTCTTGAGCAGCATGGTCATTCACTGATTCAGTTTGTTCAGGTTCAAAGTGAACCAGAAACCTATCAGTGTCATCACTGATCGTGACATCATCTCCACTGGACCACTGCCAACCTTTTGATTCTTCAAAAACTACATCCCTTGATACACACACACGATTTGTCTCTGGATTGACAAGTCTGTATGCATTAGAGCCTTTCTCATAGCCAATCAATACCATTGGAATACTTCTGTCAGCTAATTTCCCACCAGATGGACCTGTTACCTTGACGTGAGCCAAACAACCAAAAGTCCGAAGATGGCCAACATTTGGTTTATAGCCATTCCAAGCTTCATAAGGTGTTTTTCCAGCAACACTCTTCGTGGGGGCTCGGTTCAAGATATAAATGGCAGTAGCAACTGCTTCCCCCCAGTAACAGCCCGGCATATTTTGGCTTTTCAGCAGACACCGTGCCATTGCAACTACAGTTTGGTTGCGTCTCTCCACAACTCCGTTCTGCTGAGGGCTGTAGGGTGCAGTGAGTTGGCGTTGAATTCCATGATCTTCACAGAAGGAAATGAATTCAACAGATGTAAATTCTCCTCCTCTATCACTCCTGAGCACTTTCAACTTCAGCCCACTTTTCAACTCTGCAGCTGCTTTAAACCTTCTGAATGCAACAAATGCTTGATCTTTGGTTTTCAGCAGCACTCCCCACATGAACCGACTGAAATCATCTACTATAAGCATAAAGTAGCGATTTCCGGCAGGAGTTGCAGGTGTAATTGGACCACACAGGTCTGTATACACCAACTCAAGACTTTTTTCTGCTCTGAAAGTTGCGTGCTTTGGAAATGGTAGTCGACGCTGCTTGCCAATGAGGCAGCCGTCACATACCCTGTCCTTGTGGCACACTAAAGGAAGCCCTTTAACCATGTCATGCTGAGCTAAAGACCTCAAGGCATCAAAATTTAGATGACCATAACGAGCATGCCACAACCATGACACATCAGTGATAGATGACAGTAAACACACAGGCATGCCCAAACTAATATTCAGTATATACAGCCTGTTCTCTCCTCTTGGTACTTTTACTAGCAGTTTTCTCCCTTGATCAAATATTTGCAGGTACCCATCTTCTAATATGACCTTGCAACCATACTCTTCCAACTGTCCGAGACTAATGATATTACTTCTCAACTTTGGTATGTAATAAACATCAGTTAGCCCACGATGAGCCCCATCTCTTGTAGTAATAAGTATGGTACCCCTGCCCTCAATTTCAACCAGGGAACCATCTCCAAATTTGACTACTCCAGTAACTGAATCATCAATACTAGTAAACATTGCTTTGGAGCCTGTCATATGGTTGCTAGCTCCAGTGTCAAGATACCACATTTTAGTGTCATACCTTCCATCATCACTAAGTTGTGGTTTCACCTTTTCTTCATTGAGGTACACCCTGCCCTTTGCTTCTACTGAGTTACCTGATATTACACAGGTTTCTGACAGTAGAAGAGCAGGTTCTTCATTTTGCTTCTCAGCCACCATGGCTCTTTCTTGCTTCTTCTTCTTTGGCTTGGTACATTCCCTCGAGAAATGCCCTTTTTCACCACAATTATAGCACTTGAATTTTTTCTTCGGAGTTGCAGCAGATTTCGCGCTCGACGACTGGTCATCGCCTCTTCCGTGGTCACTTCCACGGTCAGCGCCTCCCTTTCCACTACCACCTGCTCCGTTGCTGCCCCAGTTCTTCTTCCCGACGTAACCTTCCCATTGCTTCCTGGTCAGCATGAGGTGCTGTCCATCAACAGGTGCTGCTTAATGCGCTCCTCATACGCCTTGAAGCGCCCGAGTAGGTCCTCCACCGTGAGCGTCTTCAGATCGACACACTGCTCCAATGCGGTGACCAAATGCATGAGCCGCGCTGGCGCCGCTTGAAGCATCTTTTGGACAACGGTGATCTCCTTCACCTCATCGCCGAGCGCACGGATGGATGACACCATCTTGTTCACGCGCGTGGCGAAGACCTCTGTTTGCTCGTTGTCGCCCATCTCCAGCCCCTCGAAGGCCTTACGCAGCGCCTGCAGGTTCGACTCGCGCACGCGGTCATGGCCGACGTGCACAGACTTGATGGCCTCCCACGCCGCCTTCGCCGTGTCCTTGCCGGCGAGCGACGCGAGCACATCTTCCGGCACGCCTTGATAAATTGCCAGGAGCGCGTCACGATCCAGCTCGAACTCCACCTTGTCGGAGTGGACTGCCTCCCACACGCAGGCTGACTGTAGCGCCACCCGCATCTGCATCGCCCAGAGGGTATAGTTGGTGCGGGTGAGCTGCGGGTAGTTGATGGGACCTCGGGGCCTCACCGGCAGCGCCTGGGCCACCGGCATCAACTCCCCCGGTTTCTGCTCTGCACCAGCCATCTCCCCCTTTAGCGCCGCCAGTTCGGCTTTGGCTGCGTCCGCCTCCGCTCGCGCAGCCGCCGCCTCCTTTAGCGCATCCTCCGCCGCCTTGAACGCCGCCTCCGGCGTCTTGTCCATGGCCGCCAATCACCCCTCGCTGGCTCTGGTGCCAATTGTTGGCAAGAGCCTCTCTCTCTCGCCTAGTTCTGGGTGGATACACACACGCACGCAAGCTGTTCGAGCAAAATGGACACAAGCAAAAACAGAGGAGGAGCAGAGCAGCACACACACAGGTTGGTTTTCCAGGCAACGAATGCCCTTTTCCATTTACTAAACCAGCGACACACTCCGGCTCTACTCTTTTGATGTCCAGTTACAGAAACCAACACCACTGTAGCCATACCAGTGCACGCACACAGCCCACACTCTGCTACAATACTTGGGTACACACTCAGTACACCCACTACGTGAACTGATGGTTGCAACAGATGCAGTTCACCATCACTCCACTCACCCACAGTGCACCAACACATGGGCACCTTCCAGGTTTTACCACGACCATATTACAACAGGTTTACACAACTAACACACTCGCGCCGGTGTCCGAGGTCTCGGAGCCCCTGGAACTGCCAGCGCCGTACGGAGATGGGTCAGTGGGGATGATGGTGTTGGGGTCTTGAGGGGAAAGGCGCCGCCGACGAGGACGGCGGCATGGCAAGGTAAACTCCTCTCCCTTTCTCCACAGTGCCGTTTACAGATTTTCTCAAGCGAATGCGCACCCATGTGTCCATGTTGCTACTTGTATCTAGCTGTATGTCAATTTTTACACGTTCTTGTGCTACTTTGCAAAGAAAATCTGAGATTTTGGGTCATTGGGGATCGATTAACATGTTCAGTGTTCAGACTTCAGGCACCAGCTCCTAAAATGTGCTTACAGTTTTTCACTTCTCTGCATCCCCACTAATTGCAAGATGGGTCAGCTAGGTGTTCCCTCGAGTGAATTCTTAATTAAATCAGTAAAGCTGGGGTAGTTCCCTTACAAAGCGCTAATTCCTAATGTGTCTTGTTGATGTTTCAGCTGTTGGGATGATGAGCTAACTGACAATGCGACAAGATCTTATAAGTGGTTCTTAGAGGTCTACCTGCTGTAAGTGATCAATTTCGTCTGGGTTTGATTTCCGCTTTATCTTTGTGATTGCTTTTCTGAAAATGCATGAGTAAGCCATGCATCCATTGCTTTATACTAAGCTTTCTCCACTGTTAACCTAAAAGATTAGAGTTCATACCTAACTTGTGAGGGCTAGATGTTTAATTAGACTATAGAACTCAGTATTATTCTGTGGAAGTTCCAACTTTGAACTACTTATATCATCGTTTCTATATTTGATTTGTTTTCTTATGAAAACACAGTTGTGATATTTGCAGTCCGGAAACAATGCATCCAGTTCAAGTATTCTTAGACATTAATGCACAAAACAGTTATGCAACAAGCCTTTCTCTATAAAGTTTGAATTATATACTACATTGCAGGTTGCAAAGGGGGTCAGATTTTATATCTTTTTGCTAATATAGACCGGCTTCCGTATTTTGCATGGTTTATCCTATAATTTATGAATCAGTATTTTCCATAAAGCTCCCCTTTGGACTGTGGTTTTGTTCTGCTTTAGCTGTGTTGCATTAGTTGCCCAACATTTTTTTTTAAGATTGTCATATGTTTTTATTCTGATATTTTTTAAGTTGTCGATGGTCATACTTCATGTGCTTTGATGAGGAATTCATTTAGCAAATGATCTTTCATGTTGAAGTTGATATTCTCTGCAACTTGAAAGTATATGTGCATATGAATTATTTGATGTCACGATATGATCCTTTAGGTCCTCATCTGACTAATTTGCATACCCTCCTCCTTTAGGTGAATTGGAAGATGTTTTGACATGTTAAAATGGTGTATCCTGTGCTAGCTGACTGGTCAATCTTTTCATTTACTGGGAGCTGAAAGTTGTATTTCCAAAGTAACAGAGGATGAACCATGGTTCTCAGGTATGATACAAAGCATTCCATGTTGTGTTTAATAATACCATATGCTCATTCACATAAGATATGATTGATTATTAAAGAATAAACAGGTTAAATAGTGTCTGCTTGGACTGTAAATTTTCTCTCTTATCATTCATGAATTTTAGCTTATTCATCCATCTTTTCTTCCCGGTAGGTAATATCAGAATCGTCGTGTCTTGCCGATCACATGAGATCACTGATCTTATTTTGACGAAAAAGGGTTTCCCCCCGCTTTGTATTCCAAAGCAACCAACCGAATATCCAAGGATAGGTGCTGGGGCGGAAGCAGCACAATCACACCCAAAAGAAACAAAAGAGAAACAACAAAAGAAAAGAAAGCCGACAACGGCGGATCGACGGAAACGAAGAAGCTTCACGGCCACTGCGCCCACCGAGGGTCTCCCACCAAGCTCCAAGGCTCCGAAGCATCGGTACCAATCAGCACCTCAAGAGGGACCGCGACGAAGACGACGCTGCTGCCAAGGGTTTCCCCCGGTACCCGACGAGGCGAGAGGAAGGGTCACCCCCGACGCCCTCCAGGAAGGTCCGGCGACACCCACCGGCGTCGCCGCGTCGGTGTCGGACAGGCCGACAGAGGTTTCCCCCGATCCCAACCTTCACCTCGGGTGCTCCAGAGCCTGCCACCAAACCGACCACCAACTTGCGCCACCATGGTCAAGAAACCTCCACGCCGTCTCACCACGGCACCACGAGGTGAGGTCTGCACGACAAGGGATAGGAGCCGAGACTAGGGGCCGCGGCACCGACGGCACGCGGGAGGGCACAACCTCCACCGTCAACAACGGTAGCCGACCGGACACACAAGCAGGAGCTTACCAGGCCCGTGTGCCCACAGGCCCGGCCGAGAACTCCATTCCCGGACAGCTCCCGCCATCGCGCTGCAGCCGGCATGCCATCGGCATCGCCGCCCCCCATCCAAGCCGCTCCTCCACCTCACCACACAGACGACGACGAAGCCATGCCGGGGAGCCGGCCCGCTAGGACCCAGATGGGGCCCGCCGGGCCCAGATCTGGGCCGGGGTCGCGACGACGGCCGCCCAGCACCACCCCGCCGCCAAGGAGCGGCGCCGACACCACGCCAGCCGCCGGCCGCCGCCGCAGGGCAGCCGGACCGCAGCCACGCCGAGCTGCACCGCCGCCGCCTCCCTGCCCCGGGAAGGGAGCACGCGCGCGCGGGGAAGGGAAGGCCCGCCGCCGCCGGAGCCACCCGGGCCAGCGCCGGGGGCGACCGCCGGCGGCGGCGAGCGGACAGAGGGGGAGCGGGAGGCCCGCGGAGGAGGGGCGCGAGCTCCGCCCCGGCCACCTCCCGGGGAGGCGGCGAGGCGGGTCTGGACGGGGGAGAGGGGAGGGAAGAAGGGGGCGGAGGTGGAGCGCGGGGCCGGCGGCCGGCGGCGGCGGGAGGGCCGGCGGCGGCGCGAGGTGGGGAGGTGGAAACCCTCGTTCGGCGTTGCTTTCACCTTGCCACTCTTTTTTTACCAACCTTTGTTTTTGTTAATCCACTGATCTTATTTTGATGCACGGTCAGCCTGAAGGTTTGATTGTCATCTACCATTAGGTACAACTGCATACTTTGGGTTACTCAATGTGGTAAATGCCCCTGTCTGTTTTATTTATGACGAGCAAAGGCAGTGTACAGCATGAGACAACATTCTTGGCGGCAACCCGTGGTCCATTTTTGGCAGGTAATACGACATGATAGTGTTCTACGGTCCACTTTGCATATGTTTTGTCTTTGTTTTCTTGGATGGTTATTTATTAGCCGGTGTCACCTTGTGCCTCGTCTCCACCCCCCCCTCTGCGGCACTCCTACCACTGCTCGAGTGCACGTCGGTGATGCAGCTGGTGGAGTATTAGTTTTTCTGTGTTTTCTCCATGTGGATTTAACCTTACATCTCCAGCGGCCAACCTTTTGATGGAGTGAACATCCTCAACATTGTTGTGCCTTGTGATTTTCTTATCTGGCTCTTTCCATTGTTTTTTCATTTTACAGGCCGCATAATTGTGCCTAACTGACTAGACCAGTTCTCTGGTACGCGCAACCACGCTCCCTCGCTGGCACCTGCTACTTCAAGTCTGCCAACAGCCATGCTGGAAACTGGGGCTTCTCGACAACGCAACTCAATCTCCACCTCACCCTCCTCATCGTCGCCGGTATACATCATCTCGTTCAGTCTGTTTGTGGTACAACTTGTTGTCTCCTCAATCCAGAAGTAGGAGTTTACAGAATAATTACTTCTCTGAATCACTCATAATCCAGTTTCGTTTTCTTGGGGTTAACTCAAAGATCTATTGTTAAAAGTGTGAATATGAGTGCACGTATGCTCTATTTTTTTAACTCCTAAACTATTTCCTATACATGGATATTATTGCTGAATATGATGGAAATCTGGATGTTCACTTTGGTATTCTTCATCAGGCAGTTAACATATGAGTTCCGGTAAGCAGGAAGTTTCCTATAATTTCCCTGGATGCAACAGGATGAACTTTCATTTTATTGGAAGGTGCTATAGTATAAATTTCAAAAATCTCAGTTGCTGTTGTTATGGATTTATAAATTTTAAACATCAGTCTTGTGGTGAATACAATAGTCTATTGTATTTTGGTGAATAAAATGCGTCAGGCAGATCCCCACTCTTCAACAGAGCTTATATAACATTCAGATTGTCTATTAGGTTGGTTTCTCACTGCACTTCGTTTCATTATTTGTTTCGATCAAGTGTAAATGTAAGGAAGATACTGTTGTCCCTTAGTAATAATCCATCTACGAATTAGGGGGTAGGTTCTGCATGTTGATTGAGCTTCAAGGCACAGTTGCTTGTGGCTTACTCCCTCCGTAAAGAAATATAAGAGNNNNNNNNNNNNNNNNNNNNNNNNNNNNNNNNNNNNNNNNNNNNNNNNNNNNNNNNNNNNNNNNNNNNNNNNNNNNNNNNNNNNNNNNNNNNNNNNNNNNNNNNNNNNNNNNNNNNNNNNNNNNNNNNNNNNNNNNNNNNNNNNNNNNNNNNNNNNNNNNNNNNNNNNNNNNNNNNNNNNNNNNNNNNNNNNNNNNNNNNNNNNNNNNNNNNNNNNNNNNNNNNNNNNNNNNNNNNNNNNNNNNNNNNNNNNNNNNNNNNNNNNNNNNNNNNNNNNNNNNNNNNNNNNNNNNNNNNNNNNNNNNNNNNNNNNNNNNNNNNNNNNNNNNNNNNNNNNNNNNNNNNNNNNNNNNNNNNNNNNNNNNNNNNNNNNNNNNNNNNNNNNNNNNNNNNNNNNNNNNNNNNNNNNNNNNNNNNNNNNNNNNNNNNNNNNNGTTTAGATCACTACTACTTTAGATTTCTTTACGGAGGGAGTACAAAATTAGTGTTTTGTATAAGTTGTGCATCCTAGGAGGAAAGTTTGATTCAGAGGTAGCTGAAGAAGTGGACACTTTTTGTTCTTTGTCATTGTAGGTTTCCTTCCAAAGATGTATATTCAGGCTTGCTATGTGACGCGTTGGGAGAATATGATGCGAGGGGACTCAACACTCCACTTCACTTCCTGTCGTTGCCATCACGTTTCACCGTACTTCGGCTGGTTCTATTGTGCATGCTTATTTCTATTTGGAATATGCATTGTTCTTATTTTTTTAGGTTAGCTCTTGTTTCAATTAATAACATGACAAGGTATGCAATGCATGCAAATATATTTAACAATATCGACAGGTCGTTTGAGACTGTAGACATGTGGTTTCTATTTGAGAAGCTGCAGTTCACCGCCTGTAGACATGTCGTTTGCAACTGCCACTGTATATACTCAATGTAGCGTGTGCTTCTTAAGCCTGTCGGGGCCGTTAACTCTGTGAGGAATTGCCACTCTACATTTGAATAGTTTGTGTGACATGTATGCCATGATCACAATTGCGTCCCCTTCCGTTTGAGCTACCTAGCATATGTGTAATTGCCACAGCTGATTGTTAATTGTCCAAATTTAATCTCCTTTCAGCTCCTAAGGATTTGGATTACTACTTTAATGGATTTGGCCTGATGTAAAGTAATTGATTGACAAGGTTCTCAATTATACATGCATGTGTAGCAGCAAGCAGAGAAAAAGCAGCCGAAGGGGCGCTTGCAACCCTGGCACCGCAGAGGCATCGTTCAGGCGGCGCGCCACGGGCGCGCCCCACCCACTAGTCATTACTATAGCTAGTGCATTGGCTAGTGGCCGGGAGGTGAAACCAAAGAGTGAATGGGATATTCTGCTCCAAACCCTTGGCTCTGGACTAGCAGAAGATAACAGTTTAGAGGAGATGCGGAGGATACTATCTTTTAGCTATTATGATCTAGCCTCTCATCTGAAAACTTGTCTGTTGTACCTATGTATATATCCAGAAGATAGCAAGATTCATAAAGATAAACTGATATGGAAGTGGGTGGCCGAAGGCTTTGTCCATCGTGGAAATCAAGGGACTAGCCTTTTTTTGCTCGGATTAAATTACTTCAACCAGCTCATTAATAGAAGTATGATCCAGCCAATATATGATCCTGAAGGCCAGGTATATGCTTGTCGTGTACATGATATAGTTCTGGACCTTATCTGCCACTTGTCACATGAGGCAAAGTTTGTTAATGTATTGGATGGCACTGGAAATAGCATGTCTTCACAAAGTAATGTTCGCCGTTTGTCCCTTCAGAATAAAAATGAAGATCATCAAGCCAAGCAGCTCACAAAAATCATGAGTATGTCACGAGTGAGGTCAATTACTATCTTTCCACCTGCTGTTAGTATCATGCCAGCTCTGTCAAGGTTTGAAGTTCTGCGTGTACTTGATCTGTCGGACTGTAATCTGGGAAAAAGTAGCAGCCTACAGCTTCACCTCAAAGATGTTGAACATCTGATTCATCTAAGGTACCTAGGTCTAGCACATACTAGAATCAGTGAACTCCCGGCTGAGATAGGAAACCTACAGTTTTTGGAGGTGTTGGTTCTTGAAGGAATTCCTGAGCTATATGGTGTTGAATTGCCGATGACTTTTTGTAAGTTGAGAAGATTAATCTGCCTACATGCTGATATGTGTGAGGTCGCTCCTGGTGTGTTGCAGAATCTTACATCCATAGAAGTGTTGAAGAAGATTCAGATCTCTCTGAACATTATTGTGCATGAGCTTGGCAAAATAGCAAGGCTAAGGGAGCTTGAGATTCGCTTCAAGGATGGTAGCTTGGATTTGTATGAAGGTTTCGTGAAGTCTCTGTGCAACCTACATCACATTGAAAGTCTATTTATTCAGTGCAATTCCAAAGAAACATCTTTTGAATTAATGGATCACTTGGGAGAATGCTCGGTCCCTCCTATCCATCTCCGCGAATTTGTGTCATACATGCCCAGTCAAATCTCTGCACTGCAAGGGTGGATAAAGAGAGACCCCTCACACCTCTCGAACCTCTCC
>chr1A_nlr_5_7498164-7504882:+ 
GGCGTGCTGGCGAAGCTGGGAGAGGTGGCGTCGGCCGAGGCGACGGCGCTGCTCCGGGTGGACGACCAGATCCGGGAGCTGCGCCGGCGGCTGGTGTACCTGCAGGCGCTCGGCCGCGGCGCCGACCAGCAGCGCCAGCGAGCTGCTGCTGCTGTGGGCGCAGGAGACCCGGGAGGTGGCCTTCGAGGTGGAGGACACCGTCGATGAGTTCCATCTCAAGGTGGAGGCCTTCCAGTTCAAGGCCAGGCGGGGCCACTCCTGGTACCACTCGGCTCTCACACTGCTAAGCGGGCTCGCCATGCAGGTACGCTGATTAATTTCAGCTCCCCGGTCGCTAATCATGATTAGGAGTGGTAAGTTTCTGGGGTTAAACAAAGATGATGTGTTTTTGGGGTGGGCAAGCTGTAATCTTAATTTCCTTTGCATTAGCTGCTTGTGGAGGTTGTAGTTAGCGTTTCAGTCCAGTGTTCTCATTGTATCCTTCTGACCGCTGTATTTTGGTTGTTTGCTGTAACTCCTGGCCGGTTGATGGCTTTGTTAATTCAAAGCCGGGCTCCTCGCGAGCCTTCGTTCTAAAAAAAGATTGTTGCAAGGCATGGCCTGTCAAGGGAGACAACAAAGATCAACGCAAGGATCAAGGAAATCAGTGAGATCAAGGAGACGTATCAGATCCAAAGCTCTCCAGCTGAAATATGGAGTGCGTCCTCCATTGATGCCGCCGATGCTGACTGGTATGCAATCATCGCCGGCCGTTCAATTTGTCCTCTCTACTTCAGTTAGCTAATTAATATCCTACATACACCTAGGAATGCTGGCATCTTTACTTCCCACACCACCTAGTAGGAGTATATAGTACTCCATACGTCCCGAATTACTCGTCACGAAAATAAATGTATCTAGAACTAAAAATACAGCTAGGTAAATTCATTTTTGTGACAAGTAATTCCAGACGAAGGGAGTATGATATTTTTTATAAAAGAAATATATTAATATCACAAAGAAACTAATTACACCTAGCCTATGCACCAGCAAGATGTCGAGAAGAGAGTATGATTAGTCAATGTGATCAATGTAGGTTTCTTAGTGTGGTTTCGTAGGTATTTTCCTGATGTGACATAATAGCTAAGGATGTGTTTGGTTTGAGGGATAGGTTAGGGTGGTTGTGGGTATCCCCAACCAGCTGGTTAGGGATAGCCCTTGTTTTTGTTTGGTTGAGTGGTTGAGGATAGCCATTGAAGTGTTTGGTTCAAGGGATGAATAATAAGGGTTGTGATGATATTTTTGCTTGAGGTGATGAGATTAGCCCATAATCTGCATTTTTGATTGAGCACCAACGCACGCCCACCACACATCAAGCACGCCTCAGTGCATATAGCAGCAGAAAATATAGTAGCAGCAAAACTACACAAGCGCAAAACACACGATGGCAAATTGAAGATAGATTGGCAAACTGAAAATAGAAATATTGATCCATCGCCTCGCGCATCCACCAGCGGACCAGCCCCATGCACGTAGCCGCCGCCCCACCCTCAATCAGCGGCCGCACGTCTCCTCAGGCCCCAGCCGCCTGGCTCCTCGAGATCTAGCCGCGCCGCCGCCTGACTCGTCAAGATCCAGCCGCCGGCCATCTCGAGATCCAGCCGCCTCAAACCCCGGCCTGCATCTCCCGTGTGCACCCTCCGCAATGGCCGGCCTCTCTACTAGATGCGACGCTGCCGCGCCGCCGCTGCCGCCATGCACGAGCGAGAGAGACGAGCCCGAGTAATGGGAAAGAGAGGATTTCATCTGTTCTGGAGGGGGTGAGGACGAGTCAATAGCAAAAACAACGTTTCGCGAGTGCGCGCGCGGGGGTGGTTGCCGCGACCCGCCGCTTTTTCACAGCTGTCCACAACCCTGTTTTTGGGGAATATTCGAAGCATCTGGCTGCCTCTATCCCTCTTTACCTCATATCCAAACGAGTGGCAACCACTATAAAAAGGGGCTATCCCTGTTCTGGGAGGGTTTCCTGCAACCAAATGCATCCTAAGAGCATCTTCAACAGGCGCGCCAAACTAGCGCCGCACCGCAAAATCCCCCATTTTAGCGCGCGCGCAACCGTAAAAGTTGCTCCAGCGGGCGCGCGAAAACAGCGCGCGCGGCATACGTAGTCCAGCGCGCGGGCCGAAACGCAACCGCGTGCCGCTTATTTGCTGCGCCCGCTCCCGCGCGCTGGACTCTCGCGCGCTCGCTCGCACCTCCCACCCCCATCCAGCCGCGCCGCCGCCGCCGCCCGCGCCACCCGGCGACCGTTCCGCCGCTTTCCCGGCCTATCCCCGCCCCGCGCGCGCTTTCTTCGGCCCCCCCTCTAGTCCCGCTGCCCCGCGCGCGTGCTGGTCCTCCGACGAACAGCGCCCGCGCGCTCGCTGCCGCTCGGCGCCCGCAAGGTGTTCGACGAAACGCCTAGAAGGTATGTATTGCTCAAAAGCCATTAATTTCGTGCATGTTGATTGGAGTTTTTTTATTTATAGCATAGTATTCAACATGGTAGATGAGTTCGTCGTATGATTCTTCCGAAGAAGAATTTGATATGGAAGAGGAGGAGGATCTTGCAATGATCCTAGCTATGCATATTAATAAAAAACCGAAGCACGGTGGTTCGGTTATGGGTCGGCAAAAAATTTGGAGGGATAGGATCGATGCCCACAACAGATTGATCAGGCATTATTTTGCGGAGAATCCCACATATCCCGAGTCGTATTTTCGTCGCCGGTTTAGGATGGGCACCGAGTTGTTCAGGCGCATTGCAGAGAAACTAGCGAGCCATGACCGTTTTTTTCAGCAAAGGAGGAATGCCGCCGGAGAGCTCGGGCATAGCACCTTTCAGAAGGTGACAGCCGCTTTGCTATGTTGGCATACGGTATACCGGCTGATCTAGTTGATGATCACTTGGCTATGGGTGAGAGCCAAGCCATCATGTGTGTCAAGCGCTTCGCAGTCGGAATTGTGCAAGTGTTTGGCGAGGAGTATTTGAGATCTCCCAATGTTGAAGACGTCGCAAGGCTTTTAGCGATGAACAAAGCTCGCAGCTTTCCTGGCATGCTTGGATCAATAGATTGCATGCATTGGACTTGGAAGAATTGTCTAAAGGCATGGCATGGGCAATTCCACGGCCAAAAAAAGGGTTCCACTATAATCCTTGAAGCGGTGGCCGATCAAGAGACTTGGATTTGGCATACATTCTTTGGAATGCCTGGATCTTTGAATGACATCAATGTTGTCAACCGGTCACCACTGATGAGTAAGATTGCAAATGGGGAGTTGCCACCGGTGCAGTTTGTAGCAAATGACCGTACATACAACTATGGCTATTATCTAGCGGACGGCATCTATCCAAAGTGGCAAACCTTTGTCAAGCCGTTGAAAAAGCCAGAAGGTAAGAAAAATCTTGATTTCCACAATGCTCAGGCGGCGGCTAGAAAAGATGTGGAGAGAGCTTTTGGGATTTTCCAAGCCCAATTTGCTATTGTGAGAATACCAGCTAGATTTTGGGATCAAAAGATGCTTTGGTACATAATGCACGCTTGTGTGATCATGCACAACATGATCATCGAGAATGAGCGTGGCCAAGATGTAGACTATTCTCAGTATGAGCTCTTGGGATATCCCGTGCGAATGCGACGGAGGGCTGAAAGGGTGGCCCGTTTTGTTGCCTCCTATCATGCCATTCGACGTCCCGCAGCGCATAATGATCTTCAGAAGGATCTCATTGAGGAGTGGTGGGCATGGAATGGACCGACAAAGAGCATCATGATTTGTGCGTTCGCTATTGTATTGTTGAACTATTTGTTGTGTTTAATTGCACTATTTGTTGTATTGAACGATAAACTGTTTGTTTGAGTTGTAATAAACGAAATTAAACTATTTATTTTTGTTTGTTTTGATCTTTTTGCTTCTGTTTTCGAATGCATATGTTGTTTGTACGAGTTGCGCGCGCTGCATTTTAGTGTGGCTGCTGGAGCCACGCTGCACGCCGCGTCAAACCAGGCGATGCGCGCGCGGCATATCTGTTTTTTGCGCGCGGCGCGACCGGCGCCTATTGGAGATGCTCTAACATACCACCCTTGCACACGGCCATAGGCAAAAAAGTCTACTACTCCAGTCACATGTATGTATAAGCCCCGAATCATTAAATTTAGATACAACCTCCAATAAATAATGCATTAAATTTAGATACAACCTCCAATAACTAAATATATGATCCATGTTAGTAACTCATGTGAGGGCGTGTAGATTGTTCATAATCGCCACATATATGGTTACGGTAACAAATTGCTATTTGTTTTGGCAAAAAAAGACAGAAAAGCACTACTCCTGGGGCCAGTGAGTAATAAACCATACAGATTCAAAAATAAACTGCATCTCACAGCTAAACTAACCGGTTGTGCCCACCAGTCAGACTTGCATGACATGCTTATGTGTACAATATGCGATGGGCATGGGTCCCACTTGTCAGCCAGACTTTAGTATTTGAAACTATGTCTGTATGAACATATTTACTTTCATACACACTACTCCTCCATCCGATTCAAATTAAGTGTCATCCTGATTTTAGTTCAAATGATGACACTTAATTTGAATCGGAGGAAGTAACAATAAATTGCGGTTAAAGCTAAATTTTGGAGACTATACCAGGCCAAACCACGTCTTACATTTATGCGACAAAGGAATTATTAAGTTCAATTCACCAAAACATGAGATAAATCTTGAAGCCTTGCATGATTTTACAACGAATGACTAAGAATTTTAATTTTACGCACTTTACATACAATTGTTTTGACCATTCATATGTGTATAAATACAAATAGCTGTTGAAATTAAAAGCACCATATATAGAATGCTTTCCACTATAGCCTAAAAAAGAAAAGATATCCTAGAAATTCTCTCATCAGTTGAGACAAATAGTAAGATAACCGCTAATTTTGATGGGGCACGTTATAACGGTGCAGATTAATTGGATATAAATGACAGCTATAAGATTTGTATAAAAAAAATATAACCACATTGGCACAGACATTAGAAGTGTATACTAAATATACAAGTCTTTTCAAAATAAAAGTATGTATTTTAGCATCTAGCCATGCAATTGCCGGACAATTCAGGTAGTTTTAGTATCCTACAAACAAACAATGGGGTGAGACCATATAACATTGATTGCTTGGGTAAATGCAGGGATATTGAGGCTGACAATGCCATCGAGTTGAGGGGGGAAGAATTTGCAGCCCTAAAAAAACACATCCTGGAGGAGCAGAGCAAGATAAAACGTCGAGCTGTCATCTCCATCGTTGGCCCAAGCGGCATCGGGAAGACGACACTGGCCAGGAAGTTGTACAATGACCGTGGAGTGAGGGAACACTTGAAGGTGCGTGCCTGGATAAGCCTTCCGCCGCGCATCCGGTTCGAGAAGTACCTTGAGATGATGTACGAGCAGGTCCGCAAGCAGGTCCCCGGAGACCTGCAACATGGGGATGGAGACGCCAGTGGTAAGCTTCAGCAGCTTCTGAGAAAACACGAGCACAACTACTTGGTGGTGCTCGATGGCCTGGTGGACATGAGTGACTGGAACTCTTTAGTCAGCTTGCTGCCAGATGACAACCCCAGAAGCTGAATCCTTCTCACCACACAGCTCAAAGTGAAGGAAATTAAACCCAGCGTCAAGCAAACCGCACCGGTTGTTCTGCAGCCTCTTGGCAGCACCAAGGACATTCTGAAACTGTTCTATCGACGAGCTTTTGGTTTCGGAGCAAATGGTGTTCGCCCCCGCGTGATGAGTGATTTATCCGAAAGGAGTCTCAAGATATCGGCAGGCCTCCCATTAGCGATTGTTGTGCTCAGCGGCCTCCTTCGGACCAAGAATTTCGGTCATGAATGGAACGAAGTGCTCGAGCAACTGGAGGAGTCCAAGGGCCAGCCAATCAGATGCCTATGGACACTGGCCTTGGAAGACCTGCCACACCACCTCAAGTCATGCTTCATCTACTTTGCAATGGCATCGGACAACATTCTCCTCGACCCGGACCGCCTAGTGCGTCTGTGGATTGCCGAGGGGTTCGTTGCGCCAAAGAAGGAAGAAGTTGGGCTGGGCTGCCTCAAGGAGCTCATCTCGAGAGGTCTGGTCCAGGCCGTGAAGGACGCCAGAGGAGGCATCAAGTTTGTATCAGTGCACAGTCTGCTTCATGCCTTTGCAGAGGCTGAGTCTCAGGAGTCAGGATTCTTTGAGATGCACCACCATGCCAATGTCCTCAAGCCGCATTCCGTGTGCCGCCTCGCCCTCCACAATTATGTCGACTCCTACGTTGACATCCCCAACCACTTCCACTCTTCTGTGATTTCTTGGAGGACCAGCAACAAGGTGGTGACACTAACGGCGGCGGCAGCTCGGTGCACCAAGGACAACAAGGAGAGTGGCATCCTGCAGAGTGGTTTCTACGAGCTTGTGGCAACTCTGATGGCCCAGCTGCTGGCTCGACCAAACTGCATGACCTCAGTTTCATTCCAGGCTCTCGGTTCCTCCGAGTCATTGACTTATATGGCCTGCTGCTTGCAAGGGTCCCTGACGAGGTTGGAAGCATCATCCACCTGAGGTACCTTGGCATCAGAAACTGCAAGCTATTTCTAAGCTAGACAACCTCCAGACCCTGGACGTGCGGGCCACACGGGTGCAAGACGTCGCCGATGAGTTC
>chr6B_nlr_36_23895022-23915225:+ 
ATCAATGGCATCATAAAAAATATTCAAAAGATGAACAACAGAAGACGTAGGCAGAACGCCGAAATTGTTTGTTATCAGGTTAGCCTATCTGCCGCTGACCCTTGCTTGTCGGCTCTAAACAAAGATCCGGAAGAGATGGTTGGTGTTGAAGTTTCAAGGGACGAGGTAATAAGGAAACTGGCACATGGCACCGATGGTGTATCGAAGCAGCTAAATATAGTCTCCATTGTTGGAATGGCAGGACTGGGCAAGACAACTCTTGCCAGGGCAGTGTACGGAAGACTACAGGAGCAATTCGATTGCAGTGCTTTCGTTTCTGTATCACAGCATCCTGACATGAAGAAAGTTCTCACGGAAATACTTTGTCAAATTGACAACAAAATTTTTATGGACATCAATATAGAAAATTTTGAAGGAAGGATGCCCATCGATGAACTCCGGATACTACTTGCGGACAAGAGGTAAACACCCCACTCATAATTATATTCAGGATTTCACCGGATATTCTTTTCAGGGAATGTCTTTAGCTCATTCGACTTAGAAATAGTTGTTTCTCAGTAAACATTTAAAATCACCCAATCAAGATTCTCTTCATTTTTGTAGGAGAAAAGTATGTTTTTGGTCCCTCAACTTCCCCAAAAGTATAAACTTGTCCCTCAAGATTTTTTGGTATACATTTGGTCCTTCAAGTCTCAAAACCGGATAACCTTGATCTAAAACCAGATTTTATGGCTGCTCACTGGGTTTAACCATGTTGACTGGGTTTGACCGTGAACAGTAAATTAAAAAAAATCTAAAAAACTGAAATTTTGTGGCAACAAAGATGTTTGGGTGCTAGGTTCTTCAAATTTGTGTGGTGTTTCGACATTCGAGGAGTTTGTGGCAAAAAAATACAAATCTTGGCTCACAAAAGAAAGCCATTTTTTTTTTGCTAGAGCTCCTCATGTGTTATTTGACCACAAAAATTTACACACTCCTAGTGTACCCAAGCATGTTGGTCGTCATGAAATTTCTGATCTTTTAATTTGTTTGCTATTTTTTAATTTACTCTTCATCGAGCAAACCTGGTCAACATGGTCAAACCCAGCCAACATGCTCAAAATATTGTTTAGGACCAAACTTATTCGGTTTTGAGACTTGAAGAACTGAATGTATACCAACAAATATTGAGGGACTAAGTCTATACTTTTGAAGAACTTGAGGGACCAAAAACATACTTTTCTCTTTTTGTAGTTACACGAATCTCTTGTTTAAATTAGATGGTTCTCAAATATTACTTAGAAATAGTTACCTTTCAGTCATCTAAAATTGCGAAATCATACTTTCTAAAACCAATCAGGAGGAGTTGAAATTTGAAGATATCACCTAATATGTGAATAGCATGCACCATCCACAAACTTATATCATATGCAGCCTTTATTGTACGGAATGCATATCTAGCTACTCCCTCCGATCCATATTACTTGTCTTGAGTAATACGGAGGAAATACTAGATTAACTCAGAACTTATCAAACTTGTGGTGCATCTGAAAAGACATACTCCCGATGGTTTGGGTAGATACGGAAGATAGTTGGAATAGATTCCACCGTGAGAAATATATTCTTCAACACCTTGACACCGTCTTTGCTCGAGCACTTGTATAGGATTGGACTTGGGTCTTCACCCTGTTGCTCACAACCTGTCGTCAAGGTCTTTTCAGACATGCTAGCCTCGACTAAATATATCGCCACACATGGCTCCTCTACATCATCATCTTAACTATGCATGGTCATAGTTTGCATAGGTTCTATTCTTAGCCCTTTTCCCCTTCATCGCAAGCTTCTCAAAAGTACAAAAGATACCATCTCCAATGGTTAAAACTCATTCTATGGCAGGTTTTACCACCTGTCAAGCTTGATGGGGTTAGTGAAGCCTAGTCTTTTTTAACATAGTACGGACGCAAGCGCTCATACATATGTGCATACACTCACCCGTATGAACGCAGACACGCATACCCTACCCCTATGAGCACCTTCGAGAGATTGAGTCGGCATATCATCTTGAGACTAACGAAGTCATCGTTGGTTCCTCGTCGTTGACGGGAACGTCTCTCCCACCGAAAGCGCGTCGCCGAAAATCCTGAAATAAATCCAGGAATAATGCGAGCACTAGGACTAAAACCCTGGTGGGCTGGGAGTACCACTGTCCCTCTAACCATCCTACCACGGGTTAGTTCGCGGGTCAATGAAGCCTAGTCGATCAGATTGAATGGGAGAAACAACAATGTGCATTCAAATTTCTTACATTGTTGGTGACATCCCATGGCATGACACAAATGAAATTTTCTTATAAGCCTTGTAACCATGTAGACAATGCCACACTAAACACTTAGAGAAGATAGTTCTCTTCTGCAACTGTTAATTAAATATTTCAGAACTCCTTTTATTGCACTCGTTTGAGTTCTTTTCCTATTTGCCTTTGGAAAGGAGAAAAGAGAATAACAGCGGCCTTGAAATGAGCTCGGGATGAAAAACAATACTATATGACATCTCATTCTTTCTCGGCTATTTTTGGGTGCCAGTACAATTGGTATATTAGAAAGATACAATGTATGATAAAAGGGTAGCCCGGTGCATAGGGCTCCCGCTTGTGCATGGTCCGGGGAAGGGTCCGATCACAATATGAAACAGATTCAACTCAAAATGCAAAAGCACATACATTATCACGTCAAAAGGCATTTTTGTGTAGAAAACTAAACAACAATGATGCAATAATTAACAATTATTAGTACTGAAACAAGCCGGAGGAGGCAAGGTCTAGTAAATATTTACATGACAATACTCTTTGCATGGGAACTGAACATTCCACAATAGAGAAGACACATTTGATTTACTAGTAATTAACCTATAAAATCATGTATTACATGGTAAAAGTCAAATGTTCCAACCTAACACGTGCCTATGGTTAATCAGAACAAAAAATATTGATCTTGAGTTTTCCTAGGAATCAAAATACTTTTAGGAAGTAGTATTAGCATAGGCCTAGCAGTCCTATGTTTCCTTTCTACGTACCCAAGTGTTGTGTAATATATTTACACCCCTTGGGCTATGCAATAAAGACAAGTTGCATTCATAACATGGTATTAAAGCGTAGGTTTAGATCTCCAGACAGAGAACGGCGATAGTACACACGAGCTCGCGTGCTCCCGGTAGGTGGACCAATAATAGAACGTCCACATGCAGGTGATATTAATTCATCCTCGAAATTTGTGCTGGGTTTAAAAGTGTAGATAGCTGACTTGGCCGGTACAACGATGTTACGACTTGACGGGAATTGACGAACCGTTCCATTGGGACAAGATGGTCGGACTGCATATGTACCATCCGATTTGTATAGCTCTCTCCCTCACTCGTCTACCACGTCCCATCCCGTTGTCACACAAACAACACACACACCAAGGAGACAGCACACGCGGGCGCATCGGCGGGGCCGTCTCGCTTGCTCGCTCGCATCTGCCGGGCGCCGCTGGCCGGTGAGGCCGCCTCACCCGAGTAGAAGAAAAAACGGACGGAGCAGGAGGAGGAACATGTGGCGACCGACGGCCTCGGCGTGCCACCAAGCGGCTGTTGCTGGGGTTCGAGCTACCATGGCAAAATATATTTTTATTTTTTAACCATGGCACTTTTTATAGATGCCTTGGCAATTGTTGAACATGTGGCAAAATTCTCCTTTGTAGCATGGACAATGCCTAAATTCGTCTTTCTAGAGAAACAATTCCTTTTTTTTTGTCATATGCCAATGACAAAATCCTGAATCTTCCATCTTTCTTAGAAGAACAAAATTATTTGAATTGACCATTATGTCCATTGTTTTTAAGAGTATGATGGCATGTATTTGTGTACACATCATGCTACACAATTGCTATGCTTCATTTTTTTTCTCAACATCATGACAAGTAGTGTCGTGGTAATTTTTACACACATTTGTCATTTTTGCCATGTTGTGATTTTTAGATTTGACTAATTCTGATGTTTTATTCACCTCCAATTATGTACTCTCTCCGTTCCTAAATATTTGTCTTTTTAGAGATTTTATTATAGACTACATACGGATGTATATAAACATAATTTAGAGTGTAGATTCATTCAATTTGCTTTGTGTAGTCCATGGTTGAATCTCTAAAAAGACAAATATTTAGGAACGGAGGGAGTACATGACATGACATTTTCCTTGGTTTTTCGCTATACTTTTTACATGGCAAAATTGTATGTTTTCTTTTTCATGGGCAGTTCAAGTTTTGTACTACATCTATATAATAGTCATGGCAAACTTCAATATAATTTTGCGATGGCACCTTACGTAGTAGTTCTACATCTATATAGTTACCATGGAAAAAATCAAGATCGTTTTGCCATGCGAGCTTAAGTTATGTAACACATATAGACATGTCATGGGAAAAAAATTGAACGATGTTTCTGCCATGTCATCTTAATTTGTGATATTTGTTCATTACATGAAAATTTGCTTTCATTTTAGCTATAAATTAGCCATGGTAAAAAATAGTTTTGCCATGGGTAGCTTAAGGTTTATACTACATTCCAATAATTGTAGTTATGGCAAAAAAAAGTCTGACAATGGCAAAATTATTATATTGAGCAGGACATTTTTACTTGTGGCTACCATCACAAGTTCTTTTTATTGGAACATAGCACGTCAAATTTATTGTACAAAATCTATGAATTTTGCCATGCCATTAATTGCCATCATTTTAGAAAACATAGGGAAATGAATTTGTCATGACATGAGAAGGAAAACAGCAAAATTTGAAGTTCCATTGGTCCACTATCTAGTTTTCCCTGCAAAGTCATACAAAATATATATTTTTCATGATGTAAAAATAGTAGGGGTATTTCAAGAGTTGCCTTGCGATTATAGAGGAAAAAATCATGTATTCCCATGAGAGCATTGCAGAAATTGCCATGTGAACACTACGAAAATTATGAATGTATGCTCTTTTAGCGAAGTAGCAAAAAATAATTATGAAATTTTCCATGTGAGTATTAGAAAAGTTGTTGTTAGAATTTTTTCCATGTTTCTTTAGGAATCAAAATGTTGTAAACTTGCCATTGTATGTACAATGGCCTCCTCGGTCGTATGGGTCGTGCTAGAGGGTCCCATCATACATTAAAAATTGTATAATGTTTATGGCACCTTCTTGTGTACCCCTTCATTCCTAAATATAAGTCTTTCTAGAGATTCCACAACGGACAATATACATTAAAATATGTTTATATACATCCGTATGTAGTCCATGATGAAATCTCTAGAAAGTTTGAGCGCCCATTGCGCTGACGCAATGGATTTTTGGTGGATCGAATCCGAACTCGGTCGGGCTCATATGCACCAATCAATGGATCGGGACTGATCGGAGTTGGATCCGCCGACCGCCATGCTTGAGAAGGCAGCTTGGGGCGGAGAGGAGTGGGGTGGAGCAAACTGGCTAGGGTTTAGTCTGGGGAACCGATGTGGGCAAATATATGCGGGGGGCAGATAGGCCGGCATGGGCTTGGTCCGATGTGACGAGCGCACCCGGGCCTCCCCATATCTAACCTAGATTTGTGATGGATATAAGGGGTGTTGGTCAATTCGGGCGTATAAGGCCAGTATAAGGAGTCCGTCTAGGTCGTTTTTTTTACACGTCAATGATCTAACCGTCCGACCAACCGTACATGGGGTTTAGGACGTCCGACTGTAGATAGTCTAAGCAACTTATACTGTACAAGGCCTAAGGACCATCATTAGTCTGATGTGCACGTGTGTGCAAAAGTTCATGTATCAAATTTCCTGATCTGTAGTTGGTGTACCGAAGTGTAGGTGTGGACGTACGTGAAGCAACCCAGGTATCCAGTCGCATGTGCTGCATTGTACGGGGATCCGTTGTTGTTTCACGGCGTGATGAAACGGCGCGTATTGTGCCGTTGGTCCGCACCAGAATCCTTTAATATGTAAAGTAATGATGCCGTTGCGTGCAGCAGCATATACTGCGTTTAGTACGAGTCCAGTCTCTGATCTCAACGAGAACAAGCGTACCGCGATAACGTGAGCAGGCGAGGACGAGCACTCCTACGAATTTTCGTCTCCAGACACTGCTACTCACCGGACGAATACATTTACATTTTGGGCATATTTTAACTAAACTATACCTGGCTACAGTAAAACTAGTCTACAGCTAGCGCTAGAGGGTCTCCACTGCCACGACATATCTTCCCTCTTTCTGGCAACCCGCTCATCGGACTACCGAGAGCCCTGGAGGGAGATGCTTCAGGGAGAGGGGAAGAATAGCCTCCCTCCGCCTCCGTGAAGCACAAACCAGGTTGGTTTTTGGGCGGGCGAAGAAGGTTACCGTCGTCTACGCCCCCGCTCATCGGGCAAGACACCGGTTGTGTAACCCGGCGATGCGGTGGCGATGGCCATGGGACCCAAGTGTCGACCGCCTCCCATGATCTACTTTTCCTCGCTATCCGCGATGGCCAAAGACGTGCCAGCCTCCGCGACATGGCTTCTTTCCCCACCTACCTGACGCGTTACCACCGTTGCTCGTGTCTGATTTTCCGGGAGACAGCGTTTTCCAGCCTATACGGGCGAGGAGGGGGTGGATATGGAGATGGTGGTGGTGCCAAATCCGAAGGGTTTACCGGCAAGCCAACTTGTATCGGGGGTGGCTCACCGGGCAGTCCAGGCCGGTACAAAGGTGGAGAACTCCTTCTTTTGTTTCGCCGGAGGCCATGGCAAGTGTTCTACAAGGAGGAGACGGACAATGCAGAGGTGAGGTGTGGTTCTTGACGGGCGTCTAGACACTTTTATATAGCGGGCGGATGCGAGGAGCCACCCGGAGAGGTGTTTAATGCCGACGGGCACAGGAACAAACGTGTGGTGCCGGAGTATGTTCCTCAGTACGCTGGTTGAATGGATGTAGGCAGGGCAGATGGATGCCATTTAATTGCATAGAGAAGGCGTGCACATCAGGCGGCGGTCTCGACCGTCGAGGCGCTTCAATGCCGGCTCTAGTGAGCGTCAGCCTCGGCTCTAGGCTGGTATGAATGTGGTAGCTGGCTTCGAGCGAGAAAGTGTGCAAGTGTGTCCGGGCCGCCGAACGGGCCGATGCAGAACCGTGTTGGATGAAAAAACACATCCGGACCATGCACTCCGGACGGTTAGGGACGGTTTGAGGGCCGGCGCTGGAGAATCCCTAAGCAAACATAATTAATGTATGTTGTGAGGGAAAACAGTAGATGTGTCCATCTATTACGTTTGTGGGTGCCAGTCGGTTGAGCGAGGCGGGCTTCTAACCGGTGAAAAAAACTTTGGCAAACACAATGGCGCATTGCATGCCCTGATTCAACGTTTCGCAAGCTCCTCTCTTCCCCTATAATGGTCTGTCTAGCACGGCTATCGGATCTCGATCTAGAGTAAGAAGGTGACCATGATGAACTCGCCACCATCCTAGGGCCATGGGAGCCAAGGTAATGGATGTAGGCCATGCCACTATGATTTACTCAGTCGCGTCCTCGACGGACAGTGGATGCCATTGGGGCACCATCTATCCGCCACTCGCACCCACAACGCCCTTCTGTTGTTGCCCTTCTGCTTGTCGACATACAATTTCATGGGTATGGAAGAAATTATGTCCTAATCTAGTCCCCAACAAAGAAATGAAAGGCAGGTCGATCAAGGCGTTAATTCGAACATTTTTTTGTACTCTTTTTGTTTTTATTTACTCAACATATTAGCTTTATTAGAAGTCAATCTTAAAAAATTCGACCGAGTTTATAGACAAAAGTGTTAACATATACAATATCAAATCAATGTCATTAGATTCATCATATTGATTTTTTATTGTAAATGTTCACATTAATTTCTCTAGACTTGATCAAATTTTATATAGTTTGCCCTTTAGACAAAGTTAAAGTGTGTACTCCCTCCGGAAAGAAATACTCCCTCCATCCGAAAATACTTGTCATCAAAATGAACAAAAAGGGATGTATCTAGAACTAAAATACATCTAGATACATCCCCTTTTATTCATTTTGATGACAAGTATTTCCGGACGGAGGGAGTATAAGAGTATTTAGGTCACTAAAACCATGAAGCTAGCTTTTTTTTCCAGAGAAACCTTGAAACTAGCTGCACCCATGCCTCCCAAGTCGATCAATTAATGGATACATTGTTATGTACGCTGGCTTTCTTAAGGGAATCACGATTCCACTTGGACTGTGGTACGCGCTAACTTTGCTTATCGATCAGGTAACCACGCAATTCAGCGGTAGACAGAGTTAAAACATGTGAGGACGACGTGCGAAAAACTAGAGAAATCCCACTAGCGTGCACGTATCTCCTTCTTTATCGGGTCATTTTTTTTCTTGTGTTAGCACATGTAGCCGGCACACACTGGTAGAAAAAGAGGCTTCCGTCCAGCCCCATTAGTCGCGAAACTGTAGGAACCGCGACTAATGAAGTCTTTAGTCGCGGTTCGGCAGACGAACCGCGACCAAAGGCCTGGGCCCAGGGCGCTCGGTGGCCAGCTGGTGCACGTGAGGGGCTTTAGTCGCGGTTGGCCAGGCCAACCGCGACTAAAGGTGCGCAAAGGCCTTTAGTCGCGGTTGGCCAGGCCAACCGCGACTAAAGCTCCTCCCCTATATATACCAGTTCAGCACGCTCACTTAGCCATTTGGTGCCACTTCTCTTCACAAGCTTCACAAGGGGGTGTAGGTTTGCTTTTGGTTCCTCTTATGCACACAAGGTGTTTGATGAAATGCCCTAAGAGGGTGAAACAAACATGATATGAAGTGTTGGAGCcacaattgaggttcctcatttattttttcctcctcgatcgcggttagcaacttgaacctttcatgcatgtgtgtcattgataaaatatgcatgcatgtgtgtcattgataaaatatgtacgagataaatgggaatacattttacacgatcgtccaagataaaaagagcaccaaccaaaacagtggtgtccgctttgatgcagcaaccgagaatgggcaaaaggtcacatattatggttacatagaggagatatgggaacttgactatggaccctcctttaaggtccctttgttccggtgcaaatggttcaagctaacaggaggtggggtaaaggtggacgagcaatacggaatgacaatggtggatttcaacaatcttggttaccttgacgaaccattcgtccttgccaaagatgtcgctcaggttttttatttgaaggacatgagtagcaaaccgaggaaacggaaagataagaaaacgatcagtacatcatgcgatgatccaaagcgccacattgttctttcagggaaaagaaacatcgtgggagtggaggacaagacagacatgtcagaagattataatatgtttggtgaaattccgcccttcaaagtgaacattgacccaagcattaagttaaatgatgaggatgctccatggatacggcacaatcgtaagcaagcagggacacaagggaagaattgatatgtaataatttattgtaccaaactttgtatttggtcgatgaactgaatgatgtatcaaaccttttgtcaaaccttcaaggggttttaaaatgaattagttttatttttctgatttttttgatatataattgtatttttaagattttaaaatgaattagttttatgtttttgattttaaaaggaaaaaggaagaagaagaaagaaggaaaaaggaagaaaaaaacagaagaaaaaaacagaagaaaaaaggaaaaacagaagaaaaaaacaaacagaagaaaaacataagaaaaaaacagaagaaaaaaacagaagaaaaaaggaaaaaggaaaaaaggaaatatgccacctactgggccaccacggcctgaatacgactagaaacccattaaagggccaggattcaggcccgcagaaggccgagtaggcccacaggcacatagtgacagaataggcccgtaagcctgcatttgagaggagctcgaagtggtgagcgcagccgcgcttataaaccactgtcgaagcctctcggctagcgaggtgggactaaacatcccaccgcaccgcgccagttctagcacagacctttagtcccggttggggaggcggaccgcgactaaagggtaccctttagtcacggttgttgtccccaactgcgactaaagggtctttctgcgcgggaacggaagcggcgccaaaatcctttagtcccggttggggaggcggaccgcaactaaagggtacctttagtcgcggtccgcctctccaaccgcgactaaaggtgcgtctataaatactgcacttagcagttttgccacttcccattctcctctctctcgacgccgaagcgctgccccgacgccgacgccgaagccctgccccgacgccgacgccgacgccgaagccctgcgcgtcgccgcccccgtccccagtgagcgccgcctccgcccgtgccctgcccttgcccgccgcccgtgccttgcgcccttgcccgccgcccgccgcccgccgcccgccgcccgctggccctgcctgccgtcctccgcgcgccggcagaagaagaagaaggaagaagaaaaaggaagaagaagaagaaagaaaaaggaaaaaggaagaagaagaaagaaggaagaagaaaacaaaagaaaaacagaagaaaaacaagaaaaaggaagaaaaaaggaaaaaggaagaaaaaaagaaaaaggaagaaaacaacagaagaaaaaaagaaagaagaaaaaaaaggaagaagaaaaaaagaaagaatttttaaaattaaatacgtgaaaatacgtgaaagaattttttgtgtctaataaaatcaattttttgaaatacacgaataatttttaaattcacgaatatgtcatgaatcagtgaaaaaattaaatacgtgaactattctgaaatccctaaacattttttgaatacacaatatgtttttattcctgttttttccacaaaatcatcaatattttttgaaaacctttttttttgcaaaatcacaatgtttttgtatccatgaacattttatgattcatttttttgaattcacatacattttatgatttctcaaatatcttttttcattgctatattttgatatactgaattgttttaaagatgaaaaggataaaaacaggaaaagaaaaaatgaaatgaaatgaaaaagaaaagaaaaaagagtgtggccagcacctcccgccctgcacatgggccatcccgaccccacatatattcgtctccatccgcatccctggccaaaccctagccagtctactccaagcctcccctctccgtgacgccgtcgtctgccgccccgtctcgcgctctaccgcgacaccctctcccaccccttcctcgccccctcctttcgccaccgccctttcgccaccgccaccgccaccgccccccttcttcacttaattaatttgtttttactacatgttttcaggactgacataatggcggacgatagagctgacccgattatggacaactatgatccggacggtgaagcacatatgttcggcatcataaacggcgatattctatatgtgccgaccggagaagaagaagatgatatctcttcttatctgaaccttgacgatgaagatgaagggcgccgtcagcaagatgatgccgaacaaacgtcgataaacgacgatcttcaaatggaagtagcaaccacctccggcgccgaggtatatatatacattgagcctctggtgatacaaactaactgatttgaataaatatgtgtgtactaatgcgcgcgactctttcttattttagccctcggccagatcgtcgaaacaatcgagtacgtcgtcaaagcgtggcgcaaccaagacgatgaaacaaggagaaacatgcaccatcgaggttgtcgacagtgcaaccggcaggccgctggagccccgcaagaacgccaccaagtttgtcagccaatgcggagccattgttagagacaacgtctcgatcaccgtccaggagtggaatgagccaaagaaggcacgaattgatggtttcacttttgtcgataagagaacaaaaaaagattgcttcaagaagcttatggaacatttcgttctacctccggaatacaacaaattcgatgaggagggtaacaagattgaggaaaacaaggagaggaggaggctagtcaaacagttcgctcttcataagatggccgacgcattccggaaattcaagcaaaatctagtccatgactttgtcaagcagaacaagactccggatttcaaaggacaatatgagaaactgaaacatgattggccagaatttgtgaagcaaaagaaatcggagcagttcattcaaatatcgaaaaaaaataaggaaaatgcggctaagaaggagtacaatcatgttatggggccaggagggtatcgcatttgggtgcctaggttggagaagatggagaacgagctgacggcgcgaggaattcatccaggtacggagggatgggaccctagggccaaaagctggtggtacgggcatgggggaacgctgaacccggagacagGGGAGTGTGTTTACCGGGGCAAATTAATTAAACCCACCCAAGCCCTTATTAACGCAATGAGGGATGCTCAACAGGGGAAGATCAAGTTCAACAGAGAGAACGACGCGCTGACAAAAGCCCTCGGGAATCCTGAACACGGAGGACGTGTACGAGGCATGGGGCACATTCCGTGGAAAATAGGGTTCCCCCAGAACGATGACCCGTACGGTTACAGAAGCCGTAAGAGAAAGATGGATCGGGAAGCAGATGTTGTGGCGCGGTTGGCATCGGAAATGGATGTGATGAAGAAAACCATGAGTGTACTAGTAGCCGAAAGAGATGCAGCTCGGGTGCAGCATGAAGATCATCCAGCGGATCTCGGAAGCCAGCAGCGGAGAAGTAGCGTGGCTTCCACGGAGGCCCCACCGGCTGGTGCAGATTGAACTGAGTGAATTGTTCCAGCTTTTCAATCTGCGCGAGCTCGATAAATCTATCATCAGTTGCTACGTTCTGTAAGTGATTTATTAATTTCTACCCCATCTCGTTCATATTGCCTGCACTATATATATGTCCTAACTATATTGTTGTGTCCGCTATTATACATGCAGAATGAAGATTAAGGAATGCAGAGTAAGGAACATCCATGATGTTGGGTTCATTGACCCACACATCGTTAATGGACATGTGTTGGAGCGTTACCCCGCCGACGTGGAGGCAGACCTGTGGCAGTTTCTTACAAAGCAGGAACTCAAAAGTGATATTCTATTTCCTTACCATTTTGAGTGAGTGTTTCTGTCTTGAGCACATTCTCTTTTGTTTACTCCATGCATGGTATGTGGCCGGCTAATCGATGAGTTATGCATGACGTACTGTGCATGTATCGTGTCCGCAGGTTCCACTGGATTCTGCTAGTAATTAaagttaacacctcagaatatctcgtccacgactctgtgaatatggatccaaagctttggggcggcatgagaagaatgttgcagaagtaattattttcattcatttgcgctctatatcgatcggcctatttcgttcatttcctaatatcaagtaactaattaataactctcttgttcatttaattttctttgcctcgtagggtttggagacggttcgtagatacaaaggtcggtgaattcaaaaaagagctagaattcaaaatgttaaaggctaagaatgctggggatattcagccaccggagaccaatctatgtggatactatgtctgtgagatgatccggagatacacctctgagcgggttccgagtgataccaatgctcagaggaataacctccggtggatgcttagtccagaagctcgcttccgaccacttcaagagaaactagctggatggttcagcagggaagtcctccatcctaaaggagaacactattacgaggacgtagaactttatatgcattaaatcatgtatggaaacttgttcaaaattgTATATGGTCATCCGATGATATTGAATATATATTGTATATTCCTCTTGAATTCTTTTTGGTTCTAATTTCAAATTTATTTGAAATTGTACATTCATATGCATGTATGTAGTACCGTAGAATATATGAAACTCCTTCAAAATTAAAATAAAGCACAAAAGAAATAAAACAATACAAATTAAACAGAAAACAGGTTTAAGGGGGGGGGGGCTAAAACCCTAAACCTGCGGCGGCCTTTAGTCGCGGTTGGCCAGAAGAACCGCGACTAAAGGTCCTCCGCCCCGACGGCCACCTGGCGCCCACGTGGACGGGCCTTTAGTCGCGGTTCTTAAGCAACCGCGACTAAAGGGGGGGGCCTTTAGTCGCGCCCGTTCTGCGCAACCGCGACTAATGGCAGTTGCGAACCGCGACCAAAGGCCCTTTTTCCACCAGTGACATCCACACATACATAGGCTTGTTGTATCTTCAAGCTACTCGTCAATTTATTTAAATCGGCAAGATTTCATATAAAAAAGCGAGGTGGGACTATTTAAGTGCTAAAAAACTCAATCTTCTCGCAAAGGGAATCATCTAGCTCAGTTGGTTGCATGTCTAGGCGCTGATCATGAGTTTGAACATCCACGAGCCCCATATATTTTTTGATTATTGTGGAAAGCCTGGCTCAGTACCAATGAAAAGTAGACTAGGAAGCACGAGGGTAATGAACCACAAAAAGGGTTTAGGTATCTGAACCGATGCACGGAGGTGAGTGAACTGCATTTTTTTAATACCCAAGTGACCTTTTTATTCCCTTTAAGTGAACTGCTTGGCCTCTCAACATTTTGCTCACTAGTACCTTTTTGTGGTTTTCCCATTTTTCTCATAGTGAAGTGCAATAGGTTTTTGTTTTTAGTAAATACTCCCTCCATTCCAAAATAGATGACTCAACTTTGTACTAACTTTAGTACAAAGTTCGTACAAAGTTGTGTCATCTATTTTGGAACGGAGGGAGTAGACATTTTTGTTTCCTTGGAGACCATTGCCTTTTAGAAAGCGGAATTGCTAAATATCAGTCGGCTGGATTTAACCAAGTTTCAGTCGATGCTATATCCGTGGGATTTTACATCGAGATCCGTGCAAATTTTCTATTTATTTTTTATTTTTTCTTTCTTATATATTATGTCATTTGACTTAGACTTTGTTAAGTCTCAGTCGACTGAGACCTAGTCACACCCTTTGAAAAAACAGAAAATAACAAGGAATCTAGCGATCTGCATTATACCATGTTTTCTTTTTTCCTTTTTTTCCCAAGTGAATTGCAGAACGAAGGGTTATTTGAGTCAAACATATAACAATTCACATCTAGGTCCTTGGCGATTTTACACATACAACCTAGAAAAATGCCGCCGGGCGAACCGCTAGTTGTGCACTGGAGTACTGCATGGTCAACGTCCCGCGCCGTCGTCCTCCTCGCAAGTTCACACACGATTGCTGACCTCCATGGAAACAACACTGCACAACATAGTGTACTGAACATTTGGCCAAATAAGAAAAGGGAACTGCACAAAATCAATCTGGGCAGTATGAACTGCAAATGGACGACAACCAATTTACATCACCGTGCGTCGTTCCATGCTGCACTTCATCATTACTTGGGGCCGAACTGCACTCCTTGAGAAGATGACCACGACCGGATCTCGCTTGGATCCTGCGATTTCGATGCGACGCTATAGGAGGTGGGCTTGGTGGAGCAGGAAACACGCTGGAGGGGTAGGTTGCGTAAGGCACAGAGCTCGGCAGGGATCCTCTGTCGCTGGTTGTTAGATCCGCGGGATGCCGGTGATGGGCAAGGGTTCGGGGTACCACATTTGGACGGATAAGCTTGCCAGGGGAGGCAGGGCGCATAGCAAACTCGCGGCATTTCCCATGGTACAGAGCGCGGGGAGGTTAGGTAGGGGATCAGCGCACAAAGACCTTGGGCCTCCTCGATTGCATCCCGTGAGGAAGAAGGGTGCAAGGGGGAGATGGCGAGTTGGGACTGCATCTGGGCGGGCCAGGCATGGGTGGCACGGCCGACGAGGCCAACGGTAGGCAATGGCCTGCGGAGACAATGACCACAAGAGGAGGCACAGCTGTTGCAGCGATAGCTGGCTGGCAGGAGGCATCGACGACCGTGGCTCAGGAAGCCACTGGTGAGTTTGGGCTGGGTAGTGGTCCTAGAGGAGGTTGCATGGGGTGGGGTTGGGGTCGGGGCTGGCGGGAGGTGCCGCGGCTGAGGTTGTGGAAGACGGTGGCAGGTCTGAGGGCTAGGTGAAGATGCACTCAGGGTGGCATGAGTGCTCGGGTTTGGGTGGTTGGGGTAGGAGGTGGTTGGTCAGGGTGGAGTGCGCGTGAGTGAGTTTGAGCGGGGCTGGCGGTGCATAGAGAGGAAGGTGGCGGAGCGGCAAGGATCTTAGCCACTGAAAAATAGCGCCCCGCTAATAGCACACTATAACATATAGACAATTGTCTCGCTAAATAAATCAGTATACAATGTCTCGCTAATAGTGTGTTAATATCATAATTTAAGGGGTGACCAGGGCTTTAGGCATTGGTGGGAGAGTGAGGTAGAAGACAAATGATATTAGTATGGCTCAAGGTGGTTCGGTTCGAATGGGTGTGAAGTTCCATTTCTCCGTTTTTCATAGTTTGCAACTTCTTGTAGAATAGAAAATGATCTATTGAATAATGCCTATACGAGGCACATGTAGAATAGATCCATCCTATATATAAGGTAAAAAGATTGATCTAGGAGCAGCACTAGGGGCAACCCAATAATTTGTTGCCTTAAATCTGGTTTAGTGTCGAGATAGAAGGGTTTTGGTCATCAATTTTTTTCTGCTTTCCTAGCAGACCTAGCCGCCCTAAAATTTGACCTTCATCTAGAACACATATATATGCATATGCGATGAATGGTCTAAATAATACCAAAGTCAAGTCAGTATTATATAATTCATCAATCCACAACCTCAAGTTCAACACATTTGTTCATCAAACATAACACAAAGTGCATCACACTAACATGAAACATAGGCTAGAAGTAGAGGCCTTGTTGAAGAGTTTCATGAGCATCTGCATCTCGAATTTTATGGTGAACTTGAAGAAAGTTTCGGATGCGGTCTTCCCTTCTAAACGGATGAACCACCCTTGTAGTAGGAGTTATCCAAATCTTGGCCACGCTGATGCTGAATGATCATGTTGTGCAAGATCGTAGCATCAATCATGATGTACCAAAGGATTTCTTGATCCTAAAACTGAGCCGTTCTTTGCACAATACCAAAATGGGCTTGCAAAATCCTGAATCTCCTCTCCACATCCTTCCTAGCAGCTGCTTGAGCATTATGGAATTGAAGTTCTTTCTTACCATGGGGGCTTGGAATTGGCTTCACAAAGGTTGTCCACTTTGGATATATCCCATCCACTAGGTAGTAGACCATGTTGTTTGTGCGACCATTAGCTTGAAACTCCATAGCTGATGATTCCCCATTGACTAACGTGCAAAGAGTGGTGATTGGTGGAGCACATTGATGTCATTGCAAAATGCAGGCATTCCAAAATAGGCATGCTAAAAGCATGTCTCTTGATCTATCGTGGCTTGAAGCAGTATGATGGTGGTATCCTTCACATGGTCTTCGAGCTGTCCATGCCATGTCGTAGGGCAGTTCTTTCCACCTCCAGTGTATGCATTCAATTGAGGCGAGCATCCTTGGATACCCCCATACTTTGTTCACCTTCGAAAGCCTGTGAGTGTCCTGAGCATTGAATGCTCTCAAATACTCTGGCGTAAATACTTGAACAACACCTTAGAAAATTGCTTCACATTTGATGCAAATGCTTTCTCCCATCACTAGATGACCATCAATCAAATCTACAGGAATATCATATGCCATCATGTGCAACGCCAAAATCACCTTCTGGATAGTGTTGCGTGCAAGATCTCATGTACAATTCCTCCCCTGCTCAAAGAATCGACCATGATCTTTTAGAGTGTTGACAATTTGGTGGACAAAAGCCGGAGCCATTCTGAACCACATCTAAATTATCGCTCTGGCTAGACCGGATTTGGAAAGAAATAATCAAGCCTGAGCCTATTGTACCCATCTATCGTCGCTCCTACAAATCACGTCACGGCTGAGAAAGGAACCACCATGTTTCGAGCGCTTGTTCTTCTCCATGTCGAGCATTATAATCATGGCAATGTCCTCGTCTTCATATGACTCATATTCCTCTTCTAAGGAAGAATCATCCGACAAACAGGATTCTCGCCAACTCATCTACACAACACAACATGTTCCATCACGACCAAGTAGTCTGTAAGAAAAACATTACCTTAGAGGGATTTCGTCGAACACCAAATGGGCACCGAGCTCAATTCCGTCTGGCGTAGCTCGCAGGCGCTGGGATAGTCGTTCGGCTGCCTAGGAATGGCATCAGGAGGGACATGAATTGCTGGGGAGAAGGGGTGCGTCCAACTCCGGCAATGCCGCACCGCCCGAGCATTGAGAGCTTCGAACGGAGCCGCAGCACGACGGTGGTCGCACAGGTTGATAGGTGGTCTCCTGGCCACTAATCAACCTTGGTGGCAGATTGTGGTGTGGAGGCGACCATTCTGACGCGGCGATTGTGGCCGGCAGGAAAGGGTGGTGGGGCTGGGGCGGCCGACGGAGTGGTGGCGGCGAGAATCAGCCAGCACCGACGTGGGGTGGGGAGGTCAGTGGCGTTGAATTTACACATTGGGCAGTTGGGGCTCCTGCTTCAGTGTTTTTGGCTTTGCGGCAGCGACTAGTGGTGATTTTTTTGGGTATGACTTCATTTTTTTGCATCCCCGTATAGCTAGCTACAGGATTGCTATTGGAGACATTTTTTGGCCCCAAAAGGCCTAAAAAGTAGTGTTTTTGGCACGGCTGCATTTTTAAGGGTGCTGTTGGAGATGCTCTAAGCTTGTGTACACAATGTGTTGCACTTTCTCCTTTTTTCTTTTAGATTCCTTATTGGGGTGTAGCCATGCTTGACTTTTACATGGATATTGTATATAGGTGCACTGATTAGTCATTCTTGTGTTGTCGGCTGATACAGGTACTTGATCGTCATCGATGATTTATGGGATATACGATCGTGGGAAATAATCAAATCTGTTTTAGTAGGTGGGAGAAATGGAAGTAATATAGTCACAACTACTCGCATTTTTGAAGTTGCTGAAAAGGCAGGTGGTGTTTACAAACTCAAAGCAATTTCCCGTCAGCACTCAGAAGAACTATTCAATAAAAGATTATATGGTGGGAAAGGAAATGTCCGTGATGTACCGGAAAACCTTTTAGAGAGATGTGGTGGTGTACCATTGGCTATCATTACAATGGCTAGTTTGTTGGCTAAGAAACCAAGAGTTGATTGGTCTAAGGTGCAGAACTCCAGCGGTTTTGGGTACGGATGCAATGAAGATGTGGAGAACATGAGAAAAACACTATTACTTAGCTACTACGATCTGCCTTATCATCTCAGGGCTTGCTTGTTGCATCTTAACATTTTTCCGCAAGATTATTCAATCAGGAAAGAAGCATTGATTTGGATGTGGGTGGCCGAAGGTTTTGTGCATGGAGAAGTAGGAGCAGAGTTATTTAAGCTTGGAGAAGTTTATTTCCATGAGCTCATCAATAGAAGCTTGCTAATACCAATAGAAGACTCGTCGCGTTGCATCATAAATGGTTGTCGTCTCCATGATTTGGTGCATGATATGATCAGTTTCTTGTCAGCTGAAAACAACTTTCTCACCGTACTGAATGGCAGTGAAAAAGACGGCCCTGTGCAAGGCATTGTTCACAGGGTAGCTTTCCTAACGACGACCGTGAAGCAAGATGACCCTCTTACTAAGGAGTGCACAGGAGAGACAAGGTCATTTAACACCATCAAGTGTCTTTTTGGTATGAGGCTGCCCATTTCAAGATTTAAAGTTATTCGGGTCCTTTCCATTGAAGAATGTACTTTTATGGAAGGTCGTACTTGCGACCTTAAGCATCTTGGGAAGTTACTTCACTTGAGGTATCTCGGGTTTTATAACACACCTATTCATCAGCTTCCAGAAGAAGTTGGTTCTCTATATATGTTGCAGACAATGGACTTGAGAGGAACCAGTTTAAGAGAATTGCCATTCAGCGTG
>chrUn_nlr_98_285801924-285805664:+ 
GAATATGGGGTCCAGGTGCTAACAACAAGATTAAGAAAAGTTTGTGGCCAAATGAAGGTCAAGAAAGAGTTAAAAGTCGCATATATGCAGGAGCATGAGGCATGGCAGCTATTTGAAGAAAATATTGGTGAAGAAACTCTTTCTAGTCCCCATATTGAAGCTCTTGCTAGAGAACTTATGAGGGAACTGAAAGGCTTGCCATTAGCTTTGATAACTATTGGAAAGGCAATGTATTGGAAAGATGAGTATCAATGGGAAACTGCCATCCAATATATGCAGCAATCATGATGCGCTGACGACAAAGACCCAATAGAACTTGGTATGGAAACTAATGTTTTTAGGCAGCTGAAGTTTAGTTATGACAATTTAAGAAACGACACCTTGAGATGTTGTTTTTTGACTTGTGCATTGTGGCCAGAGGATGCGATGATTCGCAAAGTTGACCTTGCTCAATGTTGGATGGGCTTAGGTCTAGTGAATGAGCAGGATATAGAATCTTCCTTCCAAAAATCATATAGTTTGATAGCTGACCTTACAGCTGTATGCTAGAGGGCTGCGAATATAATGGATATGTTAAAGTGCATGATGTGATTCGTGATATGGCTTTATGGATATCTTATGACTTTGGTGAGAACAACAACAAATGGATTGTGGCTGCACCAGGTGGCAGAGACAAAAAAAGTTATTATCCTTTCGAACAAAGCTGAGTGCATCTCCTTGATGTTCAACAGGATTCCTATTAGGTTCAATCTTGATCCCATAAAACTGAGGATCTTGTGCCTTCGGAACAACAAATTGGATGAAAGCATAATTGTTGAAGCAATTAAGAATTGCAGTTCACCGACATATCTGGATTTGAGCGGAAACAACGTCAAGAGGATACCGGAAGAATTATGTTCCTTGGTAAAGCTGGAATACCTTGATTTGTCACGAAATGAATTTGGGGCAACTGAAGTGCCTCGCTCCTTTGGAAAGCTCATCAACCTCAAGTTCTTGTACCTATGGTCTGCTGGTGGTTACGTGAGAATACCAGCTGGTGTCGTGTCTAGCCTTAAAGCATTGCAGGTAATAGACTTGAGGAGTTTCTTAAGAGAATCTACCCTATCCCTACCTGAGTCAATATTCCGAGAGTTGGGCACCCTACCTCAGTTGAAAGCGCTTGGTATTGTGGTCGAAGGTTCTGCTCAGCTTGAGTCACTAGGAGAAGCGAACCTCCCTGTTAGATATTTGGCTCTGCTGGACGTAGGTACATTCAATGATATTTTATCAACCGACTTTGCACAAAGGACCTTGTATGAACTGGATATCAGTGAAGAAATTGACACTCGAGAAATAACAGTAAGACATGATACGGAACAACCAAACAACTGTTTTGGTGCTCTCAACAACCTCAGCTTAACTATGATGAGATCCTTGAGAGAGATAAAGTGGATGGGAGCAACTCCAGCATTTATATTCCCAAGGCTCATTCATTTGGAATTGTTTTACTGCGGACGGCTATTGCACCTCTCTTGGGTTATGTATTTGCCTCGCCTTGAACAACTTCATATAGTTTCCTGTTCTGGTATAGTGCAAGCATTTATGAGGTGCCATGGTGACAAATTGTGCAATGGACAGGACAAGACAAAAACATTTCGTTGCCTCAAGAGTCTCAGTCTTACTCGTAACTACTCGTTGGAAACTATTGGGGACAAGGGTATGGAATTCCCATCCCTAGAGCGACTTGTGATTGACAATTGTCCAAAATTGGAGAGGCTTCCTTTCCAGCTGGACAGTTTGCCACTAAAGCTGAAGGAGCTACGGTTTGTTGGGACACCGCAATCAAAGAGTCTTCCTTTCCAGCTGGACAGTTGGCTACGGTTTGATGATGCTCAGTGCTAgNNNNNNNNNNNNNNNNNNNNNNNNNNNNNNNNNNNNNNNNNNNNNNNNNNNNNNNNNNNNNNNNNNNNNNNNNNNNNNNNNNNNNNNNNNNNNNNNNNNNaAATGGTTAACTGCGTCAGCATGACGTCTGTGTGATGTCAGCAGGTCAACAGGGGCTGGTTCGGGTCAAACCTGACCTGTGGGTCCCACAGGTCAGTGTGACGGTACTGGCTAGGGTCGCTGACTTGTGGGCCCAGTCAACAGCCACGTCAGCATGGTCAAAGCTGACGCGTGGGCCACTTTGGTTAGGTTAAATCTAAACAGGGGTTAACCCCGTGGTTAATTAGGGTGTGGGCCCGTCAGTTAGTGGCACAGGGCGAGATTAACGCAGTAATTAGCTCAAGCAAATGACATTGCTACGTCAGCTGCCGGTGTTTAACCGCCGGCGACCAATTCCGCGGCAGAGGGAGTCGGGATTTCGCTGCTGGGCCCGATTTGGCGCGCGGGGAGCATCTACAGGGAGCTAGTGGAGGAGCTGGGGTGGCCTGCTGGGGCACCGGCGACGAGCTTTGCGTCAGTCGTGGTTTGGGCGTGCTCGGGAACAGCGATGCGGTGCACCATAGATCGAGCAGGTGTGGCTTTTCGGCTCCTGGGAGGGTGTGGAGTACGGTGCCTCACTCGGTTTTGAGCCTCGGTGGCTGTAGCGACGGCGGTGACATCGCCGGCAGCGTGGAGTTTGCGGGTATGGTGGGGTCGGAGCTAGAGCACGCGCGTGGGTGTGGAGATAAGGGGAGGAGCAAGAGGGGCTCACAACGGTTCGTACGAAGGAGACGGCGAGCTCGGGGAGGGGCTAGTGACGATGGAATGTCGCCGGCGATCTCGGGCGGCAGAGATTGAAGACGGTGATGGAAACAGTGATGCAGGTTGTATGGAGATTCTTGGCTTGGCGGAGAGCTTCAGCGCGAGGAAGCGAAGCCCGGGGACTCATTGGTGAGGAGTCTGGTGGCCGATGGCCGCGGTAACCGCGAATGTGGCGACAAGCTCCGCTCGGTCGCGAGAAAGAGAGAGAGAGAGCAGAGAGGGGAGTGAGGTCCAAGGAGAGGAGGGGAAGCGAGAGGGAGTGCTGGGCGTCTCCGTGGCACGTCTGGAGGGCCGGGGTCGTGTGGCTGAAGCAGGTGGTGGTAAGGCGTCGTCGGCGCACTCGCCACGCACCTGCCTGACCTCCTGGCAGGAGGAAGAAGACCACTCAGCCCCTGGTGGGCTGGGCCTCTTCTTCCAGGTAAGGCCCAGGTGAGGTTCTGTCACACCCTAATTTTCATGCCACAACACTTAAGCTAATAAATCATGATAAAGTGTGGTTTGACAAAAACTTTTGCATTATTTGGCTTTTATTTGAAGTTGGTTTTCTCTCTGTGTTTTTTCAAGTGCTCTTTAAAGTCAACACAACTCCCCCTCCCATACTTCATCTCCTTGCCCCAAACTTCTGCACAATGATCATGCCATGTGTATAGTGCAATGTAGTATTTTCTTACAAAAATAATTTGTCCAAATAGTATTTTCAAAAATTAGTTTTCCAAAACCCCCTGAATTGAGGTTTGCACTTCAAGTACTTGATTTGGGGTGTGAAAAATCTTTCGAAAAGTATATTTGAATCCTATTAGATATAGGACTCCCATAAACCACAAAAATATAATTTTAAAAGTTATTTTCCTATTTTATTTAAAAGCTTTTTCTTAAGGCCAGAAATGGTCTTTAATAGGGAAAAATTATTTTATTGTTTCAAAAATATTTGACAAAAACCTAGAGAAACTCAGTGGACATATATTGTCCATATATAAGAGTTTCAACACATGGTCATGTTCAAATATTGGTAAAATCCCT
>chr2B_nlr_93_797700206-797704648:+ 
GAACTTTGTTATGACACGCAAGATCACCTGGACGAGGTCCTCTTCGCCGGTGCTGATTTCAACTTTTCTGTATTGCTTGCTCGTGCGAAGGATGCGTGTGAAAGACGCAAATGTTTCCAGTGGACTTCTCCCAATACTATCAAGCCAGCTGACCGAGTGGAAGCCGGTGTCAGCTGCAAAACGTCCCAAATGTCCTTCCACCTGGATGCCGTAGAGCCCCCAAGCAAGCTTGTGGAGCTGCTGGCTTTAGACGACGATGAGAAGACACTCAAGGTGATACCTATACATGGATGTGCAGGTACAGTCTATCTATCTTCAAGTCTCATGTCTTTTCCTGCTCCATTAATTATTCAAAAATAAGCATCAATTTTTCTTATGCATGTTTGAATTTTCACAGGTGTTGGGAAGACAACAGTTGCGAGAGCCTTGTATCACAGGCATGCAGGGAAATTTCAGTGCCGGGCTTTCGTAAGTGTGTCTCGGAATCCAGATATGAGTGGGTTTCTCACCAGCATGCTCTCACAGCTTAAGGCACCACCGCCCCAGCATGGATTTCCTGATGTGCCGGACCTTATGGATGCTATCAACAAACACCTCAAAGGAAAAAGGTAACTAATCTCGCCGTTTAGATATCAAAACAAATAACAGAAATATTTCATGTGTTATTTCCAGTATTGGAAGACCTGGAAAACATCTCTCGTGTTTTTAAACCTTTTTTGGAAAAAAGATTATCTTTTCACAGGACATTTAATGTTATTATTTTCAGATACTCACTGCATTGCATGATGTGAATAAGTCTGGTTTTTTTTCCTTTTTTTCCCGAAACTACGATGTACAACAGCACACTCCAAAACCTTATTCAACTTTTGCACAAACGGTATTATATAGTCCATACTGAACACCATAATTTAAAATAATAATAGACATGGTTTCTGTTTTTGTTCCGATTTTATCGGATTGTCCTTGTGGGTTGCATATTTGCCATTTTTAGGGCATCTCCAATGCCGACCTGTAATTTTCTCCGGTATATGTCCGTTTTTATGACCGGACGTGGTCCGCGGACATGATATGGGAGGGAGCAATCCAACGCTAATACAAAGTATCCGGTTGAGAGAAGAAAAAGTAGGTGGGGACCATGCATGTGATGGGATATTTGTGGTTTAGTGTCCGGTTGGGAGGAGAGCGACAAGAGAGGGACCATGTATGTGCGGTTGGGAGGAGAGTGAGAAGAGAGGGACATGCATGTGATTGGTCAGTTGTGGCATCTCCCATATCGTGGTGTGGCGGTATGTTTTGGTGGCGACAGATTTGGGACCATGGTATCTCGATGTGGCGTGGGTGAGACTCCAGGCGAAAGTTCCGCGCTTCAGCACCGGCGGCGATGATTCCCGTGGGTGTCGCGTCCCTCTTGGGGGCGTCGTTGTGGTCCCCTTAGAGAAAACCTTCAACCGTCATTGGTCGCGATGATGGCGGCGTATTGCATCGTCAACCTCTTGGGGGTTTCGTCGTGGAACTCGGGTAGTCAGTTTGTGTCTCTTTGGTATCGGTGGATGAGCTCGGGTCCTTTCTTGTGCTCGTTCGGCTCTAGCATGGAGCGTCATCTGTGGCTTCATATCTTTTACACGTGACGTTGATGTCATCGCTCTCGGTCCTCGTTGTCCGTAGGTAGGATCGGTGCTCCACAACTCTGAGCAAGAGGGCAGGGGGTCCACTCCGATGAAAACTTGGTGTGCGGTGATCCATGTCCAGTGGTTTTTAAAGGAAGCGCGGTTTCTCTTCTAGTCAGTAGCTTCGGGTGCATCTTGTTAGGGTGTGGACACTCTTGTACTCTTATTTTATCTTTGATCTGCTTTGTAAGAGGATTTTCTCATCACCTTGTATCGGTTCGGCCAGGTTGATTTATATATAAACAGGGCGAAAACCTTTTTTGATAAATGCAGACAAATGCTACTCCCTCCGTCTCACGACACTTATTTTGGGACGGAGGGGCTATTATATATCTCGTGAGCAAAGCTACTCAATAGCTAAGTCTAACACGGGACTGCCCGACAACTAAATAGGGGCATATATTCCCTGGTAATCCATTCGAGCCGCTTGGCGCCAGGTCCCATGTGCTCCTTGCACGACCCCCTTTGTAAATAACTCCAAGGACCGCGGCCAAATAGTACACGAGAGGATCGCCTGCATACACAAGTGAACTTTCTTTTAGTCAAAACAACAACTTTCCTGCATAGCCAAATGGACCTAAAAAGTCATTGCGGTCCAAAAAAAATGAGTGGCTTTAAAGATATATGGACACCCCGCAACCAAGACATGAAAATATGAGAGATGCTACCAGGTGACATGGCATTAAAGGATAAATATACAGCACACCACACAACACGAGCCAATGCATGATCAAACAAATGATGTTGGATGATTTCTTGTTCATAGCAAAAACTACAACGACACCTCCCTTGGCACTTACACTTAAGTAAATTGTCCTTAGTTAAAACGACTCCTACATAAAATACACATATGAACGCTTTAAATTTAAGCGGCACTTTCAGATGCCATAACCTCTTTGATCTAAATCTGACTCACTTATCCATTAAAGCCAAATAGATGGAGTGCACATAAAACACTCCAATGGTATGAAGACCCAATCTGAACAAGTCATGTCCTTGATTTAATCGAACACACACTACTTTCAGGACAATCTAATCCTTATCATTTAAATGTTGTGTGATTAGTGCTCATCGGAAATCCGTCAAAGGATTCTCCTCCCCAAGAACATCGGCTGCTGTGGAAACCTTATGACAGACAATATTAGAATACTTCAGGTACACAGCTGAGAAGGGCATGTTGCCAATCCATTTATCTTCCCAAAAACCGATCCATTTATCTCCCCAAAAACGTATAGATTGACCAGTCTATACCTTAAACAATCCAAATTGGAAAATTTGCTCTTCACCGTCATAAGGTTCTTCCAAAAGTGTGAGTCAGTTGGCTTGGCTTTAACCGAAGTGGCTTTTATCCCAAATATTTGTTTCACAATAGAGATTGCCAAACACCATCCTCAATCTACTATTTAAAAAGCCATTCAATCCAAAAACACATATTCTTAACCTCCATATCTTGAATACGGAGGCCCCATGGTCCTTAGGAGTAGACAGAGTCTACCAACATGCTAAACGATTCTTCCTTTTATGCTGTTTAGATTTCCAAAAGAAGCGAGAACGATAATAGTCAACTCTCTTCAACAGCCCCTTGGGGATATAAAAGAAGGACAACATAAAAATAGGGGGACTATAATATCAAAAAAGAGCGGAGCTCAAGCCTGGAATAAAGGTCACAAGCTTGCGGAGCTCGAATAGTTCGATAAGTCTATATCATGCTAAATTTGTTGAGCCTAGTCGAGTTTTGTCGAACTTACTTTGTTTTTCGTACAAATGGACAATATTGTGTAGTGCATACTCACTTGGTAGAGCCAAGCAAGAGGCCACCCAAGTTTTGTTGAGCTTACTATATGATCATCCGAGTAACATCTGATTTGTGCTAGCTACTGAGCTTCTTTGAGCGGAGCTCAAGCCTAATAGTAAATTAGGCTGACTTAGACTTGCTCAAGCTCAATAACAGGAGTTTCTCAATCTCGGCTTGTTGACAGCCCTATCGGCGATGTTACCTCTTGAGTCTTGGCTGAGGTATAATATTATCTTGTTGTTTTGCCTGGTCTAACATACAAAATTATGCAGGTATTTCATCGTAATAGATGATTTATGGAGTGCATCAGTATGGAATATTATCAGCCGTTATTTTCCACGCGGTGATTATTGCAGCAGAATAATAGCAACCACACAAATTGATGATGTAGCATTGGCATGCTGTAGTTATGACTCAGAATATATATATGTGATGGAACCTCTTAATGATCACGAGTCCATAAAGTTATTCTTCAGTAGAGTATTTGGCTCTGAAAATGGTTGTCCAACACATATGAAAGAAGTGTCATACGAGATTATCAGGAAATGTGGTGGTTTGCCATTAGCAATTATAAATATAGCCAGTCTGCTAGCAAGCCAATCCAATATCGTAATGGAAAAATGGAAGAACGTAGAAGATTCTCTGCCCTCCACTTCGGAAGGGGTAAATAATGTTCTAAACCTTATGTACAACTGTCTTTCACCTGATTTGGCGACATGTTTGCTATATCTCAGCATGTATGCACAAGGCTACGTGATCAAGAAGGATGAGTTGGTGAACCAGTGGGTAGCCGAAGGTTTCCTCAGTGCTAAGGAAGGACGAGACACAAAAGAGATTGCTAAGGGTTATTTTGATGAGCTTGTCTGCAGAGGAGTGCTCCAAGCCGTGGACACGGATTATAACGGTGAGGTATTGTCATGTTCAGTTCATCAGATGGCTCTAGATTTTATTAGGTGCAAATCCAGGGAGGAAAATTTCGTC
>chr3B_nlr_175_26312445-26314535:- 
GTCGTCGAGGAGGCCAAGCGCACCAAAAGGTACAGTCTCAGCCATGGCGTTCCCGCTCCCGCCTCCATGGCTAGGCGACTGGAATCCTCTTCGGTGGACGCTCGGCTGTCTGCGCTCTACGGCGAGGCCGCGGGTCTCGTGGGGATTGACAGGCCAAGGGACAAGATTATCGGTCTCTTGGATGACAAGGAGAAGGAGCTGAAGGAGGTGTCCATTGTTGGATTTGGAGGGTTGGGGAAGAAGTGTACCGTAAGATTGGAGGCAAGTTCCAGTGCCTTGCCTCCAGTTCCATGTCCAGTACGCCCGATATCAAAAGGCTTATGAAGGACATACTGTCTCAGATCAACCCTCATGAGTATCGCCAATCAGAAACATGGGAGAAAGAGCAATTGACTCGCAAAGTTACGGAATGCTTGCAACACAAGAGGTATCACTTTCTTCCATTCTGTCTTTAAAAAGAAACCTGTCCGTTCATTAGGAAGAATTTTGGTATGCTCGCGCGTGTGGTGTACATGTACATATCTCCATTAATATATCGTCTTACTGTGGTATCATCAACAATGACAAATGAAGTTACAAAAAGAGTTTAGTTATGAACTTATGATTGCATTCTTCATGTTTTTTTTCGGGTAAAATTTCCGATCTATTGATCAACTATCAGCGTAGCTCGTACAAAGGACACCAGAAGAAAATAATCCATGCCCATAAACCACCTAGCGACGACTACACGCACTGGAGCGAGACAAAGGCGCGCCGTCTTCATATGGCCGTCCTCATCGGAGCCGGGCAAACCTTGTTGTAGTAGATAGTCAGGAAATCGTCGTGCTAAGACCCGTAGGACAAGCGCACCAAAGCAACAACCGTCATCGATGAAGAGAAACATAGATTAGATGGATCCAACCTGTAGACACACAAACATAAACGGACGAAGGCTGGATCCACGTGGATCCACCGAAGACAAACGTCAATAGAATTCTGCGAGATCCGTCGAAGACAAACCTCCACATGCCCTCCGACAAATGCTAGTGTATTCTTCATGTTTATTCATAGGAGTATATAACATTAGACCGACATGTTTCTTTCATATATAGGGTCATAATGAAACTACAAATAATTAATAATGATGTGCAATAACAAGTTTCCAGAATATATTGTTTGGTTTCATAGATATGAATGGAACAATTAAACTAACTTGTTGAGTGCAATGATTGTTTTCCTCCAAAAGTTCATTAATGTCTTAGAAGTATTTTTTGTTACAAAGCTTGCCTACGGTAGTAGTAGTTTTGCAGATAATTTTTCTCCAGCACTACTTTTATACCATGTGAGAATATGACAAATACTTGTTTTCATAAAATTGTCTCAGGTACCTTATTGTGATTGACGATATATGGAGTACAGAAGCATGGAATAGCATTCAGTACATCTTTCCACAGAATGATCTTGGCAGTAGGATCATAACTGACTACTCGAATTGAAAATGTAGCTGCTGCTTGTTGCAATTAACGCCATGACCGTGTTTATAAGCTTGAACATCTCCACAACCAAGACTCAAGAAGATTATTTTTCAGGAGAGTTTTTGGTACAGAAGATACATGTCCTGAGCATTTTGAGAAAATTTCAGAAGAAATTTTAAAGAAATGTGGAGGTGCGCCTTTAGCCATAATAAGCATAGCTAGCCTGTTGGCTAGTCAACAAGTTATGCTGAGGACAAAATGGGAGATGGTATTGAGTTGTTTAGGCTCCATGTTGGAGGAGAACCCTGCTCTTAGATTGATGAACCATGTCCTAAACCTCAGCTATGACGATCTCCCTCATGATCTTAAGACATGCATGCTTTACTTTGTTACATTTGCTGAGGATTGTATTATTAAGAAGGACCATTTGTTGAGGCGATGCATAGCAGAAGGCTTTGTCATGGAAATAGCTGGTCAGGATCTAGAGGAAGTTGCTGAAGGATTTTTCAATGAACTGGTTAATAGGAGCATGATTCAGCCTGCTTCTTTCGGTGAGGATGGAGAGTTGACGTCTGTCCGGGTGCATGATCTAATGCTAGAGCTTATTACCTCAAAGTCCAGGCAAGAGAACTTCATC
>chr3A_nlr_81_740386119-740396284:- 
TCCTTGTGGGGAATGGGTGGTATTGGAAAAACAACACTAGTGAGAGATATCTATCAAAGCCAAGAGATTAGTAGCATGTTTGATAAGCGAGCTTGTGTCACAGTCATGCGTCCTTTCAGTTTAGCAACACTCCTCGAGAGCTTAACTATGCAAGTCAGAGATAAAAATATATATATAAAAAAGGGAGATAAGAAGATCGTTAGTGGGCAATCGTTGGGAAGAGTGGCTGCATCTAGTTAGGAGACTGATGCAGGTACAACTATCTCAACAACCTGATAAATTACGCTGGAATCTCACTAGGTCGGGGGGATTCACGGTTAAATCAATGTATGTTGATGTTATTAATTCCAGCTCGATTCCTACTTCAAAGCATGTGTGGGACGTCAGAGTTCCTTTAAAGATCAAGGTGTTTATGTGGTTTCTACATAAACAGGTGATCTTAACAAAGGATAATCTTATTAAGCGTAATTGGACAGGACCTACTAGGTGTAGTTTCTGTGATCAGGGTGAAACCATTAAACATCTTTTCTTTGACTGCCCACTAGCTAGAATTCTTTGGACGACTATTCAAGTCGCTTTCAATATTACCCCACCAAGGTCGGTTAACATGTTGTTTGGGACATGGCTAACTAGGGTAGAGCCCGGGTTAGCAAAACATATTCGCTTGGGGGTTTGCGCTTTTTTGTGGGCGCTTTGGAATTGCAGAAATGACTTCGTCTTTAACAGATCAACAAATATCCATGTTTTGCAGGTTATCTTCCGAGCAACGGCTCTTATCCATTCCTGGTCGCTACTCACTCCGACGGAGGCCAGGGAGCTTTTGGTTACTGCTGCTATCCGATGGAAGATGGTAGCTCGGGATATATTCAGCCGGTTTGGATGGCGGTCGTGTAACAGGATAGGCAATTAGTTTACCTGTCTATTTTGGAGCCAAACGGCTGTGATGTATAAGTGCTTTGGCTAGCTTGTGTATCTAGCCTTCGGGCTCTGTGTGAGCCTTTTCTTACTTTTCTTGTTGACAACCTTGAGACTTGGAGACTTTGTGGACTATTTTATGCTTAATAAGATGGCCGTATGCATCATGCTGATGCAGAGGCCGGGGAAGCCCCCCTTTTCGAAAAAAAACAAAAATGAAGATGAAAATAAGACGGATTTAAGGAGTTGTTTAGAAGGAAAGCGATATTTGCTTGTTCTTGATGATCTGTGGTCCAGAGTAGAGTGGGATGCTATAAAAGAGTATTTGCCAGAAACTGCAGCAAGCTGCATAATAGTCACAACAAGGGAAGAGAATATTGCAAAGCACTGCTCAAAGGAGGACAGAAACATATACAAGCTCAACCATCTGGATCCTGATGATGCATATACCCTCTTCACCAAAAAGGTATAAATAAAGTAGTGTCGTGCTCAGTTAGTCTTTTGTATTAATCCCTCTCCCTCTTATTACTATTACAGTTATGGAATATATGTTGTCAACTTTTTATTTATTCTGCTCAATACTAAACTGCTTTAAACATAACATGCATTATCTTTACGAGCACATAGAATAGAATTGTAGACTCAACTTGCTAGGCCTTTGTCCACTATAAAAGTTGGACTACCATTTCTTGGAGATCTTATGGTCGCTAGAATAATACATATAACAAAGGGTATTGTAATGCAAAAGCTACGATTACAAGAAGGTGGACACATGATAATTTATAGTTATATAGTTAAGTTGAACCAAGTAATTTGTGGAATTTGTAGTTGTCAAAGTGAAAAAGGATATCCCTGTTGTGCTATGGATCAACAAAAGAAGCCAATAGAGGAAGGTTCATCCTGATTTTACAAGGTACACAGGGCTTGTATAGGAATTTTTTGCTCATTATTGAAGTTATTGTATGGCCACCATTTTCCTGTGGACATGTCATCTCATCATTTTCACCTACCCAGATCTACCAAAATAAACCACATTGTTCAGTAATCATGGAAGAATATTCTGCTCGTAACAATCTTAATTCAGTCACTGTCTCATTGGCTCAAACCTCTTTAAATCAAGTCACCGAGTTATTCCGAATTTGTATATGACAGGTCAATTTGGACTTGGATGGTTCATGCTTTTCTTTTTCTCGCGTTGACATGGGAGTTTCTAGAAAACCTGCAAGTAGTGTAGTTACAATGAAAGTATATTGTATTTATATATCTGGATAAAAAGAAAAGCATACTTTTGAAAGTACAACATCTTAAAAGTATAAATTGATAAATTGGAGCATTCTGATACTTTTATTTCTTGGAATTCAGCATATTTCCATATCTCTTGCCATGCTAAAAATACATGAATTGTAAGAATCATTAAATGAATAACATTACAGCTCAACAGAGAAAGAGACGCTCTACAATATGTTTATTTGTAATACAACAATATTCTGCTTGTAGCATGGCAGCATTGCTATTAAATTGTATCGGACAACATATATTCCTGAAGTGTTTTGTACTTGATTTGTTCATTTTTTTATTACATAGAGATTAAAATGTTTCATATGAACCTCCTTTCAAATTCATGCTCTACAAACGACCTCCAAGAAAGCTAACATATGTTTTGTGCCTTGCAAATGCGTTGGACGAAAATAGAGAAATACGCCAGGCCATATGAGTGGTTGCATTTATATTTTCTCAAATATGTTATTACATTTAGAAGTTCCGTTTTCATGAGTCATCCTTTAAAAAACTACTCCCTCCGTTCCAAAAACGTCTTACATTATGGGACGAAGCGAGTAGTAGCCATGTTTTCCGGCTATATATTGATGAAATGCCCAACAACATAGTAGGGTTACACGAAGTAAACCCTAAATTGGTCCAGGGGTGCAAACCGAACTGCAATGCCGGAAGAATAAATGATGTGAAAAAAACAACCTACAAGCACCCCCACGACAATTAACCTTTGAGGAAATCGCAGCAGAAACAAACTACAACGTAACACTGAACTGCATCCAAGAAGCACCGATAGAGGCACCATGAGGATCGCTGGTGCTAAGGGCTACGTGACCAAAAGACTGTGATGCTTGTCGCATGAGCAGGGTACATCTGCCCTAGGTGGCTGTGTGCCATGTCAATGGCCGCCTATTACCGTAGAAGGGCTCTTGCCTCTTGGCTTTTCAAACCACCAAGCAAATCACACCACAGCAAACAATGAAAGAGAATCCAAAAAGTTTGGGTCTGGTTAACAGATGTCCACATTTAGTAGGCAAGCGGTAGTTGTATTGCTGAACTTCCACAGTCTTGCAAGAGTGGACTAGGCTCTTGGAGACGCTGACATCACGCCAGCGAAGTTGTAAAGAAAGGCTATTGTCAACCATTCCTTCACCCCTCTACCTCCAGCCACTCACCATTACATCGCCGTCTTAAGCCAAGGCCTCACGGCCGCCCCTTGTCCTCGTGGCCCGAGCGAATGGACAACACCACCGTGGCACGACAATCCAATGCGCCATAGGCTCACAACCAAGGTCCATTGCCCCGAAGCCCAAGCCTTGCCACACCCCTCCTTGGTCTGCCACACCAGCACACCAAGGCGATGACATGCGGGGAGAGACAAGGAACTGAACCCTAATCCTAATAGGGCGAGTCGCATGCATGAGACAGACAGGAGGGCAAGTCGTTTTCATGAGAAATCTCGTTGTTCACACCTTTCTTTGGTATTGTTGTGATGATTCTCTCCTTGAATGCCTCCACACTGGAAAGCGACGCCTCCAAGAAGGAAACACTACAGAAGCGGCTCGGAGCCCCCCTCCTCCCGCGTCGTCCCCGCGGGCGACCGAGGGAAACCCTAGGGCGTCGTCGGCCGAGCCCCCTCCCCTCGTTTTCCTCCCTCGCCACCGCCCGTTCGCACCGGCGGGCGAAGCCCGTTTGGTGCTGGCAGCGGCGGGGCCTCGTCTCACCCTACTCGGGCGGCGGCGGCGCGGGGCGCCTTGCTCGGGCGGCGGCGCTGCTCTTTCGGGGGGCGCGGCGGCGTGGCTGCTTGGTTCGGCGGTGGGGCTGCTGGTCCGGGGTGGCGGCGTGGAGGGCCTCTCGGTGGTGGGCACACCCGTGGCAGCGGCCGATCTGACGCGGCGGCAGCGGTGCAGGTGGTTGCGGGCGAGCTGGTTTCCGGCTGGATTTGTCGCCGGGGACCCGGCTGGTGGCGCAGGGCGGAGGCCGGGGCTCGTCCTGGTCGCGGATTCGGGAGGGGACGACGGCGGTTGCCGGCCTGCTCCTTGGATCTGGCACATGACCGTCGGCGGGAGGCTCAGAGCAGTCCCTCGGGGTCCCGGCGTGGATGTGGGCTGCCACGGCGGTGGTCGGGGTCATCTCACGGCGGCGGCCGGACCTTCGGCGTCGGCCGGTCGGTGAGCGCCCCTGTCGACCTTCGATTCCTCTCCTTGTCGTTCAAGCACTACCTTCATCAAAGGGCTGGCCCTCCCCTAGTTGCGATTCATCGCTCGTCTCGCGCCCGGCAGCAGGACCGACCTCGTCTCGCGCCCGGCAGTAGGACCGGACTCGTCTCGCGCCCGGCAGCAGGACCGACCATCTCGCGCCCAGCAGCAGGACCGGACTCGTCTCGCGCCCGGCAGCAGGACCGAGCTCGTCTCGCATCCGGCGGCAGGGCGGGCCGATGGAGGCCAGTTTTGGCCGGCCTAGTGGGTCTCGGCGCTGGGGGCGGCTCAGGAGTGCTAAAGGCGGGGCCTTTCCTCTTGTCTCTTTGGTGGGGGTAGCGGTGGGTGGCGGGTGAGGTGGCATCGAGGTCTTGGATGCCGGGGCGGCGGCCCTAATGGTGGTGTCGCAGTGCTCTTGGGCGGATCCCGGGGCTTGGTGCTGCCCGGTGACCATGGTCGTGTGGGCGGCATGGTCAGCGAGGTGTGGCGTTCGGTGGTGGTGAGTATTGGCTGGGGTGAAAACCTGTTCTATCTTCGGATGGACCGGCGGCGGGGAATCTCGTTCCCTTCTTGAAGGCGTCGTCGCGGCAATCATTGCCCGTCGTGTTGCTCCAGGAGAAACTCTGACCCTCGGGTCGGGCGGTGGAGGTGCTCCGGTGTCGTTTCCTTCCTGAAGGCGCCGCCTTGGAGCCCACGGTTCATCGTATGCGGCTTCATCTCTTTGCGGTGGCATGTTCACGGTCGAGGACCCGGATTCTCTTGTAGTGCTTGGGATGGTGTTGCTGAGCTCAGCGCCTATGTATCTTGCCTTGGGTGTGTGCGTGTGTTGTGGCGTGCGTTTGTACCGGTTTGTTGTTAGTCGTTGCTTTATATATAAAGCGGGGCGAAAGCCTTTTTCGGTAATGCCTCCACACTTATTCTATCCAAATTCAGATGTATATAGTTAGCCAACACTTGTTATACCTGCATGGCTTATTTCCTTACCTTTCCGTCCCATGTACAAATAACCCAGGGACGACGGTAATCCCTCTCGTGGATTTAAAAAGAACACTGCATAATGAGTTTTTAAGGTGTTACATTTGAGGAACCATATTTACCATCTAACAGGAGCACCATAAAAGAGTTGCTTGTGTAGTAACCACATTCAAACTTTAAGGTTATGACTAACATACACATTGACTAAGGGGCTCAGTTGTACCAAGTAAATGCCTACTTATTAGCTTATCTAGTACCAAATCAGAAAAAACTCTAGCAATGTGAGTACGGTAACTGACGTCCAATGAAATCAGTAGCAAGAATACGATTATCAGTAACCGTTTCAGAGGAGCTGAGGTGCAATTGTAGAAGTATAAGCATGAGGGGAAAGGGCATTGTTTCGCTTGGCTTTGTTGGTGTGCAATGCAGGTAGGTATGACTGAGACGATGGGTTTATGCACCATGGGTAAGTTGCTACGTGGGAGGAAAATCCCTTTTTAGGAATAAAGATGATGATATGCTAAATAAAAAAGAAGGATGACAGAGAACTTATGAGCTAACAAAATGTAGCAATGCCTCAGTTCTACATCTTTATACCACATACTCCTATATATTCGATAGTGTAAGGTAACAAATGTGTTACACAATAGTGCATATATGATTTCTTTCTTATAGTACAAAATGACCTGATTCTTATCGATTTCAGGTATTTATGAAGACCGTGAATTTGGATGCGCAATATCCAGAGTTGGTTGAACAAGCAAAACTGATATTGAAGAAATGCGGAGGGCTTCCCCTAGCACTAGTCACCATAGGTGGCTTCTTGGCAAACCAACCAAAAACTGCTTTTGAATGGAGAAAATTGAATGAGCATATTAGTGCTGAGTTGGAGATGAATCCAGAACTTGAGACCATAAAAGCAGTCCTTATGAAAAGCTATGATGGTTTACCCTATCACCTCAAGGCTTGTTTCTTATATCTGGCCATCTTTCCTGAAGACTACAAGATTGCACGAAAACGCTTAGTGCGTCGGTGGATTGCAGAGGGTTACTCAAGTGAGATTCATGACAAGTCTATGGAGGAAGTATTGGACCATTACTTCATGGAACTCATAAGCAGGAGCATGATCCTGCCATCTCAGCAATCGGTATATAGTAGGAAAGAAATTGACTCCTGCCATGTCCATGATCTCATTCGTGAAATTGTCATCTCGAAGTCTATGGAGGAAAGTCTTGTTTTCACATTGAAGGAAGGTTGCAACTTAAATAACCAAGGCACAGTGCGTCATCTTGCTATAAGCAGCAATTGGAAGGGTGACCAGTGTGAGTTTGAGAATATTGTAGACTTGTCACATGTACGATCATTGACAGTGTTTGGAAATTGGAGGCCATTTTACATTTCTGATAAGATGATGTTGTTACGAGTGCTGGATTTAGAAGGAAATTGGGGCCTACTTGATCATCATCTTGAGCGCATTGGGAAGCTTGTACATCTTAGATATCTTTCTCTAAGGGGACAAGTTGATATATGTCAGCTACCAAATTCATTGGGGAACCTGAGACAACTCCAAACACTAGATATTTCAGGTACGAGCATAAGAAAGCTACCAAGGACCATCATGAAGCTAGTGAAGATGCAACACATTCTTGGACCGGGTCATTTTGAAGCACTGAGTGAGATTTGGAAACTGAAGGCCCTGCACACACTCTGTACCATTGATGTCTCAGTGGGGAACACTGTTCTAGAAGATATACAAAATCTTACGCGGTTGCGCAAGTTAGGAGTGACTGGTATCAATAAGAGGAACGGTCAAGAGTTGTGCTCAGCAATAGCTCATCTCAGCTGCCTTGAATCATTGTCATTGCACTCACGGATAGTGACAGGTTTCTTAGATTGCTTGGATGGCCTGTCCTCACCTCCAGAAAACCTACAGAGCCTCAAGTTGTACGGCTACCTTGCTGAGCTACCGCAGTGGACCCAGGGGTTAAGAAAACTCGTGAATCTGAAGCTAGAGAACTCGAGGATATGGGGACATTATACGGCCATACAAATTCTTGGTAATCTACCAAACTTGGTCACCCTACGTCTATTGTCTAACTCGTTCTTTGGTGAAGAGGTCCATTTAAGTTTCCGTCGGGAGGCATTCCCGAGCCTGAAGGTGCTGCAGCTGCATTGTATACAAAAGCTCAAATCGGTGGAATTTGAAGAAGGGGTGGCTCCTAAGCTTGAGGTGCTGCAGTATTCTGCTGGGTGGCGTCCCAGTGTTGGGTTGTTCTCTGGGTTACCATATCTCCCAAGCCTCAAACAATTTATGCTGAATAGGAAGGACTGGAAGACCTCTGAGTTGGTGGAGTACTTGCTAGGCCAGCTCGCAGGCAATAAAAACACGCCCGTTTTAAAGAGTTGGGACTGGAATCAGAAGCGGAAGTACTAGCTGTATTCAACTCCCCTTTGTATCTAATATTCATGTATTATTACGTCCATGAATTAGGACCGCCCACAAAGGCTCATTATATATCACCAACTTGGTGCTTCCTTTAATTTGTTGTATGTTTGTTTGTGTAAGCCCAGCTAGTCAAGAAGAAAGGAATCTCGCTCCATGGCTTGATTTTATCTCTCTCCACCGTGCTTCCTTCCCCATCTGATGCAGCGAGCACGGCGACTGTGGCGCCTGACTGCATCCCTCCGTCCTGGTAAAAGAAATTTCGTGTGTTTCATAGTTTTTGCAACGCCGTCACTATGGGAACAAGCTACGGTCAAGCAGCAGGAGATTTGATTTGATTTAGAACCTGCATGCTTTCACTTCTCAAAAACAGAACCCTCATCTCGAGAATGGCATCTGCTCCGTGATGAACAATAACATAGAAAAAAAATCTAATGATTCTGATTTTTCTTTTGGCACCAAATATACTCATTACTTCTAGATTCTGACTTTTTTTGGCACCAAAGATGCCCAAGTTTCCTAGGTGCGTGCAAAATTTCATTGCAATATGACATTGGCAGCTATGGGCAACAAGAAAATCAGCGCAAAAAAGTTTGAGAATTCAGATTCTGGAGCACTGATTTTGTTTCTTTGTAGCACTTCATTGTGACCCGGATATATATGTATCTTTTTTCTTTGCGGAAAGGAAATATATGTAACTAACAGTGACCTTTATATATCTACTTGAATATTGTTTCATTTCAGAGCAAGCATGTACGTACAGAACCTTGGGACGGTGTGTTCGGCTAAGGTTGTTATTAATCTCTGAAGGAAACGAAATATATATATGTTTGAACAATGTTCTATCAGAAAAAGAAATAAAAATAACGTCCTTAGTTGCAACCCAACTTATTTACAATTATCAACGACATGCCGATGGTGTGTATCCCCTCAAATTTCTTTTGTTCATCATCAGGACATACATGGATGCAGTATATCAGTATATGGGTTTGGGAGATATGGCAACCCAGAGAACAACTTAATCAGGACTCGGGAGTAATTTTTAAGGTCAAGTCCTACCAAACTGGGGAGAACCATGTGTCTTATCCACTCTGCTTTCAGGTCAGCATTTCCAACATGATTGTTTACTCCGCTTGAGGAGTTGTATGTCATATCCTGCGAGACACTGTTTGAGGCGAGGAGATGTCCCTAAGGGTATCAGACATATGGCTTCACTAAATCATGGAACGCGCGTGTTGCCGCGCCCATCCATTTTTATAATAAAATAATAGGTAATTAGTACAAATTCCTTTAGTGTAAGTTAACAAAAACGGGTAAGTTTGGGAAAAAGATTGCAGAAGCAAAAGTAGTGCGTGCTACTTGTGGTTAAATTTACTAACTAAATATCAAAATTCAGAGGCAAGATATTCAAGTTAAAGAAATCATATATCATTGTAACAGATTCCTTTGAAATGAATCGTCGCAAATTTTCATATGGGATATGTCTCATACAATCTCATAAACTAAAAGCCGGTCTCGGCTTTATGCAAAATCATTCTGCAATTAGACTGCTGAAATGCCAGGCTTCAAGACATAGCATCAAATATTTGACATGCCTTCATGTTTTACATGTCAGATCAATCTTGCACGTGTAAACAGTTATGAGAGCAGACGTCTTTATACACACACAGACCTGTTTGGGCGGACCGCTTCGTCCCGACCGCTCCCGTGAGCGGCTGGGCGAAGCCCTAGGTGCCACCGGCCCTAGCCCTCCCCCTATATCTCTTTCCCCTCGCCGCCGCCGGAGGGCGCGGCCGGGCAAAGCCTGGTCCGCGTCGGCGGCGGCGGGGCTCTCATCCCTCCTGGCTTGGCGGTGCTCGGCGGGAGCGCCGTGCTCGGCGTGGGGCGTGGCGGCGGCAAGGCACGCTGGCGGCGGTGGCTGCGCGGGCTAGGTGGGGCGTGCCTGCGCGAGGACAGCGGGGCTGGGCCTCTCGATCCAGATCCGGATCGGGTCCCTTCGGCGGGCTGCACGTGGGCGGCGCGGGCCGTGGCGGCGGGGGCCGTGGCTGGAGGTCGTCGGCCTGCTCGTCGTGCTTTGGACGACTGGCTGGATGGAGGCGCGTGCGGGGGCCCGGTGGTGGCGGATGGCCTCGGCCAGATCTGTCTGTTGCCGCACCTCGCGGCGAGGGCCGTGGGCGGCGCGGATTGGCCACCTCTGCAGCGCTCCGGCATGGTGAAGGCTCCGACGTGGTGGTAGCTTCGGCGTGTTGGCTCGGTCCGGCGTGTTTGGGTGGTTGCGGGTGGTTCGACGGAAGCGGGAGGTGCGTGTCCAGCGGCTCCGACGCTTGGAGCTCGGCGGGCGGTGCGGGTTGGGCAGTGGTCCG
>chr7A_nlr_53_158863340-158880533:+ 
CCCCTGCTGGTGAAACTCAACGATTTGCTCGCCGGCGAGTATGCCCTACTGAAAGGGGTCCGCCGTGAGATGCGCTCCCTCAGGTCTGAGCTTAGCAACATGCATGCTGCGCTCCAAAAATACACGATGCTATAAGATCCCGATATCCAAGCGAAGGCATGGATATCGGAGGTCAGGGAGTTGGCCTATGATACCGAGGACTGCGTCGACAAGTTCATTCACCGCCTCGGCAGTCCTGGCGCCAGGCACCACCACCACCGTGGCATCAAGGAGTTCTTCCGCAGGAGCGCTCGTCGCCTGAAGACACTTGGATCTCGGCGCCAAATTGCCAAGCAAATTGTCGAACCAAATTGCCAAACAACATATGAACTTCAAACTTTGCAGACCAAACAAACATTAGAACATCAATGTGTGAAAAAACTTTCAGCTTTTTTGTCTGATATAAATATACAAAATGAGATTTTCTTTGAATAAAAATATTATTTCAAGTATTTAAAATGCATGAAAAAATCTGAAAGTTTTTTCCTATATTGTAGTTAGAATGTATTGTTGTTCTGCAAAATTTAAAGTTCATATGTTGTGTCGTTTGAGAGAAACAAAAAAGACAAATGTGTTTGCACGGATCTTGATGCATAAATGGATGGCAAAGATAAGGGGTACCGTGTAGCCTGAGCTACAGAAAACCACACTCTTCGGCTTTAGATTAATAAAGCCCCAACAGAAGCGTACCACATACCAAGTCTTAATACATCACCAACAGCCATGTCGGCTCGACCACGAAAGTAGAAACGAAACGAAACTAAACAAGCCACAAATCAAGGTTACAGGGCAGGGCCCGTACAGAGCACGCAAGCTCGTCAAGCAACCAAAAGGGACCGAAGTCATGACTCCCTAGCCATCGCATACACTTGCACCAGTCGTTGTTGGGCGATCTTGATCAGCTCAGCATCCTTGCGCCTCCCCAACGGACTCCACTGCTGCAATAGGAGGTTGCATTTGAAGATGATATTAGCCGGATGATTTGAAAAACACCCTTCTATAGTAAACTTGTTCCTAGTTAGCCATAAGGCCCAGAGAAGTGCCCCAACACAACTTCACATAACCCTATATTCAGGGCCCTTAATCGCATCTAGGAGGTTGAAAAGCTCAGTAGCCGAGCGCGGGTCCCAAAGGACACCCGCCGCAGTTCGGACTGCACTCCACGCGAACCTCGCTAGAGGGCAATGGAAAAACACATGATTGGCATCCTCCGGTTCCCCGCACAACGCACACGGACCCGTGGCCGGTCCATTACGTTTGGCTACGTTCAAGGAAGTGGGGATCCTATCGCGAAACAGTTGCCAAATGAAAAGTTTGATCTTCAAAGGCATCTGCGCTTTCCACAAACCAGCAATCACTAGCTGTGTCGGCCCTCGACATAACTTGCGGTATAAGGAGTTCACCGAGAACTTCCCCGAGTTAGTGAGCGCCCAACTTACCGAATCAGTCTGGTCCGAAAGACCCACTGGTTCGATTAGTTGCAGCAAGGCCGCGAGGCTTGCCTGCTCAGGCCCGTTGAGTTCCCGCTTAAACTGAATCTCAGGTGGCATCGCGGCAAGCGCATCCGCCACCGACAGCGCGGTGTCGACAGCAATGTCATGGTACCTATCTAAAGATTAGTCCAGAATCGCGCGGATCTGCCGTTCCCGATCGAAAATTTTGCCCCCATGGCAAAAGCTGGTTTGATCAACTGCAGATCATTCCAAAAGGATGAGCCCCTTGCCCTCCCTTCAAAGAAGTTCCCGTTAGGAAAATATTTGGCCCTTAGGATATCAACCCACAGCCCGGAGGCCCCCTGGGTGATTTTCCAAATCCATTTGCACATCAACGCGATGTTAAGCCATCTAGAATTGGTGATCCCAAGACCCCCCAAATCCTTGGGCCGACACACCCAGGCCCATTTAACCATGTGGTATTTATGGCTCGGGTAGTTCCTTCCCAGAAGAACTTGGCACGAGGCGTGTCAAACTTGGCGTGGGCCCCTTCTGCAAGCAGAAACAGTCCCATGGCGAACATTGGCAAAGAGGACCGGCTGGAATTTGTGAGCACTAGCCTCGCCACTTTCGACAAAAATTTACCCCGCCAAGGACAGACCCGATTCCTCACTTTGGCACACAGAGGCTCCCAATCCTCTATCGTGGGTCGTTTGGTGTCTACCGGGAGGCCCAGATAAATGAACGGGAATTTGCCCACTTTGCAGTTGAGCAGATCCGCTATGCGCCTTCCCTCCTCCGCCTCGATCCCCATCGAGAGCACCTGCATTTGTGGAAGTTAATTTTGAGGCCCGACATGAGCTCAAAACTGAGAAGAATCGCCTTGACCACAGCAATAGCGTGTCATCCGCATACTGCAAGTGGGTCACTCCCCCTGGAATGAGATGTCCTACCAACCCTTTGATATGGCCAGCCTCCGCCGCTTTCCTCAGCATAGAGGATAGCGCGTCAACAACAAAGTTGAACAGGAGGGGGAGAAACGGATCCCCTTGTCTGAGGCCCCGTTTATTCCGGAAGAAGTGCCCTACTTCTCCGTTCACCGAAATAGCAGTTTGTCCTCCCGAGACCAACTGCATGATGCGGTGCACCCAAACAGCGGAGAAACCCCGGCTGAGTAGCACCTGACGGAGAAAATTCCAATTAACCCGATCATATGCCTTTTCGAAGTCTAGCTTAAACAGAACCGCCGGTTCCTTAGTGCGTTTGAGTTCGTGTATCATCTCCTAAAGGGCCAGGGGGGGCCTCAAGGATATTGCGACCACGGATGAACGCGGATTGGTTGCAATGGATCACACGATGGGCAATCGGAACTAACCTAGTCGCACACGCTTTGGCACAAATTTTAAACGGAACGTTGATGAGTGCAATGGGGCAGAACTGTCTAATGTCATTGGCCCCTTGAACCTTTGGAATGAGCGATAACACTCCAAAGTTAAGGCGCGATATATCTACCGAACCGCGCACAAACCCGTTGCAGATCTCGAAAATCGGGCCCCTAAGCAAGGGCCAGAAACATTTAAACATTGCCACCGGCGACCCGTCCGGGCCAGGGGTCGTGTCCGCCTTCATACCCATCAGCGCAGCGTCGATTTCTTCGGGAAGGAACGCTAGCCCCAGCCCCTCGTTCTCGCCGTCCAGCACCCGTTGTCCGGCTTCCCACATATCCGCGCTCAGCCCAGCCCTCTGGTCCTCACATGTCCCCATTAACTTAATGTAGAACTCATAAATATGACGAGAGATGTCCTCTTGTCGCAACAGAATCCCCTGCTCCGTTTGCAACCTCAGGATCGAGCATTTCCAACGGCGGCCATTAGCGTAGGCTTGAAAATATTTGGTATTGGCATCCCCTTTGAGGATCAATTTCAAACCACTACGGTGACGCCAATATTCTTCCTCCGCACGCAACAACGCTTCGACCTGACTTTCCAGGTCGTATCGGTGGGCCCAATCCGTCTCAGAAAGATCCCGTATATCAGCCTGGGAATCAATCGTTGCGATCTACGCTAGGATCGCGGCTCTGTGTGCTTTGTCAGACCTCCCTAGGTTAGCGCCCCCTCCCTTGAGACTTGCCCCGAGTCGTCCGCCGACAGTGTTCCAGAACTCCATCGGGCCATGTTGGGGCCCCACTTGGCTCACGCACGCCCTCCACTCCTCTTTCGAAGAAAAAACAAGGGCTACGTCGCACTCTATCCTCCCCCAAGGAGTACACAAGTGGTACATGGTACGACCCAATACGAGTCTCCGTGACCAGAGTGCGGAGGGGAAAACCCATTTCCCAATCCGAAGACATGAACACATGATCCAGCACCGAGCGTACCGGGTCTAATTGCTTGTTTGTCCATGTGAATCGAGCGCCCGTTCTAGCCACCTCCTTGAGGGCCATCGAGGCGATCGCAGCATTAAACATAGCCACCCGAGGCCAGTTTATGTTACTGTTACTCTTATCCGCACCCGACCTACTCAGGTTGAAATCTCCTCCCACCAGGACAGGAAGCGCCGCCTCAGTCACGAAGTTAACTTTGGCTTGGAGTTCTCCCAAGAACTCCGCCGATCTCAAGTGATCGGCCGGCCCATAGAACTGAATGACAACCAATTCGCGGCGCGAGGCCCTAACTCTAAAATGAGCTGAGATAAAAAACGAACCAACGTCCCAGTCGATAATCTCATACAGAGCGCGATTTAAACCTAGCAACAAACCACCGGAGTGACCAACAGCTGGAACATGTTGCCACTCAAAGCGCTCCAAAGGATCAATCGCGAGCAACTCATGGAAACGAAAATCCCCCTTGATTGTTTCCTACAAACCAACGATGTTGACGTCCTCTCTACGCATGTACTCCCTAAGTTGCGTCCGACACCCCGCGTGGCCAAAGCCACGAATGTTCCAAAAGATGGCCCGCATCTAGATGACGCGATCGCGGAGCCGGACACCTCACGAGGTGACCGCCTTAGCCACGCGCCTCACCTTGCCACGGCAAGGCGGGGGAGAGGTGTTGGGTTTCGTAGTAATTTCAAAATTTTCCTACGCACACGCAAGATCATGTGATGCATAGCAACGAGGGGAGAGTATTGTCTACGTACCCAACGCAGACCGACTGCGGAAGCGGTGACACGACGTAGAGGAAGTAGTCGTACGTCTTCTCGATCCAACCGATCAAGCACCGAAACTACGGCACCTCCGAGTTCTAGCACACGTTCAGCTCGATGACGTCCCTCGAACTCCGATCCAGCCGAGTGTCGAGGGAGAGTTCCGTCAGCACGACGGCGTGGTGACGATCTTGATGTTCTACCGTCGCAGGGCTTCGCCTAAGCACCGCTACGATATTATCGAGGTGGACTATGGTGGAGGGGGGCACCGCACACGGCTAAGAGATCCAAGGGATCAATTGTTTGTGTCTTTGGTGCTAGCCCTGCCCCTCTATTTATATGTTGAGCCCCGGGGTCGAAACTTGGAGCAAAAGCCTCCTCAAAGTCGGTTTTTCCCGAAAGGCAAGAGTCCCACTCGGACTCCAGGACCAAACGCCACAATCCTTGGCGTCTGGCCCAGATGCCATGGGCCTCGACGTCTGGCCCAGGGCCAGACGCCAGGGTCTCCGGCGTTTGGCCCCCTGGCCTTCGCAAAACTCCTTTTGCACCGACCTAAAGCCTCATGGGATTGACCCCTTGGCCTAACCATATCATCCAATATATGAATCTTTACGTCTCGACCATTTCGAGACTCCTCGTCATGTCCCCGATCTCATCCGGGACTCCGAACTCCTTCGGTACATCAAAACATGTAAACTCATAATATAACTGTCATCGTAACCTTAAGCGTGCGGACCCTACGGGTTCGAGAACAATGTAGACATGACTGAGACACGTCTCTGGTCAATAACCAATAGCGGGACCTGGATGCCCATATTGGCTCCTACATATTCTACGAAGATCTTTATTGGTCAGACCGCATAACAACATACGTTGTTCCCTTTGTCATCGGTATGTTACTTGCCCGAGATTCGATCGTCGGTATCCAATACCTAGTTCAATCTCGTTACCGGCAAGTCTCTTTACTCGTTCCATAATACATCATCTCACAACTAACATATTAGTTGTAATGCTTGCAAGGCTTATGTGATGTGTATTACCGAGAGGGCCCAGAGATACCTCTCCGACAATCGGAGTGACAAATCCTAATCTCGAAATATGCCAACCCAACATCTACTTTTGGAGGCACCTGTAATGCTCCTTTATAATCACCCAGTTACGTTGTGACGTTTGGTAGCACCCAAGGTGTTCCTCCGGCAAACGGGAGTTGCATAATCTCATAGTCATAGGAACATGTATAAGTCATGAAGAAAGCAATAGCAACATACTAAACGATCAGGTGCTAAGCTAATGGAATGGGTCATGTCAATCAGATCATTCTACTAATGATGTGACCTCGTTAATCAAATAATAACTCATTGTTCATGGTTAGGAAACATAACCATCTTTGATTAACGAGCTAGTCAAGTAGAGGCATACTAGTGACACTTTGTTTGTCTATGTATTCACACATGTATTATGTTTCCGGTAAATACAATTCTAGCATGAATAATAAACATTTATCATGATTATGAGGAAATAAATAATAACTTTATTATTGCCTCTAGGGCATATTTCCTTCAGTCTCCCACTTGCACTAGAGTCAATAATCTAGTTCACATCGTCATGTGATTTAACACCAATATTCATATCTGTATATGATTAACACCCATAGTTCACATCATCATGTGACCAACACCCAAAGGGTTTACTAGAGTCAATAATCTAGTTCACATCGCTATGTGATTAACATCCAAAGAGTACTAAGGTGTGATCATGTTTTGCTCGTGAGAGAAGCTTAGTCAACGGGTCTGTCACATTCAGAGCCGTATGTATTTTGCAAATATTCTATGTCTACAATGCTCTGTACGGAGCTACTCTAGCTAATTGCTCCCACTTTCAATATGTATCCAGATTGAGACTTAGAGTCATCTGGATCAGTGTAAAAGTTTGCACTGATGTAACTTTTACAACAAACTCTTTTATCACCTCCATAATCGAGAAACATCTCCTTAGTCCTTACTAAGGATATTCTTGACCAATGTCCAGTGATCTACTCCTAGATCACTATTGTACTCCCTTGCCAAATACAGAGCAAGGTATACAATAGGTCTGGTACAAAGCATAGCATACTTTATAGAACCTATGACTGAGGCATAGGGAATGACTTTTCATTCTCTTTCTATTTTATGCTGTGGTCGGGATTTGAGTCTTACTCAATTTCATACCTTTGCAATACAGGCAAGAACTCTTTCTTTAACTGTTCCATTTTGAACTATTTCAAAATCTTGTCAAGGTATGTCCTCATTGAAAAACTTATCAAGTGTCTTGATCTATCTCTATAGATCTTGATACTTAATATGTAAGCAGCTTCACCGAGGTCTTTCTTTGAAAAACTCCTTTCAAATACTCCTTTATGCTTTGCAGAATAATTCTACATCATTTCTGATCAACAATATGTCACTCACATATACTAATCAGAAAGGTTGTAGTGCTCCCACTCACTTTATTGTAAATACAGGCTTCATCGTAAGTCCATATAAAACTATATGCTTTGATCAACTTATCAAAGCGTATATTCCAACTCCGAGATGCTTGCACCAGTCCATAGATGGATCGCTGGAGCTTGCACATTTTGTTAGCACCTTTAGGATTGACAAAACCTTCTGGTTGCATCATATACAACTCTTCTTTAATAAATCCATTAAGGAATGCAATTTTGATATCCATTTGCCAGATTTCATAAAATGTGGCAATTGCTAACATGATTCAGATAGACTTAAGCATCGATACGAGTGAGAAAATCTCATCGTATTCAACACCTTGAACTTGTTGAAAACATTTCACAATAAGTCGAGCTTAGTAGATAGTAACACTACTATCAATGTCCGTCTTCCTCTTGAAGATCCATTTATTCAACATGGCTTTGCTGATCATCGAGCAAGTCAATCAAAGTCCATACTTTGTTGTCATACATGGATCATATCTCAGATTTTATGGCCTCAAGCCATTTCGTGGAATCTGGGCTCATCATCGCTTCCTCATAGTTCGTAGGTTCATCATGATCTAGTAACATGACTTCCAGAACAGGATTACCATACCACTCTGGTGCGGATCTTACTCTGGAAGACCTACGAGGTTCTGTAGTAACTTAATCTGAAGTTTCATGATCATCATCATTAACTTCCTCACTAATTGGTGTAGTAGTCACAGGAACAGATTTCTGTGATGAACTACTTTCCAATAAGGGAGCAGGTACAGTTACCTCATCAAGTTCTACTTTCGTCCCACTCACTTCTTTCGAGAGAAACTCCTTCTCCAGAAAGGATCCATTTTTTAGCAACGAATATCTTGCCTCCGGATCTGTGATAGAAGGTGTACCCAACAATTTCCTTTGGGTATTCTATGAAGACGCACTTCTCCGATTTGGGTTCGAGCTTATCAGGATGAAACTTTTCCACATAAGCATCGCAGCCCCAAACTTTAAGAAACGACAACTTGGGTTTCTTGCTAAACCACAGTTCATATAGTGTCGTCTCAACGGATTTAGATGGTGCCCTTTTAACGTGAATGCAGCTGTCTCTAATGCATAACCCCAAAACGACAATGGTAAATCAATAAGAGACATCATAGATCGCACCATATCCAATAAAGCGCGGTTACGACGTTCGGACACACCATAACATTGTGGTGTTCCAGGTGGCGTGAGCTATGAAACTATTCCACATTGTTTTAATTGAAGACCAAACTCGTAACTCAAATATTCGTCTCCGTGATCAGATCGCAGAAACTTTATTTTTCTTGTTACGATGATTTTTCCACTTCACTCTGAAATTCTTTGAACCTTTCAATTATTTCAGACTTATGTTTCATCAAGTAGATATCCCCATATCTGCTCAAATCATCTTGTGAAGGTCAGAAAATGATGATACCTGCTGTAAGCCTTTCATCGGACCACATACATCGGTATGTATGATTTCCAACAAATCTGTTGCTTGCTTCATTGTTCCGGAGAACGGCGTTTTAGTCATCTTGCCCATAAGGCATGGTTCGCAAGCATCAAGTGATTCATAATCAAGTGATTCCAAAATCCCATCAGCATGGAGTTTCTTCATGCGCTTTACACCAATATGACCTAAACGGTAGTGCCATAAATAAGTTGCACTATCATTATTAACTTTACATCTTTTGGTTTCAATATTATGAATATGTGTATCACTAAGATCGAGATCCAATGAACTATTTTCATTGGGTGTGTAACCATATAAAGTTTTATTCATGTAAACAGAACAACAATTTATTCTTTTACTTAAATGAATAACCGTATTACAATAAACATGATCAAATCATATTCATGCTCAACGCAAACACCAAATAACACTTATTTAGTTTCAACATAATCCCGAAATTATAGGGAGTGTGCGATGATGATCATATCAATCTTGGAACCACTTCCAACACACATCGTCACTTCACCCTTAACTAGTCTCTGTTTATTCTGCAACTCCCGTTTCGAGTTACTAATCTTAGCAACTGAACTAGTATCAAATACTTAGGGTTTGCTATAAACACTAGTAAAGTACACATCAATAACATGTATATCAAATATACTTATGTTCACTTTGCCATCCTTCTTATCTGCCAATCACTTGGGGTGATTCCGTTTCCGGTGACCAGTCCCTTTGCAGTAGAAGCACTTAGTCTCAGGCTTAGGACCAGACTTGGGCTTCTTCACTTGAGAAGCAACTTGCTTGCCGTTCTTCTTGAAGTTCCCCTTCTTCCCTTTGCCCTTTTCTTGAAACTAGTGGTCTTATCAACCATCAACACTTGATGTTTTTTCTTGATTTCTACCTTCATTGATTTCATCATCACGAAGAGCTTGGGAGTTGTTTCCGTTATCCCTTGCATATTATAGTTCATCACGAAGTTCTACTAACTTGGTGATGGTGACTAGAGAATTCTGTCAATCGCTATCTTATCTGGAAGATTAACTCCCACTTGATTCAAGCAATTGTAGTACCCAGACAATCTGAGCACATGCTCACTAGTTGAGCGATTCTCCTCCATCTTTTAGCTATAGAACTTGTTGAAGACTTCATATCTCACAACTCGGGTATTTGCTTGAAATATTAACTTCAACTTCTGGAACATCTCATATGGTCCATGACGTTCAAAACGTCTTTGAAGTCCCGATTCTAAGCCGTTAAGCATGGTGCACTTAAACTATCAAGTAGTCATCATATTGAGCTAGCTAAACGTTCATAACGTTTGCATTTGCTCCTGCAATAGGTCTGTCACCTAGCGGTGCATCAAGGACATAATTCTTCTGTGCAGCAATGAGGATAATCCTCAGATCACGGATCCAATCCGCATCATTGCTACTAACATCTTTCAACACAATTTTCTCTAGGAACATATCAAAATAAACACAGGGAAGCAACAACGCGAGCTATTGATCTATAATTTGCAAAATACTACCAGGACTAAGTTCATGATAAATTTAAGTTCAATTAATCATATTACTTAAGAACTCCCACTTAGACAGACATCCCTCTAATCCTCTAAGTGATCACGTGATCCAAATCAACTAAACCATGTCCGATCATCACGTGAGATGGAGTAGTTTCAATGGTGAACATCACTATGTTGATCATATCTACTATATGATTCACGCTCGACCTTTCGGTCTCCGTGTTCCGAGGCCATATCTGCATATGCTAGGCTCGTCAAGTTTAACCTGAGTATTCTGCGTGCGCAACTGTTTTGCACCCGTTGTATTTGAACGTAGAGCCTATCACACCCGATCATCACGTGGTGTCTCAGCACGAAGAACTTTCGCAACGGTGCATACTCAGGGAGAACACTTCTTGATAATTTAGTGAGAGATCATCTTATAATGCTACCCTCAATCAAAGCAAGATAAGATGCATAAAAAGATAAACATCACATGCAATCAATATAAGTGATATGATATGGCCATCATCATCTTGTGCTTGTGATCTCCATCTCCGAAGCACCGTCATGATCACCATCGTCACCGGCGCGACACCTTGATCTCCATCGTAGCATCGTTGTCGTCTCGCCAATCTTATGCTTTCACGACTATCACTACCGTTTAGTAATAAAGTAAAGCATTACATCGCGATTGCATTGCATACAATAAAGCGACAACCATATGGCTCATGCCAGTTGCCGATAACTTGGTTACAAAACATGATCATCTCATACAATAAAATTCAGCATCATGCCTTGACCATATCACATCACAACATGCCCTGCAAAAACAAGTTAGACGTCCTCTACTTTGTTGTTGCATGTTTTACGTGGCTGCTACGGGCTTAAGTAAGAACCAATCTCACCTACGCATCAAAACCACAACGATAGTTTGTCAAATAGACTCCGTTTTAACCTTCTCAAGGACCGGGCGTAGCCATACTCGGTTCAACTAAAGTTGGAGAGACAGTCGCCCGCAAGCCATCTATGTGCAAAGCACGTCGAGGGAACCGGTCTCGCGTAAGCGTACGCGTAAGGTTGGTCCGGGTCGTCTCGTCCAACAATACCGCCGAACCAAAGTATGACATGCTGGTAGGTAGTATGACTTGTATCGTCCACAACTCACTTGTGTTCTACTCGTGCATATAACATCAACATAAATAACCTAGGCTCGGATGCCACTGTTGGGTTTCGTAGTAATTTCAAAATTTTCCTACGCACACGCAAGATCATGTGATGCATAGCAACGAGGGGAGAGTATTGTCTACGTACCCAACGCAGACCGACTGCGGAAGCGGTGACACGACGTAGAGGAAGTAGTCGTACGTCTTCTCGATCCAACCGATCAAGCACCGAAACTACGGCACCTCCGAGTTCTAGCACACGTTCAGCTCGATGACGTCCCTCGAACTCCGATCCAGCCGAGTGTCGAGGGAGAGTTCCGTCAGCACGACGGCGTGGTGACGATCTTGATGTTCTACCGTCGCAGGGCTTCGCCTAAGCACCGCTACGATATTATCGAGGTGGACTATGGTGGAGGGGGGCACCGCACACGGCTAAGAGATCCAAGGGATCAATTGTTGTGTCTTTGGTGCTAGCCCTGCCCCTCTATTTATATGTTGAGCCCCGGGGTCGAAACTTGGAGCAAAAGCCTCCTCAAAGTCGGTTTTTCCCGAAAGGCAAGAGTCCCACTCGGACTCCAGGACCAAACGCCACAATCCTTGGCGTCTGGCCCAGACGCCATGGGCCTCGGCGTCTGGCCCAGGGCCAGACGCCAGGGTCTCTGGCGTTTGGCCCCCTGGCCTCCGCAAAACTCCTTTTGCACCGACCTAAAGCCTCATGGGATTGACCCCTTGGCCTAACCATATCATCCAATATATGAATCTTTACGTCTCGACCATTTCGAGACTCCTCGTCATGTCCCCGATCTCATCCGGGACTCCGAACTCCTTCGGTACATCAAAACATGTAAACTCATAATATAACTGTCATCGTAACCTTAAGCGTGCGGACCCTACGGGTTCGAGAACAATGTAGACATGACCGAGACACGTCTCTGGTCAATAACCAATAGCGGGACCTGGATGCCCATATTGGCTCCTACATATTCTACGAAGATCTTTATCGGTCAGACCGCATAACAACATACGTTGTTCCCTTTGTCATCGGTATGTTACTTGCCCGAGATTCGATCGTCGGTATCCAATACCTAGTTCAATCTCGTTACCGGCAAGTCTCTTTACTCGTTCCGTAATACATCATCTCACAACTAACATATTAGTTGTAATGCTTGCAAGGCTTATGTGATGTGTATTACTGAGAGGGCCCAGAGATACCTCTCCGACAATCGGAGTGACAAATCCTAATCTCGAAATATGCCAACCCAACATCTACTTTTGGAGACACCTGTAATGCTCCTTTATAATCACCCAGTTACGTTGTGACGTTTGGTAGCACCCAAGGTGTTCCTCCGGCAAACGGGAGTTGCATAATCTCATAGTCATAGGAACATGTATAAGTCATGAAGAAAGCAATAGCAACATACTAAACGATCAGGTGCTAAGCTAATGGAATGGGTCATGTCAATCAGATCATTCTACTAATGATGTGACCTCGTTAATCAAATAACAACTCATTGTTCATGGTTAGGAAACATAACCATCTTTGATTAACGAGCTAGTCAAGTAGAGGCATACTAGTGACACTTTCTTTGTCTATGTATTCACACATGTATTATGTTTCCGGTAAATACAATTCTAGCATGAATAATAAACATTTATCATGATTATGAGGAAATAAATAATAACTTTATTATTGCCTCTAGGGCATATTTCCTTCAAGAGGGGGCAACCGCTGTTGCCTGACCCCCCCTCTTCGGGCACAGAAAGTGCCGCGGTGGTCCCTCCCTCAGGCTCACCGGGCCTCTGGTCAGCACGCGCTGCCACAGCAGCCGCGAGCGCTGCCTGCGCCATCTCCTTGGCGCGAAAGAGCGAAATAAGCTCCCTGACACCCCCCTCACAAGAAGAAACCACGCCGCCCGCTTCCAACACCTCATGCAAGTGATCGTCCGAAAAGGAATCTAGAACCGTGAAGCGAGGCGGAGGATTACCTGAGATCTCCATGTTCTTCTCCGGTCCGCACAAGCTCGCGCTCCAAGGGGCCGCCGGGCGCGGTTGGTCCACCTCAGGCTCGAGCTTGATGGAGTAGCCCTCGCCATTGAACCAGATTTGCACAGATCCGCATAGCTTGGCCGGCGCACGACACGCAAACTTCATACGCACCGGGCCCAAATGGATAAGGAACAATTCATCCACCACCAACGGCCGGCCGATCATAGTCGTGGCCGCTATCAGCCGCTCCACACGCCGCTGCTTCGGAGGCACACCCCATAGCTTCACCCAAACCTCCGACATTGACAGCGCCTTGGGCTCGGCGAGGACCGCATCACGGATGTCGGCGGTGATGTTGTTGATGGAGAGGAAGAGCTTCTCGCTGCGCGTCGCCATCCGTAGCATGACAGGGTCCGGGAACGCCACAGAGAAGCAGTCCGTGTCGAACAGCGCCACCTGCCAGTCCCACTCGCCCTCAAAAAGATGGGGGAGCTCGGCCTCGAGGATCTCCTTGGACAGGACGCCGGGCGCCGCCGACACCAGGGCCGCGTTGGCCCCTAGCATTCCTTCTGCCGCCACATCCGCCTCCTCCGGGTATTGTAGGCAGAAGAAACCGCCACCCGCAAAGGCGTGGCCCATGGTCTGGAGCACGAGCTGCTTGCCGCGCATGGGGCAGTAGGCCGAGGCATGCCCCTCGTTGCTGCAGAGCACGCACAGTTGCTTGAAGCCGCACTCGCTCTGGTAGTGGCCCGTGTGCCCGCAGCGGAAGCACTCCGGCCCTCCCGCATCCTCGACGGGAATGGGCTCCGCCGCCGTGCCCTTGGAGGCGGAGGGCTTGGGGGCCTTGCAGGGAGCCTGCATCGTCGGCTTGTGCTTCTTCAGCTTCTGCTTGGAGTAGGGGTCGCCGGCGCGGTCACCACCGTAGGGGGGAACGAATCCTTACGCTTGAGTTCCAGCCCCTTCTTCTTATAAGCCTACTTCTTCTTCTGCTTTTTCTCTTGCTCCTTGAGCCACCAAGCTGGGGGAGGCCCCCAGCCACCCTCCTCGCCGGCACGCTCCGCCGCGTGCGACTTCGCTTGGGCGCGCAGATCCTGCTCGCGACGCCTCTCCGCCTCCAGATCCGGCTCCGCCCTCTTGTCAGCACGCCGCTCCGCCTTGGAGCCCATGGCTACCACCTCTGTGAAAGATCGAAGAAGGGGTTAGGGAGGGAGGGGTGGGGAAAGGGAGCGGGCGGATCCACTGAAGCGCCGCACCTCAGATGGAGTGGCTGGAAACCCTAGTGAGCTGTCGGAGGCGCCGCGGCGGATCGAGAGCCACTTAAGTACTGCCCGCTCCGAGGCCGGGCCAGGCCTGGGCTTCTCCGCGCAACCCCGCGACTCTGAGCAGCCCACCTCCAGACGCAGCCCCGTCTCCGCGGAACTAACGCCCTGGACCGCGCACGGCCCACGTAGGCCCCCTTGACTCACTTCTTGGGTTTGGCCCACCGGCCCAGCCCGGCCGGCCTCCTCAACCCTAGGCCGGGGATCGGTCGCCTCCTCCGTCGCCGCCGCCGCCCCTGTGCCCGCCGGGCGCCACCGCCCCTGTGCCCGCCGGGCGCCACCGCCCCAGGCACCACCTGCACCACCGGCGCAAGCCCCGATCCCCGCGAAGGGGAGGCAGCCCGCATGCTGCCCGAGGCCGCCCACACGCCCCCCAACAACGCCGCGCGCACCAACGGCGCTCGACCAGACACCCCTGGTCGGCGAGCACCGCGGCCGCCAGGCGCAAAGGCCCGCCGCCGCCCGGCCGTGAGCGAGCCCCCTAGCTCCTCAGCCCGAGCCACGTACGCGCCGATCGACGGTCGTCTCGCCTCGGCACGACGAGCCTCGCCATCGCTCGCCTCCGCCTCCGAATCCTCATCGTCGCTTCCCACGGCCAGAGCCCAGAAACGGCTCCCCGTCCAGCGCGGCGCCGCCTCCGCACCCGAGGCCGCCTCCGGGGACGCCCGCGCCGACCGGCCCGGCGTCCGCACCACCGACCAGGTCGCCGACTCGCCGGGGCCAGCGAGCAGAGCCGCTCCACCCGCCGAGTCGCCAGTCCGTACCAGAGCCGTTGGACTCATCCTTCCACCTTGCCTGGGCCCTCGGATTTTTTTTAGTCCGAGCATGCCTTTTCCGTTGCAGTCGATCTCTCCATCCTGCAGTCCATCAGAGAGCATTTTCATTGCCATGCTTTTGTATCCGTATCGCAAAAGCCCGATGTTAGAAAAATCATCATGGATATAATCTCCCAAGTGCCATGCCACGATGGATTTACAAAGGACATTCAATTTTGGGATGAAAAGAGATCCATTGAAAAGCTAAGGGAGCTGCTACAAGATAAAAGGTAATTCGAATTGTTCATTGAAGCATATGTTGTTGCAATTTTCTAGAGTTTTGAATGTATACCTAATTTCTGCCAAACTCTTCATTATATTTTAAGCGAATTTTAATCCAGTATGTTTGTATGTATTATACAGAAGGCTTTTATCAATGAAAATGGTCATGTCATCCTTTCGATAATTTTTGAACCTATGTGTAGGATTATGGTGCTCGTACAAGACCATTGTATGTATCTGTGCACACACTGTGTGCGTGTGCACGCGTGTGTGAAGTGTGACATCGCCATTCTTAAGTCCTTGATAGGTCACTGTAGTAGAGTAACTATGTGTAAAGTTCTTATTTCAGAAGTGTATTGTGGAAGAATATTTCAAACTAACACAATAATTTTATGCAGTGATAAAATTGCTTTTATTCCAAAATAAAACACTAGATTTTACCTTTGAGTATAATTATTATTTGAATGAATTGGCCGTTGTGTGCTTCCTTTTTAAATCTGTATCATAGTGCCTGATGTATCTTCTAATCTATAGGTATCTTGTTGTTATTGATGATATATGGTCAACGTCCGCATGGAATGCTATCAAGTGTGCTTTTCCAGAAAATAATTGTTCAAGCAGAGTTATAACGACCACACGTATTTTTGACGTAGCAAGCTCATGTTGTCAAGTTGGGGATGATCGCATCTATTATATGGAACCTCTGAGTGATCTTCACTCTAAGAAATTGTTTTTCAATAGGATCTTCCGCTCTGAGGATTGCTGCCTTGATATATTGAAAGATGTTTCCGATGCAATCTTGAGAAAATGTGGAGGTCTACTATTGGCAATAATAAGTATATCTGGTTTGTTGGCAAGTAGACCAGCTGTAAGAAATGGATGGGAGAAGATTCGGAAGTCGATTGGTTTTGCACTTGACAAAAGTCAAAGTCTAGAGGGCATGAAGAGCATACTATCCCTTAGCTACAGTTCTCTTACACCTAATCTTAAGACATGTTTGTTGTACTTTAGTAATTTTCCCGAGGATTACAAGATTGAGAGAGATATATTGGTTAGGCGGTGGATAGCGGAAGGCTTTATTTCTGAAGAGCGTGGGCAGAGCCGACAAGAGGTTGCAGAGAACAATTTTTATGAGCTTATCAACAAAAGCATAGTCCAACCAATGGACATTGGTTATGATGGTAAGGCTCGTGCATGTCAGAGTCCATGACTTGATGCTTGAGTTTGCTATTTCAAAGGCGGCAGAAGAGAATTTCATCACTGTGCTAGGTGGCCAAATGGTGTTACCAAATTCCAATTGTTATATTCAACGACTATCAGTCCAGCACACTAACTCGGAGCTTGCATCGACATTGGCAAGTAAAGAACTCCACCATGTTCGGTCTCTTACTGCATCGGGCTGCATCAAGCAAATGCCTAACCTTGTTGAGTTTGAAAGTTTGCGTATATTGGATTTTGAAGGTTGTGAGGGTTTGAAGGAGTATGATTGGAACAATATCAACAAACTTTTCAAACTAAAGTACCTTAGCCTTCGAAGTACATGCATATCAAATGTACCATCAGGAGTTGTAATGCTGCATGATCTAGAGACACTAGATCTTAGGGATACATATATCCAAGAGTTGCCTGCTGGAATC
>chr1B_nlr_84_669928399-669930179:+ 
GGGACGCTGAGCAGGGTCCAGTTGGCAATCGATGAAGACAACAAGCTGAGGGTGACGGCGAAGCAAGACCTGCGGTACATCACAGCCGAGTTCCAGATTATGCAGTCCTTCCTGAAGGTCGTCAACAAGGAGCGTGCCAATAATGAAGTGGTGAAGACCTGGGTGAAGCAGCTCCGAGACCTTGCCTTTGATGTCGAAGACTGTGTTGAGTTTGTTATCCACTTGGACAACAACTCGCCCTTGACCTGGTTGTGGCGCCTGCTGCCGTCCTGCGTGGCACCACCTCGATCTCGGGACTTGGACAAGGCGGTCGCAGAGTTAAAGGAGCTGAAGGCGAGGGTCGAGGATGTAAGCCAGAGGAACACACGCTATAACCTCATCAATGACTCTGGCTCCCAAGCCAAGACCACCATGCTGACCGACCAGTCCTCCATGGCCACCACCAACCCATCAACTAGGGCTGGACACGAGCCGAGCCGAGCCGAGTTCAGCCCGAGCCCGGCTTTGGCTCGCCTAAAGCGAGCCGGGCTCGGCTCGGCTCGTTAGTTGAACGAGCCTGTTTCTAGAGGCTCGGCTCGTTTTGCCTCTGGCTCGGTCCAGCCCGAGCAGCTCGATCAATAAAGAGAGCTAACTGCATTCTCGACAGCAACAGTCTATCAACGACAGAGCAAACTGAATTTTCGACAACAACAGTCCATCAATACATCCGAGCAACAGAATTTTGAACAGCAACTACATTTCAAACCACTCTGTCGTCAGCAGCATAGATCAACAGAGAGAAAAGGGAAGAGATTTGGGGATGGTGGAGGCCTGGAGGTGAAATCACGGAGCGACGAACGGCGGCATCCGGTGCAGCGGCGAAAGGGCACGTACCACGTTGGAGTCGACGGCGAGCCATCCAGCATCGGGTGCGGCGAGTAGGACGATGTCGAGTGGTGGCACTGGCAGGACAGCGGCGGCGCGGCAAGGCGCAAACCCTAAGCAGCGTCGGGTGCATTCGCTCGCCAGGGGAGGCACATATGAGTCGGGGTGCTCTGTAGTGGGCTTGGGCTGCTCATGTAGGCTGGCTGCTGTTGCTAGACAATGGGCTGAAAATTATCTAAAGAAACTTAACTGGGCTGCGAAACGAGCCACCGAGCTGGACCGAGCAAAAACCGGCTCGGCTCGGCCGTCGAACGGGCCGAAATATGCAGCTCGGCTCGGCCTATATTCTTGTCGGGCCGAGCTGAGTCGGGCCGAGCTGGAGCGAGTTTCGGGCCGAGCCGAAAAGCTCGCTCGAGCGTCCAGTCCTACCATCAACATTTCACATGCTAACTGAGGTCTGGGAGGCCGCTGGGAAGCGAGACAGCCTGAGTGACCTACAGAAGTTGATCATGGGTGAAGGCAGTGACCTTCAAACGATCTCTGTATGGGGAAGTACGGCAGCTGATCTTGGGACAATGTCCATTTTCAGCATGATGTATGCTGACCCAGAAATCTGTGGAGCATTCAAAAGACGTGCATGAGTAAAGTTGATGCATCCTTTCAAACCTGATGAGTTCCTCAAGAGCTTGCTTACTCAGTTCTACGTGAGCTCTCACCAAGAAAACATAGATGTGGACCATCTCACGAAGGCCGAGCTCATGCAGCAAGTGAAGGCGCACAAGTATCTCATCATTCTAGAAGAAGTATACATTGTGGTGGACTGGGATGCCATCCGAGTGTGCCTGCCGGACAATGAGAACGGCAGCCGAATCATCGTGTCGACAAAGCAATTAAGAACTGCACTCTTGTGCACAGGA
>chr3A_nlr_28_482618861-482619325:+ 
CCAATGAATATCCTAGTCTTGAGCTATTCAGGATTGTGATTGGACTCGACAATTGACAAACTTCGTGGGACGTACCCATGACCCAGTATTGATTTTGTGTGTGTGTGTGACACAAAGAAAAAGACACATGTAATGAAGAAGCTCAAGTGAAGCCTAAGGTTGGTCGTAATGGTAGTATCATAGCTAGTATCAGGCTGGTCACAATGGGCAAGAACATAGTCTAGTAACTTACACACTTCCCTAGACTATGTTACTACCTCCACAGTGGGTAGGAACATCTATGTAGTGTCATGCAACAATGTATTTATTAGGTTATAGACTCATTGTTTCTTGGAGTGTGTGATGTTCCGGTAACTTAGCTAGTTACCACAAGCACCTCTCTCTTCATTAAATATGTGACACATAAGCAAAGTTGTATTGGAGTGTGTGATGTTACTCCTAAGTTCCTCCCTATTGTGACCAGCC
>chr1B_nlr_96_681194417-681200869:+ 
GTAGTCGCCGCCAAGCTTGCTAAATTCGCCGCGGAGGAGATCACTCTGCAATGGCGCTGCAGGAAGGACCTGACGCGCATGGCGGCTACGACGAAAGATCTGGAGGCTGTGTTGCACGACGCTGACGACAACTCGCGTCGAGGAGGCCAACTCGGAGAAGCATCCCGGAGGTGGCTTATGAAATTCCAGGGCATCGCCTACGATGTCGACGACGTACTCGATGCTCTAGGCACTTACGAGCTCATCAATAAGAGCCAATCAAAGGTATTTATTCGCACAAGGATTGTTGCATCTGTTGGAACCGCAGTCCTCTCTCACTCTCGGCTAGAGGTAGAAGAAGACAGAAGACATAAGAAATTTCGGGCCGACGCACGAACGCCGCCACGGGCGCACGAACGCCCCAATCCTTTTCTTCTTTACGGTGGCTACATGGCTACAACACCAGCTCACCTCGATCAATACATCAGGGGGCCTTTTATACCCGGCTGCACACACAGCATCTGGCCACCACACCGGCCACTAACTCCACGCACGCACGCACTAGTCTAGCTATCAAACTCACTAAGCCAGCTACAGGCACGGCGTCCATATCCATGATGCATGCATGCACTAACCAAATAACCTGCTAACTACGGTGCATGCGCGTACACAGGAGACCCGGCCATGCGGGCTAGCTAACAAACCAACGCACCAACCCTCCACTCTCGCCAACGGCCGCTGCCTTACGAGCCAGACCTGGAGCGCATACCCCCGCGCGCACGCCAGTCATCGCCCGGAGGCGTGGTTTACTCCCAACACACTCCTCCTAAACCACGACCTCGCCATCGCTGGAGTTGTTGTAGCTTCCGTCATTGTCTTCATCATGGCCGTGACCTAGCCCGCGGACCTGACCTCGTGCACCGACGCCGGTCGCACCGTGCTCCGTCACGACCCCAGCGACATACGCCGAGCTCCTTCTCCACCGGCGACACACGCCTGGCGTTTCTCTGCGCCCCGCACGTCCCACGCGCACCCAACACGCCCGACGAGCCCGACCGCATCAGTGCGTCCCGCACGTCCCGCGCACACCCGACGCGCCCGACGAGCCCGACTGCACCAAACGCTCACCACGCGCCTCCTCCGCGACCGCCATGGCTTCCGCTAGCGACAAACGCCGGAAGGATGTAGCCGAACTCGAGCATGAACTCGAGCACAACGGCGACATAAACCTCCTCCCAGCGTCAACCGCACGCTCGTACGCGTGCCCGCGGTCCCAACGCGCCCGACATGTCCAGTGCGCACCCATAACATGCACCGATCGCACCCGGCTCGCCGCCGCGGCTTATTGTCCTGCACCGCCGCGACCTCCATGCCGCCATGAAATGCCTCCATGCCGCCACGCCGTGCTGCGCCGCCGCGCCACCACGCAGCGCCTCGGCGGCCTCCGCGGTCGCCGCACGTACGACGTCACCGCCCGCCGCCTCCGCCACACGCCATGACAGCCACAGCGCCACCCACCTCCATGGGCCGACACACGGCCCGGAGCTCCGTCGCGCAGCTGCCGGCGAGCGCCGCCATCGCTGCCACGCCTCCGGCATGGCAAGCACGCCCAAGACAAACTCCGGCTCTAATACCAATTGTTGGAACCGCAGTCCTCTCTCACTCTCGGCTAGAGCTTGAGAGAGATGATGTAGCCTCTGGGAGTGTATGTGCGCTCACCGTGGGGTGGTGTGTGTGGCAGAGTTCGAGTAAAAGGGGCTGTTCGTGTGGCCGGAGGCGTTTGTGCGCCGGGAAACCTCGTGTCCTCTCTCTCTCTTGTTTCTTCCTTGTCTCCGGTGATCGCTGTGGTTCAGTGAGTAGGCTAGACAACAACAATTGCATCACCCTGTTTCTACACCCTCCGTCCGTCCGAAAATACTTATCGAACAAATAGATGTATTTACACGTATTTTCGTTCTAGATACATCCATTTTTATTCGTTTCTCCGACAAGTATGATGGCTGAAATATTTTGAAAGCTAAATATTTCGGTGTCCGTTGAAATTAATGAAATTCAAAGAATTTCATCGACATCTAACTGATAGCAAAAACCATGGCAGCAACTGACTTTGGGTTCATATTTTCTGCAGGTTAAGGTATGGTTTTCCAGGAACAATCAACTACTCCATCGAGTGATCATGCCCCACAAGATCAAGAGCTTGAGGAAGAAAATAGACAAAATATACAAAGAGGGCCAATTTGCCAAAACTCATCAAACACCAGCAAAAAAGAGCACCATGAATGAACCCTTTGCAGGCAGCGGTGTTCAAAGTGGTGAAGACACGAAAACAAGAATGGTGGGGAGGGTTATGGAGAGGGACAAGATCATCAGGCAGCTAACAACAAGTAAAGCTAACGAGGATATCTCCATCATTCCAGTTGTTGGGCTTGGTGGCATAGGCAAGACAACATTAGTTGAATCAGTTTTGGCAGACAAGAGGGTCGCCGGCTTTGACTTCAAGCTCTTTGTTCATGTGTCCAAGCCATTTGATTTGGACAAAATTGGGAGGGCCATCCTGAAGAGCCTGAATAGCAACATCAACCTTCACAATTGTACTCTGCCATTTCTTGATGAGAACCTGAAAAAGGAACTTGCTAATAAAAAATACTTGATTGTTCTGGATGATCTCTGGGAAGAAAATGGAGAAGACCTGGAAAAGCTGAAGCAGATGTTGTTACATGGCATGAAGGGAAGCCGGATTTTGATAACTACCCGAAACCAACTTGTGGTGGAGAGGCTGCGCACTGGCTTCCTTGCAAATGAAAGGAAAATTTGTCCTGTGCTCGAGTCTGACCAAATCAACTTGGGTGTTTTATCATCCGATGACTGCTGGGAACTCATGAAAGTGAAGGCCTTTGGGCCTGACCATGACCAGAGTCGCTTGGAAGATGTTGGAAGGCAAATTGCAGAGAAGTGTGGGGGTCTACCACTTGTGGCAAATGCTCTTGGGCAAGTAATGTCAGATCTTAGAGATGTGAAGGCATGGGAAGATTTAAGAGACACCAAAGTTGATCTGGCATTAAAAGATATACAGAAGGAAACATTAGAGAGCCTCATGCTAAGCTATTACTATATGAAGCTAGAATTCAAATTGTGTTTCACTTATTTAGCGGCCTACCCGAAGGGCTCCGTCATGAATAGCAACCATCTAATCCAACAATGGATTGCTCTTGGATATCTTTGTCCAGGGTTTGATGGTCAAAAGTGCATCAACTACCTTCTAGGCATGTCATTTCTTCAGATTAAGGGCTCACCTTCGGTTAGTATCCAAAGAACATTTCTCATGTCCCTATTCGGCCTTGATGCTTGTCTATTTTTACTCCAACATGCTTTTATTGCTTTCAAAGATATACTCTTATTTTGCTAGAGTATGTCCTAAATGTATTTTCTGTCACAAACGTGAAACGTGGGGGTAAAAAAGGAATTTACTCTATTATATATCTACATGGAAAATCATTTATACTTTGGAAGTTAGTTCAAACTTGTTGGAATAGTTAGTGGAAACTTTACATTCAAATTAATTCAACAGTCTTCATATTAGATATGTACAAAATTGACCGTCCGGTAGGCGTGGTTAGCAATCATCAAATCATTCAAAAAAGTACAAAACTTAAACTTGTTTGAAAAGAATATAGTATTATGGCTACCTTATACAACATATGTGTATGCATTACACTTCTTTTACCACTTTTAATTTACTCTATTAGTTATTATAAGCTACTATAAAGGGAATCAGTTGCATAAGGAAATTCATCAAAATCCAAGGTTTCTTGCACAATATTTATCCATATAATCCTCTTATGCACCAGATTACTTAGGTTCCTTGGATTTTGAGAGTATCCCTTCATAAGTAATCTGGTAGTAACGGCAGAATTACTGAACTGAAATCCCAATATCCAAAATGTTGCAATTTTATCAGATCTTACAGTTTTTACTTCACTCCAGTTTAACGTTTCTTGTCCTCGAGGGATTTTAGACTTATTTTGTAGCACTATTTTGATTGTAGTTAACATTAAATTGCAGGATAGGCCAAGTCCTACGCATGCCACAGCTCCTCGGGAGCTCATCATGCATGATTTGGTTCATGATCTTGCGTCAATAATTGTTGACGATGAAGTCATTGATCTGGATGCTACCAAAGCGACCAGCTGGGACAAAACTCCTTATTGCCGTCATGCACGGCTAATCAACTACAGAAGTGAATCTGAAGTTTTCGAACATCTACCAAGCAAGGTCAGATCCCTCCATTGTAGGGATTTAGGAGAAGTACAACTCCCAGAAAAAGCATTTTCTCGGTCCAAGTACCTCCGTGTCTTGGACCTAAGTGCAAGTTCTTCTAATGGGCAATCAACTCGTAGAAACACAATGCTGGCATCGTCTATTGGTCAATTGAAGCTACTTAGGTATCTTGATGCCACGGGCTTGCCAATTACATCCCTTACAAAGACTTTTCATACCCTTCAAAATTTGGAAACCCTTATTTTGTCCAATTGCTTGCTTGAAACCTTGCCTGACAATATTTGTTGCCTTCGTAAACTTTGCTATTTGGACCTATCTGGTAGTAGCAGCCTTAGAAAGCTACCTACATCACTAGGGAAGCTTTCTGAACTCTCTTTCCTCAATTTGTCGGGCTGTTCTATACTCCAAGAGCTGCCTGAATCAATCTATCAGCTTACATGCTTAGATCACCTAGACATGTCAGGGTGTTGTGCTCTTCAAAAGCTCCCTGATAAATTCGGCAGCCTTCCTAAACTCTCATTCTTAAACTTGTCAAGTTGTTCAAAGCTCACCAACTTACCCGACGATGTTAGCTTTCCGTCTTTAGGACATATGAATCTATCAAGTTGCCATGAGCTAGAACACCTGCCAGCAGATTTTGGACGTCTTCGGAAACTTGAATTTTTGAACATTTCTGATTGCTACAGTTTTACAATTCTGCCAGCATCATTTTGCCAACTTGATCAATTGAAGTACTTACATCTTTCAGATTGCCTAAACCTCAGAACAATTCCTGAAAATATTGGTGGCCTCGTAGAGCTCCAGTATTTGAACCTAACAAGTTGCTCTAAGATCAAGCATTTGCCCGAGTCATTATGCAAGTTGTTGAAGTTGAGGCGTCTTGAATTGTCATATTGTATGGTGTTGAGAAAGCTCCCTACCTCATTTGGTGACCTTAAGCTTCAAATACTTGGCATAGATGGTCTTATAGGTCTCAGTGAGTGGCCAAATAGCATCGGTAACCTATTTACTACTCTCACCCAAGTTCGAGTCACAATGGGAGTCTGTCAAGAAAAAGATAGAGCCCTTATGAGGTGTTTAAATTTGACGGGCCAAGTAGAACATTTTGTACATGAGGTAGGCAATGGAGGATGCAGCAGTATAGTGGAGATTGCTGGATCCACTTGTTCCTCTCTGGTACTTAGAGAACTTCAAAATGTCAGACATTTGAAAGATGCAGAAAGTGTGAAATTGCGTGATAAATCGGATATTCGAGCTCTACTTCTTTCTTGGAATAGTGAAGGAGGTGAATCTGTGCTAGAGAAGCTTGTGCCTCCTCGTACTCTGGAAGACTTCATAATAAATGGATATATGAGCAAAGATTTCCCTAATTGGATGTATGGCATCTCCTCATACCTCCCTTCTCTCGCCTCAATGACACTTTCTAATTTGGAAACATGTGATAATCTTCCTCCATTTGGGGGGTTGCCTAATTTAAGAAGCCTGTGTATGGAGAACATTCCCAATATAAGGAAAATTGGCAGGGAATTCTATGGAGAGGGAGGACCTTGTATGAAATTGAGAGTGCTGAAAGTGGTGTTGATGGAGAATTTGGTTGAATGGTGGACGACAAAATCAGGTGAAGAAAATGAAGAGTTTCTTATCCCTAATTTGCATTATTTGGGGGTAAAGAACTGCCGGAAGTTGAAGTTCCTACCATATCCCCCAAGAAGTATGGGTTGGAGCTTGGACAACAGCGATCTGGTTTTGCCGGAACAAGGCTTTGGAAAACTTTCATCTTATGCGTTTCCTGGTGAGATGTATATATATAACTCCAGCTTTCCTCATATTAAGTGGGATGGACTTCAACACTTCCACACCCTTTACAGATTTGTTGTTCAGTCGATCAACGGAATGAGGACTTTGCCAGGTGTCATTGGGTGCTTCAGATATCTCGTAGTACTAACCTTGCAATTGTTAGAGGACCTAGAGACACTGCCGATAGAGTTGAGCCAGCTCTATTCTCTTCAATTCATCGAAATCAAAGATTGCCCCAAGCTGGCATGTCTGCCTGAAAGCATGAAGTACCTCACCACTCTAGTAGAACTGTTATTGCAAAGGTGCAGAGACCTAGAAATATTACCGGAGTGGCTGGACCAGCTCATTTCCCTAAAAAGATTGTGCACCTATGATTGTCCCAAGCTGACATCATTGCCT
>chr1B_nlr_173_7323011-7325011:- 
GGCATACATGGTGTTGCAGGGTCTGGGAAGACTACCTTTGCACGCTATACTCGAGATTACATACAGGAGCAGGAAAACCTTTTTGAGACCATCATGTGTGTCCGTCTGTCCAAGACATACAGTGTGGATGGTATATTTCAGGACATGCTGAAGGATATAGCCGCAACGAAGGATATTATCGGAGAACCACACGCCGATATTTCTGATGAGGAGAAGCTGAAAGAGAAGTTGGAGGAATCATTGCCTGGTGAGAAGATGAAAAAGAAGTCGGAGGAATCATTGCATGGTGAGAAGCTGAGAGAGAAGTTGAAGGAATCATTGCGTGACAAACGTTTCTTCTTGATATTGGATGATCTCTGGGTAGAGGACAGCACCGACATACAGCTGGAGCAGCTACTGTCTCCACTCAATGTCGGGAAGGAAGGAAGCAAAATCCTGGTGACTGCTCGGACAGAAGAGGCAGCTAGAGTTCTGTGTAGAGATGAAATTACTAAACTGCCTGTTTTAGATGAAAAACAGTACTACGAGATGTTTATGCATTATGCCCTGCATCCTGAAAGAGATCAAAAACAAGATGCAAAACGTAGAGAATTTGGGCGATTGATTGCAAAAGAGCTACTAGAATCACCTCTTGCCGCAGTAATAGTGGCAGGGCAGCTTCGGACAAAGAATGGAATTGACTTTTGGGAAAAGACTTCAAAGCGCTTCAAGTCTGTTGACACCTGGGATGCACTTTGCTGGAGCTATCAGGAGCTTCCTATGGACATCAGGCGGTGCCTAGAATACTGCACTATATTCCCCAGAAAAACCAACTTGAAAACAAAGCACTTAGTTCGCTTGTGGATAGCGCAAGGGTTTGTAAAGCCCAGTGCAATAGAGGACAAGGAAATGGAAGATATAGCTGAGGGCTATGTTCAAAAGTTAGTTTCATGCTCGTTTCTGGAACCAACTAGGGGGCGTGATGATTGCTTTACAATTCATGATCTGCTGCATGATTTGTTGGACAAGGTTGTCGGGAGTGATTGCTTCCGAATCGAGAATGAAAGGAATCAGAGAGGAGAATACTGGAATGGAGATGTCGAGGTCCGCCATCTTTTTGTTCAGAATTATGATGCAAAATTGATTACTGAGAAGGTCCTTCGGTTGAAAAACTTACGCACTCTCATCATTTACATCGTTAAAAGCGATACACCAGTTGAGGAAATGGTCATCAACAGTATATGCAAGAGGCTGCTGAAATTGCGGGTACTGATCATTGCTTTCTCTAGTGCAATGTACGAGGACTACAAGGACTACCCGGACAACAGTTTCTCATTCCCAGAATCTATTGGTCAGTTAAAGTACCTACGGTATCTTGGTTTCAGGATGGACTCTTCACGCATGGTAATTTTACCAAGCACGCCAAGTAAACTTACCAATTTGCTGTACATAATCTGCGGCCACGGGGAATTTGCAAACATGGGAAGGCTGATCTCACTCCAAAAGCTTGGATGCTTCAAAGTAAGGAAGGAAGAAGCAGGGTATGAGATAAATCAGCTGAGGGACCTAAACAAGCTTCGCGGCGAAATGTGGATTGATGAGCTTGAAAATGTTAAAAGCAAGGAGGACGCGGTCGAAGCCAAGCTAGCTGACAAGGGACTGCTTACTGGACTGTGTTTGAAGTGGCGTACAAGTTGCAATGCAAAACTTGATGCAGAGGTACTTGAGGGCCTCTGCCCTCCCGTTGAGCTTAAGACACTGCAGATCTGGGGTTATGGAGGTTCGAGATACCCAGATTGGATGGTGGGTACGCAGAACGTTTGCCCAAAGGCCCTGCAAGAACTTTGTTTCTTTGATTGCAGCCAACGTGGACCTGGTCCTGAACTTGGTGAGGCTTTCCCTCATCTTCGTGTGCTCATGTTTGAGAACTGCAGCTGGGACACCTTACCAAGCAACTTGAAGAAACTTACAATGCTCGAAGAACTGGTGATCAGTAGTTGCTTGCATATTGAATTCCTTCCA
>chr4A_nlr_66_713837537-713839370:+ 
GGCATTTATGGCATTTCAGGTTCTGGGAAGACGACCCTCGCACAACATGTTTGCAAGTATGAGCAAAGTAAAGACTATTTTGACCTTGTTATCTGGATACATGTTTCTGAGAACTATAGTGTGGGTGACTTTTTCATGGAGATGGTTGAGGCAGCTTCAGTGAATAAGGAAAAAGTATGCCCTAATTACAATAGCCTAGATGTCCTGGAAAAAGAATTGGAAAAGAAACTAGATGGCAAACGATTCCTTTTGGTACTAGATGATATTTGGTCCAACAAAGATGTCTGTAAGCAGCAGCTACCGGAGTTACTTTCTCCATTGAAGGTTGGGAAGAGAGGAAGCAAAATTCTAGCGACAAGCCGCAATAAAGATGCATTTTCAGAGCTAGGTCCTGGTGTGGCACGTAAAACATTTCCAATACCTGCCTTGGATGAACAAGTGTTCTTGGATCTGTTCATGTATTATGCCCTTGAAGGTATAAGTATAGATGATCCAGATCAAACAGTACTCAGAATTATCGGGGCTGAAATTGCACAGAAGCTGAAAGGATCACCGCTAGCAGCCCGTACAGTGGGCGGACAACTACGTAAAAGACAAAATGATGTTGCCTTTTGGAGAGAAGTTCGAGATCGGGACCTTCTGCATGAGACAACGGGGGCCCTGTGGTGGAGTTATCACTTATCAGCATCTTGATGAGCAGATCAGGCGATGCTTTGCTTACTGCAGTATTTTTCCAAGAAGACATCGTTTCAATCGTGATTCGTTAGTTGCATTGTGGGTGGCAGAGGGGTTTATACAAACTACTGATGTAGAGGAGGACATGGAAGCTGTTCGTCGGGATTATTTTCATGAGTTACTGGCAACTTCATTTATGCAACCAGTGGGATCCAAAGGAGTGGATGAGGACTTGGAGTATTCTGTCCATGATCTTATGCATGATTTGGCTGAGAAAGCAGCAGGCAGTGACTGCTTTAGGATCGAGAATGGCTCGACAAGAAAAGTTCCTCATGATGTTCGCCATCTTTTGGTTGCGAAGGCAACTGTTACTGAGGAGATTTTTGAATTGGAAAACTTACGCACTCTCATTATAACTGATTATAAATGGCCTGGACTATCCATTGAAAAGTTCTTAGAGAAAGTATTCGAGAAGCTAAAGAAATTGCGGGTATTGCAGATGCATATCCCGCAGCCTATATGGAGTGAAGGAGCATGGTACAAAATCCCAACAACAGTTGGCCATTTAAAGCATCTTTCTTTAGATTCAGATGGCAGAATAATATCTTTACCAAGGACATTAGCCAATCTTTACCATTTGCAGCTGCTACATGTTTTTGGTGAAGCAGTAAAAGCTCCCTCTGATATAAATATGGGCAACCTTACAAACTTGCGGTATATCGCCGGCGAAGGAAAGCTTGTTCCAAACATCCACAGTTTAACATCTCTACAAGGACTTTCTCTGTTTCAAGTAGGAAAGGAACATGGGTATGAGCTAAAACAGTTGAAGGGCCTAAACAAGCTACAGGGCATGCTGACGATCGAACATCTTGAAAATGTTAAAAACAAGGAGGAGGCGCATGAAGCAAAGCTAGCTGATAAGAATAGACTAACAACATTGCATTTGCAATGGGGTGATGATATAGGCACCTTCGTACATCCTTGGTCACCAGAAGTTCAAGTGGAGGTACTTGAGGGTCTTTGCCCACCAAAGGATCTTAAAAGTCTGGAAATTTGGAGTTACGAGGGTCTGAGGTACCCAAATTGGATGGTAGGTGAGGAGAATGGTGGCCCAAAGCACCTACAGAAACTTCATCTCCACAAATGCATTCGATTGGGA
>chrUn_nlr_91_272453934-272456741:+ 
GCTGGGGTAGTATTGGTTTCCCCCCGAGGAGATAAGCTCAGATATGTTCTCCAGATTCACTTCGATTCCTCCAATAACGAAGCAGAATATGAAGCATTTTTATATGGGTTGCGCATGGCCATTTCACTCGGCGTCCGTCGCCTCATGGTCTATGGCGACTCAGATTTGGTGGTTAATCAGGTGATGAAGGAGTGGGACGTCAGAAGTCCAGCTATGACTGGCTATTGCAATGTAGTGAGAAAGTTAGAGAAGAAATTCGAGGGGTTAGAACTTCATCATATCCCCCGACTGAAGAATCAAGCGGCTGATGATTTGGCAAAGATAGGCTCCAAGAGAGAAGCCATCCCCAGCAATGTGTTTTTGGAACACATCCACTCACCATCAGTCCAAGAAGATCCTTTTACGGATGAAGCCCCGCAGCCAAAGAGTGCCACAGATCCGACTGAAGTTGAAATTCCTGCAGTGGTCGACCTAATCATGGAAGTTTTGGCAATCACCCCCGACTAGACGATACCGTACACCGCGTATATCCTGAGAAAGGAACTCCCGGAGGACGAAGAAGAGGCTCGACAGATCGTCCGTCGATCCAAAGCCTTTACAGTCATAAAGGGACAGTTGTATAGAGAAAGCACGACTGGAGTCAGTCAGAAGTGTATAACACCAGAAGAAGGTCAGATAATCCTTGATGACATCCACTCGGGGACCTATGGTCATCATGCATCCTCTCAGACCATTGTGGCTAAAGCATACCGAGCGGGATTTTACTGGCCAAGAGCGAACGAAATGGCAAAAGAGATAGTCGACAAGTGTGAAGGGTGCCAGTTCTACTCCAACATGTCGCACAAGCCTGCATCAGCCCTGAAGACCATTCCACTCGTCTGGCCCTTCGCTGTTTGGGGACTGGACATGGTTGGCCCATTGAGAACAGGCAGGAGCGGCTTCACACATGTGCTTGTGGCAGTCGACAAGTTTACCAAATGGATTGAAGCTAAACCTATCAAGAATCTTGATGCTTGCACTGCTATCAGTTTCATCAGGGAGTTAACATTCAGATATGGAGTCCCGCATAGCATCATCACTGACAATGGGTCAAACTTTGATTCGGACAAGTTCAGAGCTTTTTGCGCCTCGCAAGGCACGCGAGTCGACTACGCATCGGTCGCCCATCCCTAGTCGAATGGACAAGCTGAAAGGGCAAATGGTCTGATTCTCAAAGGACTAAAGCCTCGACTGATGTGTGATCTCAAGCACGCGGCAGGCGCTTGGGTCGACGAGCTTCCGTCAGTTCTGTGGGGATTGAGGACCACCCCGAACCGGTCGACTGGAAGAACTCCATTCTTTCTGGTTTACGGGGCCGAAGCAGCCCTGCCGAGTGATCTACTTCACAATGCACCCCGAGTCGAGCTTTATACCAAAGATGAAGCAGAACAAGCCCGGCAAGACGCAGTCGACCTCCTAGAAGAAGAAAGGGAAATGGCTATGATCAGATCGACCATTTATCAGCAAGACTTGCGTCGATTCCATGCCAGAAATGTGAAGAGTCGAGCCTTCCAAGAAGGAGATTTGGTCCTCCGAGTGGATCAACAGAAACCACACAAGCTCGCTCCTACTTGGGAAGGCCCCTTCATCGTCACCAGAGTCCTCCACAATGGAGCGTATCACCTTTACAATGTTGATCGCCAGATCGATGAGCCACGAGCTTGGAATGCGGAACTGCTCCGCCCCTTTTACACTTGAATTCTCACTCGGATGAGATGTAATAAGAAAAACTTCTGTAGTTTATTTTTATCAAAGACAAGAGTGTTCCAATTTCTCCTATAATTGCTGTCACTTTTGTTTGCGTATGAAATCCCCCAGTTGGTAACTTAGCTGCGAATCCGTTTCGCCTAAGTTTGTAAAAAAAaNNNNNNNNNNNNNNNNNNNNNNNNNNNNNNNNNNNNNNNNNNNNNNNNNNNNNNNNNNNNNNNNNNNNNNNNNNNNNNNNNNNNNNNNNNNNNNNNNNNNgAAAAACTAAAGGGATCGCCTCTTGCGGCAAAAAATGTTGGTAGATTACTGAGAGATCACCTCAATTTGCATCATTGGAATATGGTCCTTGAAATTAAAGAATGGGAGGCGCAAACTGGCAATCATGACATTATGCCTGCCTTGAAGCTTAGTTATGACTATCTCCCTTTTCATATCCAACAATGTTTTTCCTATTGTGCATTATTTCCTGAAGATTACAAGTTTCGTAGCAAACAACTCATTCACTTCTGGATAGGACTCGATATTTTACATTCTAGTGGCCAAACCAGAACATTAGAAGACATAGGTCTGAGCAATTTAAATGATTTGGTCACCCATGGCTTCTTCAGAAAAGAAGAAACCAGTGGAGAGCCATATTATATTATCCATGACCTACTACATGATTTAGCATTGAAGATTACATCTCATGAATGTCTTAGCTTGAATTTTCCAAATGTGAGATCAGTAGAAATTCATCCATGCACCCGTCACCTGTCCGTAATCATAGATAGCGTAGATTATAATAATGCAATGGTTGGTGAAAACTTCAGGAATGAACTGAGAAAACTAGAGGCAAGATTCATGGTCGAAAATTTGCAAACATTGATGGTGTTTGGAGAAATGGATGAACGCATTGCTAGTATTTTTGGCGATTTTCTTAGGCAAGCACATGCTCTTCGTGTTCTTTTCTTGCCCAAAATGTGTGTTCCCATTGAATCTATGTTACATAAATTTTCAGCACTAGTCCACCTACGGTACCTAAGTCTAGGGCCAATAACTGGGATGCGCTTACCATACACAATC
>chr4A_nlr_55_709075605-709080505:+ 
GCCCTTCTCCCCAAGCTGGCCAAATTGTTGGGCGACCAATACAAGCTACAAACATCAATCAAAGATGGAATCCGGTACCTCCATAAGGAGCTCGGGAGCATGCAAGTAGCTTTAGAAAAGGTTTCTGAGCTGCCAACGGAGCAACTCGATCCGCAAGTCAAGATCTGGGCCAGCAACCTGAGGGATATATCCTATCACATCCAGGACACCATCGATTCCTACATTGTGCGTGTTGACCCTGATAATGATTCAGCGTCCTCCACGACGTGCTGCGTTAAAGCCAAGGGCATACTGCCGCATACATGTATGGCTCGCCTTGACATCGCCACACAGATCAAGCGCATCAGAAAGGAGGTTGAGGAGGTTAGCAACCGTCACGAGAGGTACAAAGTTGACGGCATGGCACTCCAAGCTCCGTCTGATCCCCGCTTGCCAGCTCTGTATCAAGACAAAGAAAAGCTTGTTGGTATCAACCGTTCGACGGAACAGATAATCAAGCTACTGTCCGTGGGAGGTGAAGGCGCATCAGAGCAGAAGCTCAAGTTGGTCTCCATCGTTGGCCTCGGTGGAATGGGCAAAACCACCCTTGCCAATGTTGTGTATCAAAAGCTTCAAGGGGAATTCGATTGCACAGCTTTTATTTCGGTTTCTCTTCAGCCTAATATGAAGAATATCCTTAGCAGCATACTTCGTCAAGTCACCAGCAATATCCAAGATGATACGGAGGACAAGGACAGGAAAAAGGATGAGCATAAGAGGTATATATCACTAACTATATTGTTGCTACTGGTAGTTTACAAAATCCTCCTGCTATTAGATCATGAAAATATTCACTGACTTACCCAATCCTAAAAGATAGTGAAACACTTTTTGCAGCGCACATCGTCAAGAAAGCCACAAACACTATGTAAACACTGATACGTGGTCTGAGAAGGAGATCATCGACAAAATCATACGGGTTCTTGAGAAAAGGAGGTACGTAAATTATTATTGCTATCTTATTATACCGAAGCTAGAACTGAAATTCAGATCTTAGAGAACTCTAGTGGACTGTTGTCATGGGCTCGCATGGTTTGCCAATCCATTCAGGTAGGTTCAACAATATCGAATATTCAGTTCCGAGCCCGAGCTCATCTACACCATGTGGACAGTAAACACAAAAAAAATACTAGAAAAATTAGAAACATGCCAATACTTTCATGGTGAAATATGCTTGAATGCGTGATGTCCATGCCAAGTGTAAGCGCATTCGTACATCTGAATAGTTCTCAGCAAAAAAAAAAATCAGGTCCGAACAATGCACAAACAGTAAACTTTTGACAGACCCCAAATTTTTCTTTTTTGCTGAGATCTCCTTAGATGCCCAAATACTATGAAATCTGGCATATACGTCACATACTCAAGCATTTTATCCCACAAAAAGTTCGGAATTGTTTGAGTTTTTTAGTATTTTAAATGAATTTACTGTTCACTCCTAGGCTCATCTGAGCCTATGCAATTTTTTGGTCGTTTTCTAAGCTGTGTTGCTCTGAGCTTATCTTTTGTGTTGTTGTGAGGCCTTGGGTTGGGCAGAGAAACAACCACCGACAGGCTGTAGTTTGTGCATGTAAGTGATCCCAGTTGTCATTTATTGTGATGTTACCACTGACACTAACATGCGTCACTCCGGGCCCATCAGTTGTGACTTAAGGCATCTCCAACAGCGACCATCAAACCTCTCGCTTGACTATGTTGTTTGGACCGCGGAAGCTATCCAACGCGAGCTTGTATCGGTTCGTAGGGCGGCCCAGACATGTTTTCTTTCACAAACCGGAGACAAATTTGTGTGTGGCGGGGGGGGTGAGGGGAGGCTTTGTGGGAGTCCGGACCGCTCCGCATTCATGCCGGCCCAGAGCACGTAGTGGCCGACATTGATGCCCGCGATTCAACCGGACAGGAAGTGCAAACGGAACCGACTCTCGGTGTCGCTGCGTCAATGCGGACGCCCCGTCTCGAGAAACCACTCCGGCCGCTGCAGCAGGTTGAATCGGGCTGCCGTCCCTCTGCCTTTCCTAGCCGCTGCTATTTAATCCATGTGCCGACTACGAACAGATCCGCAATCGTGGTCCCGAGCACCCCACCGTCCTGCTCTACCTCGTCAACCCTTCCACCTCTCCGAGCCCAGCGGCGATGCCAAAGTCCTGGTTCTACGCGCAGGCAGGCGGTGCCGGTGCAATTTCCTCGTCAAGAGGATCATGGTGTCCCCACCTTCGCTCACCAGGACCATCTGCATCCACGGCGGCGGGCTCTTCCAGCAAGGAGGAGATAATCATCTCCTCCGGAAATGAGGAAGATCAAAAGCGGCTCCGTCTCCTCTCGGAGGCGGCTCTGACGAACGAAGCATTCTTCCATCAGATGAAGATCATGATGGAACGTTTGCTCCGTCATATAGGCTCAGCGCCACCATCACCGGCGCGTGTGAAGGAGGAACCACCATCGCCGCTGCGGGTCTGCGTTAAGCGGGAGCCAGCGTTCCCCCTTTGCTGCTTGAAGGACGAGCTTGCGTCCCCGCCGCACAACCGCGGCCTCGACATCGACGGCCGCGTGAAGCAGGAGCCAACGTCCCCCAATCGCCTCTGCCACGCGAAAGATGAGCCACCGTCGCCCCTGTCGCACAAAATGTATGCGCAGGTCGATGGGTCCTCCTCGCCCCCACGACGCCACCGCCGCCCGACAAGGGAGGAGTTGGCGCATGCGATCGCCAAGGCGTGTGGCTGCATACTCCACTAACTCGGAGGCGGCGCTTACGGTGGTGCCTCCGGTTCTCGGGCCGTGGTGTCCGAGGCCGAGCGCGCGGCGCGGCAGCGGGGGAGGTATGACCAACGTAATGTTGGTCGCCACTTCTCGTTCGCCAGGACAGATGAGTGGCCTGAATGGGTCCGCAACGACCCAGAGCTCGCCGCGGCGTGGGTGCTAGACCGCTCCGTCACCACCGCCGAGACGGTCGCCAGGCGCTGCTGCCGCTGCCTTTACGGTGAGCTTGCCAAGATCGGTGAGGAGTGGTCGCTTAATGACTGCTCTACCAATGTCGGCTAGGGCCCTTCGCACGGTGCAATAGGAGGTGGAGCGGCTCCTCCGCGATCGTCAGGCAGCAGCCGGACAAGCCTTCCGTGGCCCTCCGACATCCTTGTGTTGCTGGAGGGGCGACTACGATGACGACGACGGCATAGACGCCAATGGTGGTGCGGCAGGACAGGGCGGCCATTCTTACGAGGTGGTCGTCCGATATAGGGTTTAGTGTTTTATTTAGTTTTTAGTTAAGCAGTCTAAATATCGTCCGTCAATATAAGTTATATCCGAACTTGAACGAAATCCGCCAGTTTTGAAAGCATTCCGTCCGGTTAGTTACAGACATCAGCTTTGGTAGTAGGATTGATCATTAAGAAGTATAAACTGGAGTATTTATTGGTGTCATTGGTGACGGTACCCGCCAGCTTTCGTAGTTAGTAGGATTGATCATTAAGAAGACTACACAAAGCATAAGGATCAATCCTAACTAGACATACCTTGTACAACAAACCACGCACACACGACACGCCTAGCCTAGGTACAAGCACGTACATAACACGTACAGACAAGTCTATCGTTTAACACCGGTCAGTGGTGGGCTATACTACTGATGGGTTTCCTTTTCCAATCAGTAGAATTGTTTTTACGTAGTGGTGATTAATTTTTTGATAGACTGCGTTCTTCATTGCACATCTCAACTTGATCATAGCTACCCGTCCCATTTTTCCAACCTTTAACGCCCTTGAAAATATTGTAGGTACTTGATCATCATTGATGATATGTGGCGTGAAGAACCATGGAAACTCATCAAGGGTGTTCTTTTTGAAAACAAACTTGGCAGTAAAGTAATCACAACAACTCGCAATATTGATATTGCTAGGTCATGTTGCTCTTGTGGGGAATTCGATGGTATCGTTCATGAACTGCAACCTCTTTCTGATGGTGACTCTCAAAAACTATTCTATTACAAAATATTCTCTAAGGATGGATGCCCTACCGAATTCGAGGTTGTATCACGGAAAATATTAGACAAGTGCAATGGCTGGCCGTTAGGTATCATTGCCATAGCTAGCCTCCTTGCAAACAAACCGACACAAACTGAAGATCAATGGTGGAGTGTATACAACTCGATTAGTACTGGCCTGGAAAATAATCCTGGTGTGAAGGACATGAGGTTGATATTATCACTTAGCTACCGTGATATGCCTTCCCAACTAAGATCTTGTCTTTTGTACCTAAGCATATTTCTGGAGAATCATATAATTGGGAGAGATGACTTGATACACCGATGGATGGCTGAAGATTTAGTCCATGGATATGAATTAGGGGATGAGTACTTCAACCAGCTTATTCAAAGGAGTATGGTCCAACCCATAGATGTTGATGCGTTTGGGAGGGCGCATGCTTGTCAAATGCATAGTTTGGTACTTGAGTTTGTTACTTCCTTGTCAGCTCAAGAAAACTTCGTCACTATATGTAATGGCAAGCAGCCTTCTCCGCCTCTGGAAGACAACATTCATCGGCTATCCCTCCGTAACATCAATGGAAAGAATTGCATACTCAAGTCTACCAAGATGTTGCCGCATGTGAGGACACTTGTTGTCTCCTCCTGTGCTATTAATTCAATGCCATCCCTCTCCATATTTCCCGTTGTACGTGTCTTGGAATTAGAAGAGTGCTCTACACGTAACATTAAGAGTCTGGGTAATTTGGTTCACTTGAGATATCTGAGGCTAAGCCAGGATTATTACTATGGTTGGTGCATTAAGCTTCCAGAAGCAATAGGAAATCTGCGGCTTTTGCAGACACTGGATATCAAGGAGGCCGTAATAGAAGAACTACCATCCACTATG
>chr6B_nlr_111_699509112-699510203:+ 
AATTATTCAACAAAGGCTTTTGTTTCTGTTTCACGACATCCAGATATCATCAATATCTTGAGAACCATTCTCGCTGAAGTTAGCAATCAGGATTATGCTCACACTGAAGCAGGGAGCATACAACAACTGATATGTAAGATCTGTGATACCCTAGCGGAGAAAAGGTAATATTTTTATTCATTTCAATTTACTTGTCATCCTTTAATATATGAATTTACCATTAAGATTTGTCATATATAAATGTACTCTAATAAATTTCTCATCAGAATAGTTCCATAATTCTATTTTAGTATGTCTTTGGAGAGAACAACAAAATATTGATGAAATGATGTAGTGTTTTATATATTATATTGGAGGCAAATTAATGCATGTTCAATTATGTGCCTCTTAGAATGCATAATGCAAAAGATAAAGAAATTTTCTTATATTCCTCACCTAGCTAGGAAAAAATGTTGTGGTGTATGATCTTTGACACGCTGGCAATCGAGAAACTTATGTTTCTCTTTCTTCTCCTTATGTTCTACACTTAGGTTTAAAGTCATACTCACTAATGTACCACTCATAAACCATGTGCAGGTACTTTGTGATGACTGATGATATATGGGACGTCAAAACATGGGATGTCATTAAACATGCATTCCCCATGACCAGTTGTGGTAGTATAATAATCATCACTACTCGTATCATTGGTGTCGCTTGTTCATGCCGTTTATCGGTCGGTGGCCATATTTATAATATGAGGGGGTCTTAATATGGTGCACTCAAGACAACTTCTTCATAGAAGGTTATTCAACTCTGAAGAAGATTGCCCCCCATCTCTTGAAAAAATGTGATGGGTTACCTTTGGCTATCATTGCTATATCTGGTTTGTTGGCTAACACAGGAAGAACAGAGCGTCTATGGAACCAAGTGAAAGATTCAATTGGCCATGCATTTAAAAGAAATCCTAGCGTCGAAGGAATGATAAAGATATTGTCACTCAGCTACTTTGATCTGCCTCCTCGTCTAAAAGGTTGTCTTCTATATCTAAGTATATTTCCAGAAGACTCCTGTATTACCGAAAAAGGCTTTCGCCCCACTTTATATTATAAA
>chr1A_nlr_63_556889333-556910922:- 
CAAGTCGCGGGCATGCTCGGTGAACTCGCCACGGAGGAGGCCACCCTGCAGTGGAAGTTCAAAGACGATGCTGATGTCATGGCGGACAAGATGCAAGATCTGGAGGCCGTTTTGCATGATGCGGATGATAGGCTGCGTCGACGAGGAAGAGATGGGGAAGCTGTTGGGCGGTGGCTCACCAAATTCAAGTCCGTCGCCTACGACGTCGAGGACGTGCTGGACGATCTGGACGCCACCGAGCTCTTAAAGAAGAGCCAACCAAAGGTACTCACTTATTGAGCTCTCCAGGTCAAAAGATCTGGTCTACAAGCAAGTGATTTTTGTGGATTTTTTACTTTCCCGAGTCTCGCATCTTATAGGATTATTAGTGGATGATGCTCAAAGCAAAAGAGGCGCTTTGAATCTCAACAGCTGTTCATAATTTGTGTTTATATCAATTTTCTTATTTCTCCAAGTGAATTGCAAGAAACCACCACATTTGGGGCTTATCTTGCAGAAAACCACCTGGTCGCTAATCATTTGCAAAAATCACCGCACATTCAGTAAACATTTTGCAAAAAACACTGAACAGGTGATTTAGCCCGTCTAACCATTTTCTGACTAGTGGGGCCGGACTGTAAGGAGCTGTTTTGGCAACAAATTGACATATACCTCCCTGGATCTTATAAAAGAAAAAGCAATCAAGCCCCACCCCCCCACCCCCCCTCCCCGGAGGGCATCTCCTTCCTCTCGCCGGGAAGAAGAAGGACGGCGGCAGCTGGGCGGAGCTGCAGGCGAGGAACAGCAGCGCGGCGGCGGGATCCGGACAGGAAGGGCCCGCAGGCAGCGGATCCGGCGGAACTGGAGGCGGCGCGACGAACTGAGAGGGGGCGACGGCCTCGGCTCCTGCAGCAAAACGACGGCGAGGCGGAGAAGTTAGCAGCGGCGCGACACGAGGATAAGAAAGGGACCGGAGGCGGCGCAAGGAGCTCACCAGTGGGCGGTGAGGACGACGCAGAGGTCCAAGAGCGGGTGAGGCAGGGACGACGCGGTCCTCTGCTCGCTCGACATGAAGCAGCGGCGGCGCGGGACTGCAGGGACGTGGAGTTTGGCGGCGGGGACGACCGGATCGAGGCGCGGGTGCAGGTGACGAAGCTCTAGGCGGAGAAGGGGGCCGGCAGACAGCGAATCCGGCGAACTAGGTGGCGGCGCGACGAACTGAAGGAGGCGGCGGCGCACATCCTCTGTTCAAAAGACAGAGAGCTTCAGAGACGGGGACGAGAGACAGACAGAAAAAGGGGAGACCGTGAGGGGTCTTCATGGAGCAGGAGGCCATGGCGCTCTGCCGGGGACGCGTCGGCCTGCTCACCGTCGCCGTCGGCCACCGCGACGCGCACGCCGCGCTCGCCGGCTCACTCCTATCCATCTCCTCCTCGCTCCACCTCCTTCCGGCGGCGGGGGCATGGTCCAGGGGGCTGATTGATTTTTTTAAAATTTACTAGGGGTCTGTGTGTGATTATTTTGGGCCCTACCTGTTGGAAACGCCCTCAACCGCGCCAAATTACATGTTCAGTGCAATCTGCAACGCTTTTACTGAATACGCGGTGGCTTTTGCAAATAATTAGCGACCAGGTTGTTTTCTGCTAGATAAGCTCCAAATGGTGGTTTCTTGCAATTCACTCTATTTCTCCATTTGCTCGAAATTTTGCATTTCTCATCCACCAAATTGCAGAGTATTTTCCGACGTCCTTAAAGCTTCAGAGTGACTATTAAGTTCAATTTATCTTCGCCAAGTTCTTTTGCCTTAATGCTTCGTAGGGATTCACTAAACTGGAATTGTTTATGCCATGAGGTGAGGGAGTAAAGTGATTGAAGACATTAAATCTTCGTCAAGTGTTGGGATAAGTTATCAAATTGTAGCAAATTTCAGTTACGTCAGAAATAACCAATCCCTATTTGTATACACCATCCCCCGTTCAATAATACTAGTATATAGCTTGGAACTTCCATCTTTAACTTCACAGAGATGAATTCAATGGAACTTCTTTAGTTGAGAAATGTATGAAACTGTGATTCTTTATATGGAGTCATAAAGAGATGTGTCTAGCAAATGATATTGACTTCAGTTTATTTACAGTTGAAGCTGTTCTTTTCCTGGAACAATCAAATTCTCCGGCGGATTACCATGCCTCACAAGCTGAAGAACCTGAGGGGGGAAATAGAAAAAGTAGGAAAGGAGGGCCAAGCTCTCAATCTTGTGAGAAATCAAGAACGGGCAGAAGGGAGCAGAAACAATGAAACTTTTGTAGGCATCTGTGATGAAGGCTTGAAATCTGGAGTGGTGGGGAGGGATATGGAGAAGGACAAAATATTCAGGCTGCTGCTAAACTATGATGATAACGCTAGAGAAGATATATCTATCGTCTCGATTGTCGGGCTTGGTGGCCTAGGGAAGTCAACATTGGCTGAATCAGTCTTTGTCCTAGACAAAATGGCCAACAATTTTGAAGTCCGAGCCTGGGTCCATGTGTCTAAGGAGCTCGATCTGGGCAAAATTGGGAGTGCCATCCTCAAAAGCATAAATAGCAGTATCAACCTTGACAACTGTAGTTTGCAGTTTTTACAAGAAAATCTCAAAAAGGAACTTGCTGGTAGAAGGTACTTGATTGTTTTGGATGATCTTTGGGAAGAGGATGCGGATAAGCTGGAAAGGCTGAAGCAGATGTTACAACATGGCTGCAAGGGTAGCAGAGTTATTGTAACTACGCGGAACCAAAGGGTAGTGAATAAAATGAGCACCGGTGTTCTTGCGAACCAAAGGAAAATTTGTCCCGTGCCCAACTCTGATCAAATCAACTTGTGTGTATTATCAACTGATGACTGTTGGGAAGTAATGAAGCAAACAACATTTGGGCCTGATGATGACAAAAGTGACTTGAAAGAAATTGGAAGGAAAATTGCAGAGAAGTGTGGGGGTGTACCACTCGTGGCAATTGCCCTTGGGCAAGTAATGTCCGAGTTAAGGACTGCCGAGGCATGGAAAAAAATAAGAGATACGGACATCGATTTAGGTCACAGAGATCACAAGGACACATTGGAGCGCCTCATGCTAAGCTATTACTACATGAAGCTGGAATTCAAAATGTGCTTCACATATTTGGCGGCCTTTCCCAAGGGCTTTGTTATAGACAGTGATCGTCTAATTCAGCAATGGAAGGCTCTTGGATACATTCATGGGGATGACGGTAAAAGGTGCATTAACTACCTTATGGGGATGTCATTTCTTCAAATTTCAAGGTCCTCCGCGGTAAGTGTTGAACACTATTTCTCATGTTCTTGTTTGTCCATGTGTGTGTCGAAGACTTCCTAGGTTTGCTTTCCAAGTAAATAAAATCGATGACATTTTCAACTATATGTGACTGTTGCACACTCATCTTCAACAAATATGGATATATGCCCTCTTTCAGTTCATGATTACGTCTTTTCCTTTATCCTTTTCACTTTAAGATTCTTAACTAAATGCCTCCAATTTCCATATCCACACTTTTAAAATTTGTTTATAATTCAACTTTTACATTGAAATGCATTTATTCTCATTAGGCTGTGTTTGAACTTTGAATTGCCTTACATTACATTTTGGCTTCAGGTTCTTTGTTATTCTTTGATTTAAAAATTACATAAATAATAATTGTTGAAGAACTTTCTTAGTTCGAATTTATTAATTCAGAATATATCATACTAAATTCCATAGGATTCTTTGGTATCTTTGCATTAGATAAATATAGTGGGATCAACAAATCATTGCCGTAGACGTTTTCCAATTTATGAAAACTGTTGTAGAGATTACATGATCATTTAGACAGTAGGAGCCTAATAGTGAAATGTACCCCCTCTTCCAAAATGTAGAAGAACTACCACTATGTTAATAGAGTTATGAACATTGAAGAGTTACTAATATTGAGAACGTCGAACTGATACTGCTAAATCATCAAATATACTTTTATAGTAGTAACGTATAATTTTGTTTAAATGATGGTCAAAGCATTATGTTGGATACAGTATCAAGATCCCAAAAGACCAATATTTTGGGATGGAGAGAGTACTACTTCTGTGCCGCACACCAGCATAGATCAAGTTTAAACTCCTTAACTACTATTTTTTGGAAGATAATTATAGATTTACACATGACATTTAGTGTAGCGACCAGACCTCAAACAGTCTGGTCTCTGTGTTCCGGTGTCATCCCTGGATCAGTAATGCTGACACCACACAGTACTCGGAGGATTTATAGCAAAGTAGTAATCACACACTTATTACATCTAGTGTCTCAAAAGAGAACTTATTACAATAAATATGGCTTAAGGCCATCTAATAACGATAACAACGGAAGGCTTGGAAGATAAGTGAGTCCATCAACTCCAACGACATCACTGAGTATAGAACCACGACCTAAAAATTCCTTAATCGTCGCCTGAAAAGTTTGCAACATTAACGTTGCAGCCCGAAACAGGTCAGCACATGGAATATGCTGGCAAGGTAACACATAGAGAGTAATGGAATGAAACAGCTATACTATATGCATATTTGGCTGGTGGAAAGCTATGTGGTTACAGTTTTGCGAAAAGCTAATTTTTTCCTACTTTAAAGGAATAAAATTTAATTACTATCATAGTGGTTGTTAAACATTGAGAATGGTTGACAGCATCCTCAATCCCAATTAAGCATCATCATTAAACAAAACTGAACAAAATTAATTTTAGAGTAACATGTTGAGATTCACATGAAAATCCAGGTACTAGATACTAAAGATGTCCATAACCGGGGACACGGCTAACTATGATTAGTTTATTACACTCTGCAGAGGTTTGCGCACTTTTCCCCACAAGACTCGATCGCCTTCGTTTGGTTTCTCGCACTACAGGGTGTTTGAGAAGACGGATGACCGAGACATAGTCTTTCAGAAGCGCTAGCACCTTACGATCGGGTAGACCGTACCACCTACATCCCCTACATCTGTTAGTCTACCACTGTAAGAGTTCGCACAACTTAGTCAACTATGCTAGAGCCCATAATAGCTTGTGGCTGCACATGGAAGTTTCTAGTATGAATAGTCTCATGATCCCTTTGAGCCTGGGTGGCGGTCCAAAAGAAAACAGGCAAGTCCTGGAATACTCAGGTGCCTCGATCCACCCAGATGTGTGTTTAAGTTGCCACCTTAGATAAACCATTAATTAACAATCTCACATCTGTCATGGATATCACTCACCCAATCCACGTCTACTAGAATAGCATGGCATAATAAGCAAACGTAGAAGTAACTCCCAAAGGTTTGATAATAACAGGTAATAGGTACTACCTCATCTACTTCCCATACCACAATTTAATTAGATCCTAATCATGCAATGTGTGAGGATTTGATCTAATGCAATAAAACTGGGTAGTAGAAAAGGTATGATCAAAGTGTTACTTGCCTTGCTGATGATCCGGGAAACCTAACGATTCGAAGTAACAGGCGGCGCACTCCGGGTACTCTATCATAGACAAACAAACAATAATACAATAAGTACTCATCTAATGCACATGTAAAACTCAAATAAGAGATCTAACCAGAAGGTTCAACTTAAGAACTCCGGTTGGCAAAAAGAATCAAATCGAATGAAGCAACGAAATCAAACGGCGAAAGAAAAAACAACTTCATTCTAGTAATCTGGATCTAGGGCAAATTTTACAGTAGCAAAAACTTGTTTAAGTTGGTTAAACGGATAGATGGTTTCGAGACGAATCCCTAGGCGCTTGAATCGCTTGATTCCGATAAACGAGCGAAATGTTAAACTAAAACGAAAATCAGATCAGGAATCGCGATCAGAAAAATCACGGATTTAATCCGAGAAAAAAAAACGACGAACGCCAATTTTTCTCTCTCTTTTTTTCGGCATGGAAAACGAGGCGCGACGAACCTTGGCGGCGAGATCCGGCGGCGGTGGCTTCTTAGGGCGGCGGCGGCTTAGGGCGCTTTAGGGTTTCCCCCGGGGCCGGGCCTCGGCTTATAAAGGCCTACCGGGTCGGTGTCCAGGTCGGACACGACCCGTTAAGTCGGTTCGTTTTTTTTAATTATTCCGCTCGGAAGAAAAGTAAAAAGAAATACTAAACGGACTTCAAAAATTCCGAAATAAATTTTCGCGGGCTTCTAAGATCAAGCCGCACAAGGTGAACATTTATTTGGGCCCTAAATGGAATTTTGAAAAACACACTTTTTTTCCTAAATTCAAATAAAATACCGAAAAACTCCAAAATAAAATCTTATTTGATTTTATTATTAAATCCTCAATATTTCTTTATTTTGGAAAAGTCATTTTATTCCCTCTCTCATATTTTTGTAATAGAAATAATTGATGATAAAATAAATAAAATCAAATGATCCTATTCTCAAAATTTGAGAAAACTCAAATATGAAAATAACGAAATCCCCAATTCTCTCCGTGGGTCATTGAGTTGCATAGAATTTCTAGGATTAACCAAAATGCAAAATAAAATATGATATGCATGATGCTCTAATGTATAACATTCCAAATTGAAAATTTGGGATGTTACAAACCTACCCCCTTAAGATGAATCTCGCCCTCGAGATTTGGGTTGGCTAGAAAATAGGTGAGGGTGGTATTTAAGCAAATCTTCCTCTCGCTCCCAGGTGGCTTCATCCTCCGTGTGGTGGCTCCACTGAACTTTGCAAAACTTGATAACCTTGCTGCGAGTAACTCGGTTGGTAAACTCGAGAATCTTGACTGGTTTCTCCTTGTAGGTCAAATCTTTATCCAACTGAATAGTTTCCAAAGGCACTATGTCTCTCAACAGTATGTCAGCCATCTCCGCGTGACATTTCTTTAACTGAGAAACGTGGAACACATCATGAACTCCTGACAATCCTTCAGGCAATTTCAACTTGTAGGCCACTTCTCCCATACGCTCCAAAACTCGATATGGTCCTACAAATCGTGGCGCTAACTTCCCTTTAACTCCAAAACGCTTTGTTCCTCGAAGTGGAGATACTCGAAGATAGGCTCTATCTCCGACTTCGTAAACAGTCTTCTTCCGTTTAGAATCTGCATAATTCTTCTGTCTGGACTGAGCTACCTTGAGCCTATCGCGAATCAACTTCACCTTCTGTTCAGACTCCTTGATCAAGTCAGGTCCAAACAACTGGCGGTCTCCAACTTCGTCCCATGACAGCGGTGTCCTGCACCTCCTTCCGTACAAAGCTTCGAAAGGGGCCATTTTTAAACTGGTTTGGTAGCTGTTGTTGTAAGAGAACTCTGCATATGGCAAATTATCATCCCAACTAGATCCGTAATCTAGCGCACATGCTCTCAGCATATCCTCCAAAATCTGATTGACTCTCTCGGTTTGTCCATCTGTCTGTGGATGAAAAGCTGTACTGAATTCTAGCCTGGTACCCAAAGTTTCGTGCAACTGCTTCCAGAACTTTGAGGTAAACTGGGTTCCTCTATCTGATACGATACTCCTCGGAACTCCATGCAGACATACTATTCTGGTCATGCATATCTTTGCCAACTTAGCACTGGTGTAAGTGGTCTTTACTGGGATGAAATGAGCTACTTTCGTCAATCGATCAACTACAACCCAAATCGAGCCATAGCCTAAACGAGTCCTGGGCAATCCCGTGATAAAATCCATGCCTAACTTATCCCACTTCCATTCGGGTATCGGCAATGGTTGTAACAATCCTGTTGGCTTCTGATGCTCTGCCTTTACTCTCTGGCATACATCACAAACTGCTACATACTCCGCAATATCCTTCTTCATTCTGGTCCACCAGAAAATATCCTTCAAATCCAAATACATCTTGGTATTTCCTGGGTGAATTGAATACGGTGAGTCGTGTGCCTCTTGCAGTATCAACTTCCTGATCTCCGGGTCATTGGGCACGTAAAAGCGGTCTTCAAACCATAGGGTGTCGTGCTCATCCTCACGAAATCCTTTAGCTTTTCCTTTGCTCAGTTTCTCCTTTATAGCGGCAATCTCTTTGTTAGCTTTCTGAGCTTCCCTGATTTTATCCATTAAGGTTGACTGAATCTCCAATGCTGCTACATAGCCTCTCGGAACTATTTCCAAACATAGTTCACGAAGATTTTCTGCTAACTCCGTGGGTATTTCTCCCATCATTAATGTATTGACATGGCTCTTACGGCTTAATGCGTCAGCTACTACATTAGCCTTTCCGGGGTGATAATGCAATTTCATATCATAATCCTTGATAAGCTCCAATCATCTCCTTTGTCTGAGATTTAACTCCTTCTGCATGAAAATGTACTTCAAACTCTTATGATCCGTGTACACCTCACAATGATTTCCAATGAGAAAATGTCTTCATGTTTTCAATGCATGCACTATGACTACTAACTCCAAATCATGCGTGGCATAATTCAACTCATGAGGTTTCAGTTGTCTTGAGGCATATGAAACAACTCTCCCTTCCTGCATAAGCACTGCTCCAAGTCCTCGACGTGAAGCGTCGCAATACACCTCATAATCCTTGGGCTGGTCTGGCAAAATCAACACTGGTGAGGTAACTAAGCGTTTCTTCAACTCCTGGAAACTAGCCTCACATTCCTCTGTCCATATGAACTTGGTATCCTTCTTCAACAACTCAGTCATAGGCTTCGGAATCTTTGAGAAATTCTCAATAAATCTCCGGTAATATCCTGCGAGTCCAAGAAACTCCGGATCTCTCCAACTGTTGTTGGGGCTTCCTACTTGGTCACGGTTTCAACTTTAGCGGGATCTACTGCTATACCTTCTCCAGATATAACGTTTCCGAGGAATCCTACTTCCTTCAACCAAAACTCACATTTACTGAACTTGGCATATAATTGACATTCTCTGAGCTTTCCAAGTACCAAACGCAAATGCTCCTTATGCTCCTCTTCATTCTTCGAATAAACCAGGATATCATCAATGAACACTACGACGAACTTATCCAAAAATTCCATAAACACTTTGTTCATCATGTTCATAAAATAGGCAGGTGCGTTAGTCAGACCAAATGACATAACGGTATACTCATACAGCCCATACCTGGTGGTAAAAGTTGTCTTAGGTATATCCTGTTCTCGAATCTTCAACTGGTGGTATCCTGATCGCAGATCGATCTTGAAAAATACCTTAGCTCCTTGCAATCGATCAAACAGATCGTTGATCATTGGTAGTGGGTACTTGTTCTTGATCGTTACTTCATTCAATCCTCAATAATCAACAATCATCCTTAACGATCCATCCTTCTTCTCCACTAGAAGTACTGGCGATCCCCAAGGCGAAGAACTTGGGCGAATATATCCCTTATCCAGTAACTCCTTAATCTGCTTCTTAATTTTCACCAAATCCTTTGCTGGCATCCTATATGGTCTCTTTGATATTGGCCCTGTGCCTGGCAATAGTTCAATCAAAAACTCAATATCTCTATCCGGTGGCATGCCTAGCAACTCCTCTGAAAATACATCAGGAAAATCCCTTACCACTGGTACTTCCTCCTGCACAACTCCTGTTAGGCAATTTACTTGAGTCCTCTTTGGCACATGTCGGGATACATACTTGATCCTTCTCCCTTCTGGGGTGGTAAGCAAAATTAACTTACTAGCACATTCAATATTCCCTTCATACTTTGATAACCAATCCATGCCTAATATCACATCCAATCCTTGAGATTCCAATACTATTAGGTCTGAGGGAAAAACATAGTTACCAATCCTTAATGGTAACCGATCACGCCATAGACAAGCCACATACTCTGCTCCAGGCGAGGTTACTAACATGGGGGACCTAAGGGCTTGGGTTGGTAGGTTATACTTATCCACAAATCCCCTTGAGATGTATGAATGCGATGCGCCAGTATCAAAAAGAACGAGTGCAGTAAATGACTTAACCAAAAACTTACCTATTACTGCATCGGGCTGAGCTTCAACCTCCTCCACGCTAACGTGGTTCACCTGTCCCCTGTTGAAAGGGTTCGGCTTCTTCCCAGAACTTCCATTGCTATTTTCATTTTACAATTCAGGACATTCATTTGCATAATGTCCTGTCTTCGAACACTTAAAACAAGTGACTTGGCTTAAGTCCTTCTTGGCTGGGGTTGATGGGTTGGTGCGATTCTGGCTGTTGCTTCCTCCATTGCCATTACCATTCTTGGTGCCATTGTAATTGTGCGAGCTACCTCCTCCATGGGTATGCTGAAAATGTCCTCCCGGTCTAGGGGTAAAACGTGGCTTCTGCTGAGCTTCTGAATTGTATTTTCCTTGTCCATACTTCCTCTTGCGATTCTCAATTTGCTGCTGCTTCCCTTCAATCATAAGAGCACGATCTACCAACTCCTGGTAGTTGTTGAAGGTTGCTACCATCAACTGCATGCTCAGCTCATCATTCAGTCCTTCCAGAAACTTCTCCTGCTTAGCTACATCCGTAGCGACGTCATCTGGGGCATAACGTGCTAGCTTACTAAATTCCTCCACATACTGGCCAACTGTCCTTTCTCCTTGGTGCAAGTTGCGAAACTCATGATTCTTCATAGCCATAGCTCCTGCTGAAACATGGGCAGTATGAAAAGCCTGCTGAAACTGGTCCCATGTGACAGTGCCTACAGGGAAAGTGGCTGTGAAATTCTCCCACCATGATGCTACTGGTCCTTCTAGCTGATGTGCGACAAACTTCACCTTCTCTGCATCTGTGCATCCTATTGTGGTCAACTCCCTATCTATCTTGCGGAGCCAATCATCTGCTACTATCGGCTCGGTGCTACTGGAAAACACCGGCGGACTCAGCCTAAGAAAACAGGCTAAGTGGTCAACAGGCGGCGGTGGTGGTGATGGGTTGTTGTTATTGTTCCCCTGATTCTGATTCTGGACTAGCAACTGCATCAATGTGTTCTGCTGTTGGATCAACTGGGTGAGCTCCGGTGAGAAGGCAAATCCGAGGTCACGTCTTGGAGGCATCTGAGGGTTTAGAAAAGATGATATATAAGAATAGAGGGGGTCTAAAGAGAAAACACTACCCATATGCACATGAGGCAAAACAAACAATTCACTTCAACCAATCAAACAAGGGCATACAATCGATCTACCTATCGCAAAAGTGCTCAGACTACTATATTTACATGGTGGACTACTACTACTGATGAGGTGGTCTACTAGAAATATTCTTCGGTCGTTGACTCCATGATATCTGCTCCAACTTCATCAACATAGTCATCATCGCTACTATCTGGTTCCGAGTCGGTGCCGTCGATAATGATGTAGTCTTCCGGGCTGATCTCCTGGGGTTCTTCGTCTTCATCTACTGACGTAGGGTCTCCCATAAATATTCCAATCTTCTTGATTAGGTCGTCATTCTTCTCCACCAATACTTCAATTTCTTCTTCATAATCTTCACGTGTAGCCTTGAGTTCTTCCTCCAATTCCTTGATTCTAGTCTTAGCCTTCTTCAGATCTATCATGTCGGCGCACATCTGGTTCTCTTGTCGTCGAATGTGCTGGTTTAACTCCTGGATAAAAGCTGCAATTGATCTATCCTTCCTGGTGCTGATCATCTCCCAGTGTTCATCTCGGCGCCCACAAATCTGGTAGATAGTATCCTTGAGATCCTTGCGGTAGACTTCTCCAATGCGTCCCATGGCGATGTGAGCTGCCATGCTCTTTCCTAGACTCCAAGTTGGTGCATCAAAAGAAAACTCTATGGGCTCAGTGAATGGTATGAACGTCCTTCCTGGAACTTGAACTTGAATCATCTAGCGCTCTTCTTCAGGTAAAGTGGCGTTGTAGGTTCCGGTGAAGCTTGGTACTCCTATGTTCAGGTATCTAGTGACTTCCTTCAAGTGTCGTCCAAAGGGTGTATCTTCATCCGGTTGTGTGAACTTGTTCCTTGCATCCGCCATTCTAAAGAGTAGAAAAGATGAGAGGTCAGAAGAGAAGAGAGTGAATAGTGATTTAGGTCTTGTGCTTAGTGGTCATGTCCTACAGCCAGCGTGTGCTCTGATACCATATCTATAGCGACCAGACCTCAAACAGTCTGATCTCTGTGCTCCGGTGTCATCCCTGGATCAGTGTCAGAGGATTTATAGCAGAGTAGCAATCACACACTTATTACATTGAGTGTCTCAAAAGAGAACTTATTACAATAAATATGGCTTAAGGCCATCTAATAACGATAACAGCGGAAGGCTTGGAAGATAAGTGAGTCCATCAACTCCAACGGCATCACTGAATATAAAACCACGACCTAAAAACTCCTTAATCGTCGTCTGAAAAGTCTGCAACATTAACGTTGCAGCCCGAAATGGGTCAGCACATGGAATATGCTGGCAAGGTAACACATAGAGAGTAATGGAATGAAACAGCTATACTATATGCATATTTGGCTGGTGGAAAGCTCTATGGTTACAGTTTTGCGAAAAGCCAATTTTTCCCTACTTCAAAGGAATAAAATTTAATTACTATCATGGTGGTTGTTAAACATTGAGAATGGTTAACAGCATCCTCAATCCCAATTAAGCATCATCATTAAACAAAACCCAACAAAATTAATTTTAGAGTAACATGTTGAGATTCACATGAAAATCCAGGTACTAGATACTCAAGATGTCCATAATCGGGGACACGGCTAACCATGATTAGTTTATTACACTCTGCAGAGGTTTGCGCACTTTCCCCACAAGACTCGATCGCCTCCGTTTGGTTTCTCGCACTACAGGGTGTTTGAGAAGACGGATGATCGAGACATAGTCTTTCAGAAGTGCTAGCACCTTACGATCGGGTAGACCGTACCACCTACATCCCCTACATCTGCTAGTCTACCACTGTAAGAGTTCGCACAACTTAGTCAACTATGCTAGAGCCCATAATAGATTGTGGCTGCACACGGAAGTTTCGAGTATGAATAGTCTCATGATCCCTTTGAGCCTGGGTGGTGGTCCAAAAGAAAACAGGCAAGTCCTGGAATACCCAGGTGCCTCAATCCACCCAGATGTGTGTTTAAGTTGCCACCTTAGATAAACCATTAATTAACAATCTCACATCTGTCATGGATATCACTCACCCAATCCACGTCTACTAGCATAGCATGGCATAATAAGCAAACGTAGAAGTAACTCCCAAAAGTTTGATAATAATAGGTAATAGGTACTACCTCATCTACTTCCCATCCCACAATTTAATTAGATCCTAATCATGCAATGTAACGCCCTCGATGCGGCTATATCTCCCACATGTCGAGGCACGACTTAGAGGCATAACCGCATTGAAAGCAATGTCGCAAGTTAGGCAATCTTCACAACATCCCATGTAATATAGATAATAAAAGGGGAGATACATAGATGGCTTACACTCGCCTCGTCAATCAAGGTACATAAATAACATTACATCATCCAAACACTCATGGCCCGACTACGGCGCCAAAATAAAAGATAACCCAACATGCGACACGGTCCCGATCACCCCCAACTGGGCACCACTACTGATCATCAGGGAAAGACACGTAGTAACGTTGAGAGTCCTCGTCGAACTCCCACTTGAGCTCAAGCGCATCACCTGGAGCGGAATCATCAGGCCCTGCATCTGGTTTAATAGTAATCTGTGAGCCACAGGAACTCAGCAATCTCGCACCCTCGCGATCAAGACTATTTAAGCTTAATAGGAAAGGCAAGGTAAATAGGTGGAGCTGCAGCAAGCGACTAGCATATATGGTGGCTATCCTGTTCGCAAAGGAGAGCGAGAAGAGGAGGCAAAGCGCGATCGAGAAACTAGAGAACAACCTGCGCAAGCATTACTCCAACACCGTGTTCACTTCCCGGACTCTGCCGAGAAGAGACCATCACGGTAACTCACACTGTTGATTCATTTTAATTAAATTACGGTTCAAGTTATCTACAACCGGACATTAACAAATTCTCATCTGCCCATAACCGCGGGCACGGCTTTCGAAAGTTCAAATACCTGCAGGGGAGTCCCAACTTAGCCCATGACAAGCTCTCACGGTCAACGAAGGAATAGACCTCCTCCCGAGACGTTCCGATCAGACTCGGTACCTCGGTTCTTCAAGACACTTCGACGGGTTAAAACAAATCCAGCAACACCGCCCGAATGTGCCGACAAATCCCGATAGGAGCTGCACATATCTCGTTCTCAGGGCACAATCGGATAAGCAATCCGTACAACTAAAACCAGCCCTCGAGTTTCCCCGAGGTGGCGCTGCAAGGGGCTCTAGGTTGGACCAACACTCAGAGGAGCACTGGCCCGGGGGGGTTTAAATAAGATGACCCTCGGGCTCCGGAAACCCAAGGGGAAAAGAGGCTAGGTGGAAAATGGTAAAACCAAGGTTGGGCATTGCTGGAAAAGCTTTAATCAAGGCGAACAATCAAGGGGTTCCCATTATAACCCAACCGCGTAAGGAACGCAAAAATCCGGGAACATAACACCGATAAGACGGAAACTAGGGCGGCAAGAGTGGAACAAAACACTAGGCGAGAGGCCGAGCCTTCCACCCTTTACCAAGTATATAGATGCATTAAGATAACATGGCAATATAATGATATCCCAACAAGTAAATAATGTTCCAACAAGGAACGGTCTCCAATCTTCACCTGCAACTAGCAACGCTATAAGAGGGGCTGAGCAAAGCGGTAACATAGCCAATCAACGGTTTGCTAGGACATGGTGGGTTAGAGGTTTGACATGGCAATTTGGAAGGCATGATAAGCAAGTGGTAGGCATCGTAGCATAGGCATAGCAAAAGAGCGAGCATCTAGCAAAGCAAAGATAGTAGTGATTTCGAGGGTATGATCATCTTGCCTGCAAAGTTGTCAGAATTGACTGGATCCTCGAAAGCAAACTCAATGGGCTCCTCGTTAGCGAACTCGTCTCCCGGCTCTACCCAAACAAGATAAACAAGCAAACGGAACACAATCAACCACGTGCAAGGCTCGAACAATATGATGCAAGGATGATATGCTATGCGGGATGCGATGCGGGATGCATATGCAAGATTTGACAAGGAATGCATGAACCTGGCCTCAACTTCGAAATCCAAATGTGCCACTGGAAAGATGAGATGAAATCGCTTGAAAACGATATAAAGAACGCTGGAATCGGAGTTGCGATTTGGAAATGGCAAGCGATTCAAATATGACCATGTTCTGCGATTTGCAGCAAGTAGCCATATAAATGCAACAAGATGAACATGCTACAGCATCCGAACATGGCATCAAAATGCAAGGCAGGGATGCATTCATGATGCTTAATAAAAGTCTAGCACTAAGCTACGGCCAATTCATCCATTAACGGGTTCAAACAAGCATGGCAAAAATGCATATGGTAAACAGATCTCAGACTTAGTGAAATTAACACTTGTCTGGAATTTCAGATCAGATAGCACTCTTCGGAGCATGAAAACTACATGCTACAGGACCTGAACATGGCAAAGTAAAGCATGGCATGTAGCTACTCAAAGAGCTTTACAAAAGTCCCTTAGTGACCTTGAGCCAAAAGGGATCAGAAAATACATTTGCAAGCATGTGAACATGGCAAAAACATAATCAGTTCTCAGACTTAATGAAAACTGGAGCATGCTGAAACAGATATCAAGTAGGCATGTTTACGAGCTCGATGCACTCACCACAGAGCAAGTCATGACAATCTAAGCATACACCTATCAAGAATACACAAAATTCAAGCTAGACATGGCAAGAACAACAACATAGCATGCACGGATCAACTACAACATCATCGGCAAAATCGCTAACAAGTAGACAATCTGCCCAGATTCACGAAATGACAAAAGTAGAGCTCGATTGACTCAAGCTAGGATGCTCCATAATTGCAAATAAAGCCATAGATTGATAGAGCACTACAAGATTAACAAAACATCCTTACTGATCATCCTCAAAACAGGCACGGATCACTAGGAAACAACATGAACATATGGCCATATGAGATAAACAGCTCAAGGACTTAGTGGAAATGCTAAGTCCCTGAAATCAGCATTACCAAGTGCCTCACTTTGCAAGCTTGTGCTAGTCACCACACACATCACAAAAATACATGGGTTACACCTCTGGAAAGATGTCAAAACCCTTAACAAAACATATGTAGAGCTCATGGGCATATCATGCACACAATAATCATGGCAAAAATGACAAATATCTAAATGGAGCAGCAGATCTGACAATTATCTCAAGTAGCACTCTTCTAACAACATTTCGGGCATCAAGATGAACTCAAATGAAAATGATGCAATGGAATGAAATGATGTACTCTCTAAGATGAACATTTTGATATGCTATATGCCCAAAATGAAGCTACGGATGCAGAGTTATAGCATGATGAACATTGCAAAAAAAATACTGGAGAGGGGAAAAGTCAACCCTAGTGGATCTAGGGTTTGGCACTGTAGCGGCGGATCTGGCGGTTACTGTCCACCCACGGCGTCGAGGTCGCCGGACGTGGGCGAGGTCGCCAGAGAAGAAGAGTCCGGCCGGGGCGGCACTAGCCGGCGACGAGGGGCGGCAAGGAGGCGGCGCCGGCGGGCACAGACGCTGAGGTGGCCGCCGGCGGCGTCTGCCGGTGCGAGGAGGCGACGAGGCGGCGTCTTGGCGGCGGCGGCTAACGAGCTGGCGGGCAGCGGAGGCGGTCGGCGAACGGGGCGAAGACGGCGGCGCGGCGAGGACCGGGCGGCGGGGAAGAGGCGCGGGGCGGCGGAGCAGATCTGGGCCGCGGGGGCCGGTTGCGGGCTCCCGCGGGCCGCGGCGGAGGAGGCCGGCCGGGGACACGTGGCAGACCCTGGTTGGCGGCGGCGATTTGGTCCGGCGCGGGCGGACGTGTCCGGCCGCGCGGAGACGGTTTTTTTTAGGGTTTTGGACGAGGGAGATCCGGATTTTCGGAGGAGGGGCTATATATAGGCATAGGAGGAGCTAGGAGAGTCCAAATGAGGTGCGGTTTTCGGCCACGCGATCGTAATCGAACGCTCTAGGTGATGGAGAAGGTTTAGGTGGGTTTTGGGCCAAATTGGAGGGGTGTTGGGCTGCAACACACACGAGGCCTTTTCGGTCCCTCGGTTAACCGTTGGAGCATCAAACGAAGTCCAAAAGGTACGAAACTTGACAGGCGGTCTACCTGTAGTAAACCAAGGCCGCTTGGTAAGTCTCGGTCCAATCCGGAAATGTTTAATCCCCACACACGAAAGAAAGGCAGAATTGACCACCGGAGGAGAACGAAGCGCCGGAATGCAAAACGGACAACGGGGAAAATGCTTGAATGCATGAGATAAACACGTATGCAAATGCAATGCACATGATGACATGATATGAGATGCATGACAACGACAACAACACACGGAGACAAAAACCCGAACCCGAGAAAATAAAATAACTTAAGGCCAGAAACGGCAAGAGTTGGAGTATATATTGGGTAAGTTACACCCGGGGTGTTACATGCAATGTGTGAGGATTTGATCTAATGCAATAAAACTGGGTAGTAGGAAAGGTATGATCAAAGTGTTACTTGCCTTGCTGATGATCCGAGAAACCTAACGATTCGAAGTAACAGGCGGCGCACTCCGGGTACTCTATCGCAGACAAACAAACAAGAATACAATAAGTACTCATCTAATGCACAGGTAAAACTCAAATAAGAGATCTAACCAGAAGGTTCAACTTAAGAACTCCGGTTGGCAAAAAGAATCAAATCAAACGAAGCAACGAAAATCAAACGACGAAAGAAAAAAACTTCGTTCTAGTAATCTGGATCTAGGGAAAATTTTACAGTAGTAAAAACTTGTTTAAGTTGGTTAAATGGATAGAGGGTTTCGAGACGAATCCCTAGGCGCTTGAATCGCCTGATTCCGATAAACGAGCGAAAAGTTAAACTAAAACGAAAATCGGATCAGGAATCGCGATCAGAAAAATCGCGGATTTAATCTGAGAAAAAGAAAAACGACGAACGCCGAATTTTTTCTCTCTTTTTTTCGACATGGAAAACGAGGCGCGACGAACCTCGGCGGTGAGATCCGGCGGCGGCGGACGGCGGCGGCGGCTTCTTAGGGTGGCGGCGGCTTAGGGCGCTTTAGGGTTTCCCCCGGGGCCGGGCCTCGGCTTATAAAGGCCTCCCGGGTCGGTGTCCAGGTCGGACACGGCCCGTTAAGTCGGTTCGTTTTTTTAATTATTCCGCTCGGAAGAAAAAAAAAATACTAAACGGACTCCAAAAATTCCGAAATAAATTTTCGCGGGCTTCTAAAATCAAGACGCACAAGGTGAACATTTATTTGGGCCCTAAATACAATTTTGAAAAACGCACTTTTTTTCCTAAATTCAAATAAAACACCGAAAAACTCCAAAATGAAATCTTATTTGATTTTATTATTAAATCCTCAATATTTCTTTATTTTGGAAAAGTCATTTTATTCCCTCTCTCATATTTTTGTAATAAAAATAATTGATGATAAAATAAATAAAATCAAATGATCCTATTCTCAAAATTTGAGAAAACTCAAATATGAAAATAACGAAATCCCCAACTCTCTCCGTGGGTCATTGAGTTGTATAGAATTTCTAGGATCAACCAAAATACAAAATAAAATATGATATGCATGATGCTCTAATGTATAACATTCCAAATTGAAAATTTGGGATGTTATATTTAGTGTTCCTATGTTATCACGCCCACCAGCCAACAGATAAACATACTTTAAATATCCAGATTCACCTTGACTAGTCAACCATTAGGGCGAGTTGGATGGGGAGGAAGGTATTGGAAGTCTAATTGACCATTAGAATAATTAATTATCAATTATGGGTGTTAGATGAGCCTCATAGATTTTGTGCATTCCGTTAGTCACTATCTTTTTTTGCGGGGGCGTTTAGTTACTATCTGCGGCCACTAATTTATAAGTTATTAATGTTAATCATAGAAAGATTCTTCACTTGGTAACTAAGCATAACCATGTCGGGTTTACATTTTGGGTTTGTCTAGGACACATCTAGATGTGACATAGTTATGTCACATCTAAGCTGATATTCACTTTGTTTGTGGTCTATTTTTTTTGTCTTCGTTTTTTTTTTTTGGTTTCTTGTTGCTGCATTATGTATTTGTGGGAGCTTAGATGTGACATCCTTAAAAAACATCTAGATGTGAATTAGTCAAACTGTTACAGTTTATTCTACAAGACTAATTTGATTTTACTTCCCTCTGCAGATTAGGTCAAGTCCAGTGCATGCCAATGCTCCTCGAGAGCTCACAATGCATGATTTGGTGCACGATCTTGCAACGATAATTTTGGGTCATGAATCTATTGTTCTAAATGCTACTGATCCGAGGACTAGGAAGAAAGCAAAACGTCGTTATTGCCGACATGCACAGTTGATCAACTACCAGAATCAGTATAAGGTTTTCAATTATCTGCCAGGCAACATCAGATCCTTCCATGTAAGACATTCAGAGAAACAGCAGCTTCCCCAAAAGGCATTTTCCAGAACCAAGTACATACGGGTCTTGGACATAAGTGGATGTTTAGTTGTGGGGCAATCTACTCCAAGCAACATACTTTTGCCATGTTCCGTGCTTCAGTTGAAGCTACTTAGGTACCTTGATGCCTCTAGCCTGCCAATCACATCACTTCCTGAGTCTTTCCATTCACTTCAAAATATGGAAACTCTAATTCTGTCCAATTGCTCACTTGCAACCTTGCCTGACAGTATCTGTAGCCTCAACAAACTCTGCTATTTGGACCTAGCTGGCAATGCGAGCCTCAGTAAGCTCCCTGACAATTTTCATCTTCTTAACAAACTCATGTTCCTAAACATGTCTAGTTGTTCCAAGCTAACCGAACTTCCTGACAATTTTAGCCTGGAGTGTTTAGAACATTTAAACCTATTAGGTTGTCATGAGATAAAAAATCTACCACAAGATTTCGGCAATCTTGAAAATCTTAGGTTCTTGAACCTTTCTGATTGCTACAAGATTTCAGTTCTACCAGAATCATTTTGCCAACTGAAGCATTTGAAAGACCTAAACCTTTCAGATTGCCGTGCCCTTATAGTACTCCCTGAGTGTTTTGGCGACCTTTCAGAACTTGAATCTTTGAACGTAACAAGTTGCCCCAGGCTAGTACGGTTGCCTGAGTCAGTCTGCAAGATGACTAATCTGAAGTGTCTCAATTTGTCATATTGCTTAGGGATGCTAGAGCTCCCCTTGTCACTAGGTGATCTTAATCTCCAAATATTGGACATTTCTGCTGGTGCTCTCGGTCACTTGCCAGATAGCATCAGTAAAATGGCTAGTCTCACCCAATTTGTGGTCACGTCAGGACATCCTAGGGTATTTGGAGAAGCCCAGGAAATTAAGAAGAGTCTAAATTTACCAGGCCGCACAGTACACGGAGTACGCAACACAGGAAGATACAACAGTATTGTTGAGCTTGGACATGTGAATTGCCCTGAGCTGTTAATTCGATCGCTTCAGCGTGTCAAGAGACCGGAAGATGCAGAGACAATCAAGCTGCGTGATAAATCATGTCTTAGACAGCTAGCTCTCCATTGGAATCAGAAGAATATGAATGCTGATGCATCCTCGGCTGAATCTATTTTGGAGAGGCTCATACCAGCTCGAAATCTTGAACAGTTTATGATACAAGGGTATATGAGCAAGGGTTTCCCTAACTGGATGTCGCACATATCCTCCCACCTCCCTTCTGTTACCTATCTGAGTCTTTTTGATTTAGGTGCATGTGATAATCTTCCTCCATTTGGGCAGCTACCAAATTTAAGAAGTCTATATCTGCAGAAAATTCCCAACGTCACGAAAATTGGCAAGGAATTCTATGGAGAGGGTGGAACTTGTACGAAATTAAGATTGCTACAGTTGAAGTCGATGGACAATTTGGTGGAATGGTGGACAACACAGACAGGCGAAGAAGATGGAGAATTTTTAATCCCTAATTTGCATAATCTAGAGTTGAAGGACTGCCCAAAGTTGAAGTTCCTACCATATCCCCCCAGAAGTATGTTTTGGATCTTGGACAATAGCAACGAGGCTTTGGCAGGACCAAGACTTGGATTTTGGGAACTCTCGTCTTCCACTCTTCCTTGTCGCATGGGTATAAAAAATTGCATCTTTCGTTCTTCCGAGTGGTGCATACTACAGCAATTCCCCGCTCTCGAAGAATTCTCATTGACCTCCTGCCGCGGCTTGAGGGCCTTGCCAGAGGCCATTAGCTGCTTCACCTCTCTCAAAAAACTAAGTTTGATGTCGTTGGAGGACCTTGAGATGCTGCCGGATTGGTTGGGATATCTCCCTTCTCTACAAGTCTTGGGCATAAAAGATTGTCGCAATTTAAGAATATTGCCTGCAAGTATGGGAAATCTCACTGCTCTGAGAGTACTAATGCTTCTCGAGTGCGAAGGACTATATAGATTGCCGGAATGGCTAGGACAGTTCAGTTCCCTGCGAGAACTTCACATCAGAGACTGTTCCAACATCACATTTTTGCCTGAAAGCATAAGAAACCTTACTGCCCTGGAGGAATTGTACATTTCTGGATGTTCAAGTCTGGTCCATAGGTCC
>chr2A_nlr_62_709500345-709511817:+ 
GCTGTGGTTGGGAACGTGAGCAGGCTCGTGATTCAGGAGACCACATTCTTGTGTGGAGTCACAGTCGAAGTCACCTTCTTGAAAGATTAACTAATGAGGTTGCAGGGCTACCTCAAAGACGCCGATGTCAAGCGGAGATCAGGAAATGCGGCAGTCGCTATCTTGGTGGTCCAGATCAGGGATGCAGCGTATGTGGCCGAAAATGTCATCGAGGCCGTCGAGCACATGCAGAAAAGTAACAGGCTCAAGAAGGGATTCGTGGGCGCCGTTTCAAGGTATGCTCGCTTGCCGGCCGATTTGGTTAACCTTCACCAAGTCGGTGTTCAAGTTAAGCGTGTAAAAAGAAAGATCAGTGAGATATTTGAAAGCGCGCACCATTTGAAAATTGATTTGGATACTAGTGCAGTAGAGAAATGTCATGATGAGGATGAGTTCCCACAAGATTACTGTCTTATGCACCAAAACTTTGAAGATGACATTGTGATGGTTGGTTTTCAGGATGAGTATAAAGAAATAGTGGATAAATTAGTTCATGGAGAAAACATGCTTAGCGCTGTTTCCATAGTCGCCATGGGTGGGGCGGGAAAAACTACACTTGCAAGAAAATTATGCACTTCATCTAGAGTGAAGCAACATTTTGATACCATTGCTTGGGTGAGTGTATCTCAAAAGTTCAAGGGCATTGATTTACTAAAGGATATTATGAAGCTATTGAATCTCATACGAAAATCATGCAGATTTGAGTGAGCTAGGTTGAAGAACGGAGAGAGAGAGAGGCAGAGGCGATGGATGGGGAATTTTCTGGATCTCATCTCGATCCATCTCTCTATTCTCTATCTATATTATTTGTACATTTTACACTTCAGCCCTCTTACAGATATATAAATTCCAACTCACACCAACACTCCCCCTCAAGATGGGGCAAACACATCAGATAGACCCATCTTGCTACAAAAGATAGAGAACAACTTTTCTGATGGACCTTTTGTTAGAACATCTGCTACCTGATTTGCTGAAGTCACATATGGCATACAAACCACTCCTCTATCCAGTTTCTCTTTGATGAAATGACGGTCAACTTCAACATGTTTAGTACAATCGTGTTGCACTAGATTATTCGCAATATCAATTGTTGCTTTGTTGTCACAGTAAAGCATCAAAGGCTTACTCTGACATAACCTTAGTTCAGTTAGAAGAATCTGCAGCCATAATAGCTCACATAGGCCATGTGCCATGGATCTAAACTCAGCCTCGGCAGTTGACCTAGCTACCACATTTTGTTTTTTACTTCGCCAAGAGACTAAGTTTCCCCCAACAAAGACACAATATCCAGAAGTTGATCGCAGATCATCTAGAGAACCAGCCCAGTCCGCATCTGTATAACACTCAACTTGTAAATTCCCTTGCTTTGTGTAGAGAAGACCTTTTCCTGGGCACCCTTTAAGGTACCGTAGGATTCTATTAACAGCATCCAGATGAGCCATTCTTGGGTTATGCATGAATTGACTCACAACACTTACGGCAAATGCAATATCGGGACGAGTATGGGAAAGATAAATCAACTTACCCACAAGTCTCTGATAGCGTTCTCTATTAACCGGATTCCCTAATCACTACTTAATTTGTGATTCTGTTCAATGGGAGTAGTACCCGGTTTTGAACCATACATGCCAGTTTCTTTGAGCAGGTCTAAGATGTACTTCCTTTGTGTCAGAAATATACCTTTTGGACCACGCAAGACTTCTATGCCAAGGAAGTACCTCAAGTGTCCTAGATCCTTCACTTCAAATTCTTGTGTGAGATGATGCTTCAGGCCAACAATTTCCTCGGTATCATTGCCTGTCATCACAATATCATCAACATAAACTATCGATTGCTACCTTGTTATTAGCATGTTTATAGAATAATGTGTGGTCAGCGTTGCTCTGCCGATAGCCTCTTTTCAACATAGCTTGTCTAAAACGATCAAACCACACCCTTGGTGATTGTTTTAACCCATACAAGGAACGATGTAGGCGTAATACTTTTCCTGTATTACGACTGGAATCAAAACCTGGTGGAATTTGCATATACACCTCTTCATGAAGATCTCCATGAAGAAATGCATTTTTTACGTCCATCTGGTAGATGCTCCAATCAAAATTAACCACACAAGATATGAGAGTCCTCACAGAGTTCATCTTTACCACAGGTGCAAAGGTTTCATCATAGTCTATACCATAAGTCTGTGTGTACCCCTTAGCTACAAGGCGTGCTTTATATCTATCTATCTTACCCTCTGGCGTGTGCTTAATAGTAAACACCCATTTGCATCCCACCGGTTGCTTGCCTAGAGGTAGATCCACGAGCTCCCAAGTTTTATTTTTTTCCAATGCTCTCATCTCATCCAGCATTGCATCCTTCCACTTGGGGTCTTTCAAGGCAACTTTCCAGTCTTTTGGTATGGAAGTAAGATCTAGAGAAGCAATAAAGTTTGGAGGGACGGACTACAATATTTGTAGGAGATGTAATTGGCTATATCATGTTTGTAGTCTTTAAGATATCCTGGTGCATTTCGGGTTCTAGTTGGTCTTCGTAAGGCAATAGGTAAAGTGTCTACAAGAGTAGAAGGTTGGTTATCACTCTGCCCTGATGTACTCGTAGGAGTTACGGAATCAGAAGGAATAGTATTGGTACCTGGGTCCTCACGCATTTGAGACTCCTCATCTTGAGATGGAAATGATAAGTGTCCTATGCCATCATCCTTGTCTCCATGACAAGAGTTATCATCACTAACACCATCATTTTCCTCCCCCTGATTTCGAGTGCTATTAGTAGACAGAGGATCACCAGAAGTGGGAGCAAGAACAAGGACAGGCCCTTCATCTACCCTTTCTTGCTGCTCATCAGGTGGTGACAATGAAATACCAGACCCAACATTTGATTCATAATATGGTTCATTTTCACGGAAAGTTACATCCATGCTCACAAAAAAACGATGCTCTGAAGGGCACCAACATCTATAGCCCTTTTTTGAGGGAGAATAACCCATAAACACACATTTAAGAGCACGAGGATCTAGTTTCCGTACCGAATTTCTATAGTCATGCACAAAACAAACACTCCCAAAGACTTTTGGAGGAACCACAAATTCATTAGAATTTAAAAGGCATTCAGCAGGAGTTTTGTAACCTAAAACACGAAGAGGCATGCGATTTATCAAGTAAGTTGCAGTTTTAATTGCCTCACCCCAAAGGAATTTGGGCACATTCATTGTAAACATCAATGAACGTGCAACTTCGAGCAAATGCCTATTTTTACGTTCAGCAACACCATTTTGCTCTGGTGTATTAACACATGACGTCTGATGTTCAATGCCATTCAAAGTAAGAAACAATTCAAACTCATGATTGACATATTCTGTACCGTTGTCCGTACGTAGAATTTTAACAGTAGCTGCATGCTGATTTTTAATAAGGGCACACAAGTCTTTGAAAACATATAATACATCACTCTTATGCTTCAGAAGATAGAGCCAAGTGTACCGACTAAAGCAATCAATAAAGGTGACAAACCACCGGTGCCCAGAAACTGAGTGAACCTCACAGGGTCCCCAAACATTGGACTGAATTCTTTCAAATGGTTTTTCACTTCTAAGACCAATACTAGGATAAGAGCCCCTAGTATGTTTAGCTAGCTCACAAGCATCACATACCAGAGCCTCTTTAGGACATAACTTAAATAAAGCAGGATAAACACGGGATAAAACAGCAAAAGAAGGATGCCCAAGCCTGCGGTGATGCAACAATAACTATTGACAGGAAGACAAACATGATACAAAAGCCACTTCATCAGTTCCATCATCAAGATAATAAAGTCCTTCATGCTCGATCCCAGTCCCCAATTGTCTCCCAGTCCCTAGCTCCTGAAAAGCACAACACGTAGGATCAAACCAGCTTCTACAACCATGAGATTTATTCATAGAGCTAACAGATAATAGGTTCACTGGGAACTTGGGAATGTGTAGAACATGAGGTAAAGACAATGACTTGGTGCACCGGATGGATCCTCGTCCTGCAATAGATGACATGGATCCATCCGCTACACGAACCTTGTCTTTATCTGAACAAGGTGTATAAGATACAAACAGGTCTGAATCCCCTGTCATATGATTTGTAGCTCCTGTATCAATAATCCAAGGTTTTGATTTGGTGGTAGTGTTCGCTTGATAAAGGTTCATACCTTGGTGAGAAGTGGCAATTAGATTGGAATCAACCTTAGAGGTGCCTTGCGAGGAAGATGAGCTTTCTGAGAGTTTAAGCTTGGAGTTGAACTCCTCAAGAGCTCGTACATCTACCACTGGTGGCCCCCGTAGAGACGTGGTGTGGTTAGCTTGCCTTCTATTCACACATTGAACTCCCCCTGTCCGAGGTTTTCCTTTTTCCCACCAAGATGGATATCCATGCATCTCAAAACATCCATCCTTTGTGTGTCCTTTTCTTTTACAATGATCACAAAGCAACTTGTTTTGTCTATCTTGCCAAAGGGCCTGGGAGTACAGCGGTATTGCATAGATAAAGCCGCACGGTCATCTGCACATTTTAGATCATCCTCCTTAGGTTGAGCCAACCGAGTTTCTTCCTCAAGCACACTGGAAATAATATCATCGAGACTTGGCCATTCTGGTTGAGAGAATATAAGTTGTTGCCGAAGGTTAAGCTCCTGGTTTAGTCCATCTAGAAACAGCTTGGCCACAATCGTCTCAAACCATTTGTGATGAATGGCTAGATCTCTCTTGTCAAGTGCTTGAAAAGGATGATAGTAGTGCAGGTCCCTGTACAACCGTTTCAATTCACCAGCATACTCTGTTACAGACTTTGTGCCCTGACTTAGATGAGTTAATTCCTCCATAATGCGGGTTTCCTGCATTTTGTTTGATTTCCCAGCGAATTGGTTCTCCAAGGCGGTCCACACTTCAGACACGGATGACATTATTTTGACCTGTTGTCGCACAATTGGATCCATGCTTCCCAACAGCCATACACTAGTGCAGAACCGGGCAATAGCACCGGTTCGTAAGGCCCTTTAGTGCCGGTTCCATAACCGGCACTAAAGTGTGGGCACTAAAGCCCCCCCTTTAGTACCGGTTCAGCACGAACCGGTGCTAAAGGGAAACCACATGGCACGAGCCAGCTCCGGGGGCCGGGAGCCCTTTAGTACCGGTTGGTAACACCAACTGGTACTAAATGTTTGTGGGTTTTTGTTTTATTTTGTATTTTTCAATTAAATTTGTGTTATCAATTTAATTTAGGATTGTTTTACGTTATAATGAGTTGTAGTCGTCATCATCATCATCATCATCATCGCATATTAATAAATAAATAAACTCTAGCTAGCTAAAAATCATCGTAGTCATCTAATTACCACTATTTAATCATCATAGTCATTACCGCTAGCTATCTAATCATCACCAACACTGGCTAGCTTAAAGAGGAAACATTCACTTTGTAACAGAAGCAAAGATATCATTGAGTTCAACATAATCATCACCAACATCGAAGTTTAGGACACGAACATGAGACACTAATTAAGAGCATGAACTAGTGCTGCTTCCTCTCAGGTAGAATAGCATAGAACATGTATAGCTCTCCTGATTCATCATACTGGAGCATGCAGATGAATCTGTCTCCTAATCTTGGGTTGCGCTTCTCCTTGCTGCCCCCTAGTACTTCTCTGCGATCGTTAACAATTTTGCTCCAATCTTTCACTATTAAGCATTCTTCGCTTTCAGAAATCCTGAATGCACTCATGTGCAATGTAGGATATCTTGGCCGTAAGCTAACCATTGACATGTCACCTTTAGTCTCGATCCACTGAGGCACAACGGTCATCGTAAGTCCCTGTTGAAGAACATCGTATAGTAATTAATATAGTAAGCAATGAAAGTTTAGCTTCAAAAATAATATATGCAAAAGATGCACTAATTAAGGACAAATAGTTAAAATCTTACCATCTTTCGATTATAGATGTGACCGTAGTTCAATACGATCACCATTGGTCGCACGTTTTGAGTACTAACATTTCTAAGTTTAGGAAAAAAAATTGTCTTGACAGTATTAAGATCCTTAAGCCATGAAACATAATGACTTATCTCCTCGCAGTTTAGTTGAGCCCCGGGGCAGTAGTAGGTCCTGTCTACCAAGCGCCGGACATGTTTGCTTAAACCGAAATAAGCTGACAATACAAATTAGTTGTCAACTATTTTTGAATAAACTATATTAAAGACATAAACATATGCATGCATGGTTGAGAAAAACTCACATAATGGTAGAACTGGAGGCGTTTGCACATCGACCCAGATGTCTATATTACCTTCAATATCATCTTCTGGACGAATATCAAAGGTGACAACCATACCAGGCTCAAATGCATAAGCCTTGCATAGTGCTTGCCAAGTTTTGCATTCAAAATGGGTGTATGTGTCTCTATTATATAATTTGACGTTGAAAGTATACCCATGCTCCGTCTTCAAGTAAACTCTCTTTACCTCCATATCATCTATAGCACTAAAACCTATCTTATCCAAGACAAAAATTCTTGCATGGCAGGGGATGCGCTAGTAGAATAGTGAAAATTTAAAATTATAAGTTGAAGCAAATGAAGCATAAGTTTTGCATTCAAATAATAATGGACAAAGTGACTTACTGTATCAACTTCGAATGTCTCATCCAGCTTGATGCTGAAGTGCCTACCATCAACAAGGAAATTTCTGTCGCACAGGCCGCGCTGGTCTTCACAGTGTTCGCACATAATGAAATCTTTTTCGTCGTCAGATGACATTTGCTATGTTCATATAGGTGAAACATTAAACACCTATTACTATCTAACATTAATTAATATCTAGCCAAATATATATTCATCTAACATTTGACATTAATATATCTAACTATATTCATCTCTAACAATTAACATTATTATATATTTAATTTTTCTATCTAATTCATCTAACATTCACATTAATCTAACATTTATATAAACTCAAAATATATAAAAAATTAAATAAATAGAAAAACTCATTAACAAATAATATTTTAATTAGATCATCAAATCTCAGATACCTAAATTTTCTTACTAAAAATAAACTAGTTATATTAATTATTGAACTAGTTCAAATCTCATATACCTAAATAAACTAGTTCGACAATTTTCTTACTAAAAATAAACTAGTTATATTAATTATTGAACTAGTTCAAATCTCATATACCTAAATAAACTAGTTCGATAATTTTCTTACTAAAAATAAACTAGTTATATTAATTATTCAACTAGTTCAAATCTCTAGTTCGACAATTTTCTATCTAGCTAATTCATCTAACATTCGACATTAATCAAACATTCGATCATCTAATTAACTTTTCTAAAAAAACAGAAAATAAGTAAAAAAATGTGTGTGTGTGTGTGTATGTGTGTGTGTGTAGTGTGTACATATATATATGCATGTGTGTGTATGTGTGTATGTGTGCGGCCTCGTACGCCGCCGCCCCGTACGTACGAGCGGGGGCGCCGGCGTACGGGGCGGCGGCGGTGGCGTACGTACGGGCGGGGGCGCCGCCATACGGGCCGGGTGCTTCAAGCCATTCGGAATATTGTAGACTGCACTGCACATAGTTCAGTGCAATCTATGCTATTCCGCAAGGCTTGAAGCTAATCAACATATAGGTGAGCATTGCAACTCTTCGTCATTGTCTGTGCACTCACGGCTTATAAACCGCTCATACTGCCTCTCTCTTGGCGAGGTGGGACTAAAAATCAGCTTACAAAGAAACTCTAGTACCGGTTCATGGCATGAACCGGTACTAAAGGTCTTCATGGGGGCCCCAGACCGACCATAGCCTGACACAGCCTCATTAGTACCGGTTCGTGGCATGAACCGGTACTAAAGGTTACCCACGAACCGGTACTAATGATGCCCGCCCGCCTAGCCGTTGGAACCGGCACTAATGGTCACATTAGTGCCGGCTCAAATTCAAACCGGCACTAATGTGCTTCACATTTGACCCTTTTTCTACTAGTGATACTAGAACTCTATCATTGATCTGTCTTGTGTGAGTATCACCACTTTTCTGCTTTTCTTCATCATCAACAAGCAGGTACTCATAGCCATGGGAACTCAGTATCAATTGAGCATGGCGTGCCCAACTGACATAGTTGCCAGGACCTGACAACCTCACTGGATTTGGTTCCAAGGCATACTTAACTGTCTCTGGGACTGCTTTAAGCTGCTGCTGCTCAAGCAATTTACTGAAAATTTCATAAATTTTTTCTATACTTGCATCCCTTGACTTGTCTTTAGATTGTTCTGACATTTCCAATGCAAAAGCACACCCCAAGCACACTCAACAATTGTAAGATTCACCACGCAAGGTGCTACTTGCTGTAGTACACGAGCCTGATTTAACTTGGCCTCTCCACTGCTTGTAATGGAGATCTCACGCAGGAGAATAGCAGCCAAAAAACAAACTTGGAGATGAACTAGCTATTGGCGTGATAGGTACCAGGAAGAACGATGGCACTTTGGGGATGAAATTGACTTTGCCGCAAACCACTCACCAAACCGGAGCAGCGCTGCAGACCTATGGCCGGGTCGGACGGCGGACTGCAGCAGGGATGAAGACGGGGATTCGGAGAGACCACACCACAACACACGACTGCAGCGACCGCAAGCTCCAGAGTACGGTGACACAACACCTCGTCGGCGGCCAGTCTTCGCTCAAAATTCCGGGTGGAACACGCAGGAACGAACCTGCTCTGGTGCCATATTGAATCTCATACGAAAATCATGCAGATTTGAGTGAGCTAGGTTGAAGAATGGAGAGAGAGAGAGGCAGAGGCGATGGATGGGGAATTTTCTGGATCTCATCTCGATCCATCTCTCTATTCTCTATCTATATTATTTGTACATTTTACACTTCAACCCTCTTACAGATATATAAATTCCAACTCACACCAATAGAAGCAAATAATGGGGGCCAACGATGAGCAAGTTGATCAAATGCAGGAGTATGATGTGGGGAAGAAGATAAGTGATTTTCTGTTGCAAAAGAGATACCTAGTAGTTCCGGATGATGTGTGGGAAACAGACACATGGGAGCAAATAAACAGGACAATTAAAGCCTTTCCAGACGCATCTAATGGTAGTAGAGTACTGCTAACCACACGAAAGGAAGATGTTGAAAATCATGTTCAGATGCCAACCCATGTTCATGTTTTGAAGCACTTAGATGAAGAGAAAAGTTGGGAACTTTTTAGTAGCAAAGCTTTACCATCATACAAAAGATCTGTCATGTGTGATGTGGATGAGTTTGAAGAGGTAGGGAGAAAGCTTGCTCATAAATGTGATGGATTGCCACTTGCATTGATAGTGTTGGGGGGTTATCTATCAAAGAATCTGAACACACAAGCATGGTCTGATGTGCTATTTGGCTGGCCGTTAACCAAAAGCACACAAATGATGCGAGATATACTAGCTCGTAGTTACAAGGATCTGCCCTGTCACTATTTAAGAACTTGCTTCCTCTATCTTGCTGCTTTTCCTGAGGATTATGAAATACATGTGCCGAACCTTATTGAATTATGGATGGCCGAAAGCTTCATTCCGCATACAACAAGTCATAAACCAGAAGAAATAGCACACAAGTATGTTACTGAGTTGGCTCAGAGAAACTTGATTCAAGTTGTCCACAGAAGCAGGGCACATAAATGGATTCAAACAATAAAGATTCATGATATTTTACGGGACTGGTGCATAGAAGAAGCAAGACAAGATGGTTTTCTTGATATTATCGACAAAAAAGGGCAGGTCAAGCTTCCTCTCTCATCATATGTAGTTCCGTTTTATGTTTCAATATATGTCAATTGTGTCCTGTTATTTGACATCTAGCTGACATATGGATGCATTCTACAAAATGCAGGTCAGGCTGGTGCAGCATCGTATAATACCATGATTTGTCATCGTTCTTCTTTCCAAAACCTGAGTGGACAAATTTTACATGGAACAACTCCTATTCTCTGAACTCTCTTTGGCTTCGGACTCTCATCAGTATCTCTACCTAAAATGACTTCCTTAAGGGTTCTTCACATCCAAAACTCAATCCTAAAGGATTTTTCTAGGACAATTGGAGGGTCCATTCACCTAAGGTGCCTTAGATTGACTGGATGCAGACATGTAGTTCTCCCTTCTTCAATTGGAAAACTCCTTTATTTGCAGACTATAGATCTCAGAGGCACTGAATTGGACTCGGTAGTACCAAACTCCCTCTGGGATATTCCTACTCTAAGGCATGTTTACCTGAATAAGGAGTTTTCTCCACCAAAGAGGTTGCAACAAAAAGAGCTTCAGACCTTCTGGTTAGTTGTTAGATCCTTTGGCACTGAATATTGCAACCGTGACATGGTGATGTTTGTCAGCCTAATGACAGAACTGACAACCTTCGTATGGCACACGACCAAGACCAACTGCCCTGCAGAGATGATGAATGTTATTGTGAACATGCCGCACCTGGTTTATATTTACCTTGAGCAGTTCAATGTGCTCGATAAGCTTCCGGAGAGCCATCACTTCCCACAAAGCCTGCGAGAGCTCCATCTATCTGCTGATGTCATTAAGCAAGACCCGATGCCAATCCTGGAGAAACTTCCCTGTCTTGTGGTGCTCGTGTTGCAGGGGTATGACAGGCATACCATGTGCTGCTCTGCCCAAAGGTTTCCTCGTCTGCAAGAGCTACAACTTTTTGAGTTTTCCATCGAGGAGTGGAGGATGGAGATTGGGGCAATGCCAAAGCTCTCCCACCTGACATTTGCATGGTGTAAGAAGATGAGCAAGCTCTCGGAGGGGTTGCTGCATCTTCCGTCCCTCACTTACCTGGACCTGAGCTATATGCCCCTGATCTCCGAAGATGACAACACGCTGAAGGAGCTGCGGGAGAAAGGATGTGAGGTGGAGTAATTGATCACGAGCACAGATGTGCTCGATATCCTATGCGTTCGGTGCTGCAAGGGGATCTGGGCCAATTCTTTATACGGTGGACTAAGAATTGCAGGTAAATGGGCATTGTGTGAGAATACGTGTATGCCAGACCTGGGAAGTGGGCCAGTTCAGGAACGGCCGTCAACCGGTAACGGGCTGAGCCGTGGCCCAGTTTTGCCTACGTCTATCTGATCCGTGGCTCTGATAAGTCGACTAGTCTCTTCCTTTGCCTAAAAAAAAAAAACTAGTCTCTTCTTCCCCAACTCGGCCGCCATGAGAGGAAGTGAGAGGGAGAACAGGGGCTCGACGCGCAAATGGAGCTCCTCATGTAGCAAGAGGTATGTCGGTCCGATGCATTTTTTTTGTCCACCGTAGCGTGCGATTTGAAGAGTGGAGCTCAGGCGGCTAGGTTTTCTATGCTTTCTCCGCCACAGATCCACTCTGATTGAGGAGGTCGGGGAGAGTATG
>chrUn_nlr_163_271163100-271208902:- 
TCCATCGTGAGCAACTTGGGTCAGGTGTTGGTGCAGGAGCTCCAGGAGATACGGGGCGTCGGCGACAAGGTCGTCCACCTGCGGGACGAACTGGCGACCATGAACGCCGCCCTTCGCATCATCTCTGAGGCGGATCAGGAATCCGTCGACCACCTCGTCCGGGAGTGGGAGAAGCAGGTGCTTGATCTCGCCTACGACGCTGAGGACTGCACCGACACCTACTCCCTCTGCATCACCCGCCCAACCCCACATCCACCAAGTGACGTCGCCCCTAATCACGGGCTCATCTTCTCCTGGGCCGGATACCTGCTTTCCCGCGCCAAGCGGATGGGCAGGTACCCGTACGAGAAGCTTGTGCTGCAGCGCACCCTCGCCGCTGACATCAAAGCCCTCTTGGCACGTACCACCGCCGTCAGCGAACGCCGCGTTCGCTATGGCATCGACCGGGCGGCGCTACCGAGAGCCGCCTGCTTTGCCCTAGCCTCGGCGGCATCCGTCTCCACGAATGCTCTCCGCCGTGTCGACGACCCTAATCAGTTTGTCGGCATCACGGAACAGGCCAATGCCTTGGCCAAGAAGATCAAGGCGGCGGTGATCCATGATCAGGATGACAAGATGAAAGCGCCCGTCCATGCTGAGGATGACCAGATCAAGGCGGATGATGAGGATGGCAACAGGCTCAAGGTGTTCTCCATTGTGGGCTTCGGAGGGCTAGGGAAGACAACCCTGGCCATGGAGCTGTGCCAGCGGCTGGATGCGGACTTCCCTTGCCAGGCGCTGGTGTCCGTGTCACAAGGGTTCCATGCCGAGAAGGACATGAAAGGACTGTTGGTACGGGTGCTCCAGCAGATCCCAAGGGAGAAATCAGATGATGAGCAAATACATGGGATGGATGTGGAAAAGTTGTACANNNNNNNNNNNNNNNNNNNNNNNNNNNNNNNNNNNNNNNNNNNNNNNNNNNNNNNNNNNNNNNNNNNNNNNNNNNNNNNNNNNNNNNNNNNNNNNNNNNNCCCCATGCCCCCGCGCCCCGAGCCGGAGGAGGAGGACCAGGAGGAGGACGAGGAGGAGGAGGAGACGACGACCGCCTCTACCTCAGCTCAGCTCTGCTGCGGCGTGGTCTTGTGCCGGCCCCGAGCCCTAGGGATCCGGCACGACCGCGGCTTCCTCCGGGTCCAAGGCGGCCGGCCGGCGCCGTGTACGCCCTCGACTGCAGGTGAGCCCCTCCCCTCCACTTTCTTCTTCTTCTTCTTCCTCTTGCCCTCAACCTCTGCTTGCTTCCTAATTGCCTCTGATCCTAGCCAGGTAAAATTAGAACTAATACATGTATGCTTGGTCTTTATTTACAAAGAAGTAAATCGCATGGTTATATATATCTGCTCTGTTTTGCTGCTGCTTCAGTCTGTTTTGTGTTGCATTGAGAGGCAGAAGTTTCTTTTCTTGGTCTGTCGCTTCAGTCTGCTTCAGTAAGCTTAGTTGCTGCAGGAAGTCAGAGTGATTATGACCATGCCCAAGGTTTGCCCCATGTGGCGTGAATTAAACTAGGATGAGGAGTGACAAATTGAAGTGAATTTGTTTGTGTTGTACTGTAGTCAAGAGGATCTGATTGTCTGTTTTCTTACACAACGAGTTACCCTTAATTGTAAAAAAAACAAGTTACCCTTGGTTCTGTTTGTGTTGTGTGCCTGTGTCATCTATTATTTTGTGTATGCTATTGAGCTTTACATCTATTAAGTTGTATCTTGAATTCTTGATAGAGATGCACTGGATTCACAAGTAGTTTTAGTGTTTTGTTCTAGATGACTCATCCAAGCAGTAAATTAGGATTAAGTTTTACTTACTAAACTGGATTTCTGTCAGCTTAAGACCATCTACAGTCCACTTAAGCTTTACCATTTGATAGTAGGTTATTTTCGGCCAATTTGCCAATTACATTATCCTTAAGCTTTAGAGCTTTCTGTGGCTTCTTTTCGGCAGCAACAACATGTGCTTGCAATCTACCAATTGCATCATCCTTCACCTTAAGAGCATCAACACTGTGCTGAAGGTTTTCAGCTGTCTGTACGTGTTGCGTTGCACTACCAGCAGCTTCTGCTCACGATCTTTCAAGCTCATGGTTTGTGTAGTTGCTTGTTTTTACTTTAGTTGTGGCTGCTTTCTTCTTGTATCATAAATGAAGTAAAAGAAAGCATTTCTGAGATCAAAGATGATTCCTCATTTCTACCGTTGCTATGTGCATGTGTGTGGCTTCGTTGTGTAATTTTCATTCAGTCAGTAGTTCCAGGGCTTGAAGTTGGTGCTACTGCCTGGATTTAAATTAGTTGCCAATTCACATGTCAACTACTGAACCCTCATGAATATTCATCCATTCTGGTAGTTCTCATCTCACAGCCATTCTGAAGCACTCGAACCACATTGTCTTGAAATATCCCATCACAATTTGTTTAAAAAATGTTTGTTTGCACATCATCTACTGCTTGCTTCATATTAAGCCTGAACCACACACCTGCTTAGCATATGATGGGGTCCAAAATCTGTATAACAGTTTAATTTTTTTGCATGGAAAGGTTCACCCAAATTGCCATTAAGAGAAACCAGAGCTCGCTACAAAGTCTCGAATACTAATCTTTATAAATGTGTGCTTTCTTTTCTATATTTTCTGACAGGTGGCACATATGTTTCTGATGCCATATTTGTTGGTTTTTTCTGGAGGGTGATGATGTCATGTCTCTACCGTAGATTAAAATAAATGGAAGTTTAAAAATATGAGAGAAGTTATCTTGACTAATTACATGTTTATGTAAAAAAGAATAGCAGGGATATTTTACAACTCCTGTGTGTGTAGTTGCTTGTTTTTACTGTAGTTGTGGCTGCTTCCTTCTTGTATCATAAAAATATCCCTGCTGCTGTATTTGTGATGATGTTGTACTTGTGATGATGCTACTTGTGATCTTCTGAAATGACCCATTGGCGACTTTATTACGCGGGGATAATGATTTTGCAGGTACCCCGAGAGGCCCTTGAGTTTGCCGGAATGTCGATTAACTTCCGTTTCGGCAAATTCGGGTACTCCATATGTCCTATTTTCAGCAAAGGTCATGCTGAAATTTTCTGTGAATTTTAGCATGACTTTGCTAAAAATAGGACATATGGGGTACTTGCGACTAATGCNNNNNNNNNNNNNNNNNNNNNNNNNNNNNNNNNNNNNNNNNNNNNNNNNNNNNNNNNNNNNNNNNNNNNNNNNNNNNNNNNNNNNNNNNNNNNNNNNNNNGCCACCACCAAATCTCTCTCGTCGGAGCTGCCCCTTGACAGCGGCTAGCCTCGTCGGACGCTTTCCTCGACGGTGGTGCGAGCCTCCCCGCGCGGCCTGGTTAGTCTCTCTCCCTCCCTCCCTCTCTCCCCCACTCATCCCCATGCCCCCACGGGGCGGCGACCTAGGGTTAGGAGCAGGAGCTCGCCGCCGCCGCCCCGTCATGCCACTGCTGCTGCTTCCTGTGGCCGCCTTTCCCGCGCGCTCCTGCGCGGATGCTGGGCCCCATGTGCTCGTGCGTTGCCGCCACCGCCGTCACGCGGCTGCTGCTTCTTGTTGCCAGTCTCCAGCCTGATGAAAATAGTGGATTTAGTTAAAACAACCCAGTGGGAATTAAGAATTCAAACATATAGCAAAGGCAGATTTCTCGCAAACTCTACCATCCAGTATCCTATGAATCAGACATTCGTGAACCCTAGTAGCATCTTCAGACATTCAGTAACTGAATTTGGGTTGTTCTGTTCGTCATGCAGTTCATATCTCCCCCGGATCGCTGCCAAAGGGCCTGCACTCGCTGGATCTGTCGTGGAACAAGATCGCCAACGTCGAGGGGCTTCGGGAACTGACGAAGCTTCACGTGCTCAACCTCAGCTACAACAGAATTTCGTGCATCGGCCACGGTAAGTCGCAGATGGTTCTGCTGGTGTGGTAATTGATTTACTTGTTTGGTTTGTTACCTGGAGCACCGTATCAGTGGTGCTAAACTGCTCTTGTTATCTGACTGGTTGGTGCGTTATGAGCCACTATGTTGTGTATGGCCTGCCTAAGAATTGGTTAAGTAGTAAGTTGTTTAGGCTTCGCCATTTCCACTCATTGTAGATAGATAGAGTTACACTTTTGTTACATTGTGTTATCTTTATGTAGAGTTGTAATGCTCCACTTCCACATTTTTTAGTTAGTTATCTTCCAGTAGTATTTCAAATTGAAGCCCTGAGCATGTTCTGTCATGAAAATAGAGTTTTGTCTCTCGTGTTCTGAATTTCCTCTTTTCCTCAAATTTTGCTTCACAATAGTATCTTTGTGGCTGTTGTTGATCATCTTTCAAGTTTATCTTTGTACTAGTATTTGAGCTCTTTCCATCATCTAATGTCATGTGGAACTCTTTTTACAGTTAAAATGACCATGATTTAATGTGTCCAGTAGTTGGGTTTTTAAGTCTGTTTACAGCTCTAGTACACTTCTCTTACACTTACTGAGGACTTGTATTTCTGCCTAGGTCGGCGTAAATTTGGTAGTCTCTGAGTTTTGTTAATCCTATGATCTGTCGCTCTGTCAGCCTTTGTAATTTGCACCTATGTTATGTAACACTACTTGATGATGTTAAACTGTAACTCCCTTTCCTTAGAACTGTAATTATTGTAGCAACAAATCCATTTTCATCTATATGTATAGCACACACAAGGAAATGATAGTTCTGTGTTTTTTGTGTTTGTTTTATACAGTCCTCTAGTAACTGAGCTACTATTGTGTTGTTGTTCCTATACTGTATTTGTTTCAGTGCACACTACCATGACTTAATGTTTACAATAGCTGTTTTCTTTGTATCCAATAGTCGGCGTATATTTTTCTTCAGAGGTAACTAGTTAAATGTTCAGTGTGTATGTCTGAACTTGAATGTTGCAATGCTGTTTTCTTCAGAGGCTACTGTCAAAAACTTGAGCTACTGTCTCGCAAAGATGATGATCATCTTGCTAGTTTGTTGGGTTTTGTCTCCGACCATTGTGTCGTGATGAATTTTCAGGTACCCCGAGAGGCCCTTGAGTTTGCCGGAATGTCGATTAACTTATGTTCCGGCAAATTCAGGTACTCCATATGTCCTATTTTCAGCAAAGGTCATGCTGAAATTTTCCGTGAATTTTAGCATGACTTTGCTAAAAATAGGGCATATGGGTGTCGGCGTTCTGGGAACGGGGGTCCCCAGACTTGCCTGCCTGCGGCCTATGGCGTGGCTCAAAGGAGGCCCAACACATCCCATCATCATCAACACAAGATCAAGACCCCCGCGAGGGGCCAAGCCTCGCGGGACGGACGACAAGGAGCTTCCTCAGGCACGGTCTCGTCAGGCTGGCTCACGAGGAGGCGGAGAGTTCAAGGCGGGGTACCTCGCGAGGTGCCCATGNNNNNNNNNNNNNNNNNNNNNNNNNNNNNNNNNNNNNNNNNNNNNNNNNNNNNNNNNNNNNNNNNNNNNNNNNNNNNNNNNNNNNNNNNNNNNNNNNNNNCATGTGGTGGGAGGCGTCACGAGAGATTGACGCAGCCTCGGTGGGACTTCCCTGGTGATTGTTGCGAGAAGCACAATTAGGCGGCTGGGTGAGACCGTGGGAGCGGGTGTTGGTTGCTTTTTTTTTTTTTTTTAGAATCTCACAAAGCTTTATTACTGAATCATAATGTTCATAGGTACAAAAAGAAGATCGCCGGATTGTCCTAGCCAAGTGTGTCGGCCAAACCCTAAAGATAACGCATGCTTTGCGAGATTATGGGCCTCCGTATTGGAGGTCCTATACTCATGAGTAAACGAACATGAAATAAAGGTAGTTGCTCTAGTCTTGATTTCCTCGACAATGGCTCCAAATTCTGCTGAACTTCCCTGTCTGATTGCATCTACCACCACCTTGCAATCGGAGGCAACAAGTAAATGGTTGATATAGAGATCTTCTGAAAATGCTAATGCCTCCCGAACAGCTAGTGCTTCTAGCACTTGGGGGTTGTGCAGTCCTCTGAAAACGAGAGCTGACGCTCCCATGAACAAGCCTCTCTCATCCCTGCAAACCACACCAACTGCGCCAAACGTACCTGGGCGTGACACGGCCGCGTCCACATTGAGTTTGTAGTAATCTGTTTGTGGTGGAATCCACGTACGGGGTCGTGGTACTGCTATCCCATGTGCTTCCTCCTTCTTCTTCTTCAAAAACTCTATGTCTGATAAGTAAGTTTTGATGAAGTTGTCAGTGGCAAACGGAGTCTGGTATATATCCTCATGTATAGCTTTCCGTCTTGCACTCCAAATCGCCCATAAAGTAACAATCATCAACTGAAATTGCTCCGGTGGAAGAGAGTCATTCATGGAAAAGAGCCACAGCCGTGCGTCAGGTTCTGAGGTTGCCCACATGTGCTCGACCATCTCAGCTTCTGAAAGTGCCCACACACACCTAGACACATTACACTCCAGCAAAGAATGCCGCCAGCTATCCTGCCCTCCGCATAGGGAGCAAGCACTCGTAGTGGCCATATGACGATGGTTTAGGACATCTCCCGTAGGGAGTGAGTGTTGCGCCAATCGCCAAGTGAAAAAGCGCAGTTTCGGTGGCACTGACATGTTCCATAGCGAGTTCCACCCCCTCATCTCATGTTCAGAGTTGGAAGGATCCTCCCTTTCCTCCAGCCATGCCTCGCGCCCAATCTTGATCTTGACAATCATCTTATAAGCTGACCGTACAGAAAAACGCCCCCTTGGATCATCATTCCATGCCCAGAAATCGTCCACACGCCGTGTACAGAGCGGTATTTGCAAGATCGCCTCCACATCAATGGGTATGAACACCTGTCTAAGCAAGTCCTCTCGCCACGCAGCTCTAGTGTGGTCGATCAGATCAGAAACCAGTTGCGGTGGGTCAGCAACTAAGGAGGCCACCGGCTTCATCATTCCGTCCCTTGGGATCCAACTATGTTGCCATATGTTCGTGGTAGTTCCATCACCAATACGCCGGATAGCTCCTTGGGTGATAATATCTCTCCCATCAAGTATAGATCGCCACACCTGAGAAGGATGTGGACCTAGTTGAGCTTCAAGGACTGTACATTGTGCAAAATATGATGCTTTAAGGATTTGTGCACTAAGAGAGGAGGGATCATTCAATAATCTCCAAATTTGCCGAGACAAAAGTGCCAAGTTGAAGATTTCTATATCCCGAAAGCCAAGTCCTCCCAAACTTTTTGGTCGGGTCATCAAATCCCAAGCTACCCAACATGGTTTCCTCTTGCCTCTCTTGCTCCCCCACCAAAATTGACGAATGAGTGACGTAATGCTTCCACAAAGGCCTCGAGGTAATCTGAAGCAAGACATCGAAAAAACTGGTAAAGCTTGAGCCACAGATTTTATGAGAACCTCCTTTCCTGCCACTGATAAAAGTTTCTCCATCCATCCCTTTATCCTTTCCCAAACTCTGTCTCGTAAATATTTGAAGGTGCCATTTTTGGACTGTCCAACATCGGTCGGCAGACCCAAATACTTTTCACTCAAAGACTCATTCTGCACATTAAGTATATTCTTTATCTCCACCCTAAGGGTCTCCGGGCATCCCTTACTGAAAAATATGGACGATTTATCATAGTTTACCCTTTGGCCCGAAGCCAAGCAATATGCATCAAGTAGGTTTGAAANNNNNNNNNNNNNNNNNNNNNNNNNNNNNNNNNNNNNNNNNNNNNNNNNNNNNNNNNNNNNNNNNNNNNNNNNNNNNNNNNNNNNNNNNNNNNNNNNNNNTGGCCGGCCTCGCAGCGCGACGCTGGACATCTTCGGCTGCGGCGGGAGGGGCATCGTCTTCGCCCCCTACGGTGACCCATGGCGCCAGATGCGCAAGGTCTGCACCATGGAGCTCCTCAGCTCCAAGCAGGTGAGGCGTATGGACGGTATCAGGCCAGACCAGGTGGGCAGCCTTCTCCATTATGTCGCAGACGCGGCATCCATGGGTGCCGTCGTCAACGTCAGCGAGAAGGTGATGGCGCTCAGCAACGACGTGGTGTCGCGGGCGGTGTTTGGCGGCAAGTTCCCGCAGCAGGAGGAGTACCTCTGGGAGCTGGATGAGGCGTTCGTGCTGCTAGGTGGTTTCTGCCTCGTCGACCTCTTCCCGTCATCGCGGCTGGTGCGGTGGCTGTGCAAGGGAGAGCGCCACATGAGGAGGAGCTATGGCCACATCCAACGTATCAACGCCGACGTCATCGAGGGGCATAAGGCAACGCGAGCTGCCACACAGGACGGTGCCTCCAGCACCGACGATGATGACTTGCTGGACGTGCTACTCAGGCTCCAGGAGAAGGACGCGTTCACATTCCCTATGACCACGGAGAGTATAGGTGCCGTCTTATTTGTGAGTAATTTTCTTTATGCTTCTTATTAATCTACCGATGTGATATCATATCTGCAAAGTTTTAATGCAAAAAAAGCTAGCTTCGTCATTTCATAAATCTGTTAGTCTCAACTTGTTTCATAGATTTATAAACGTAAATTGTTGTGTCTGAAATTGATTATTTGTTGCGTACTACTACATATGCAGAAATAATATATAAACATGCATACCACAACAATATTTTTCAGGACATATTTGCAGGTGCCACACAGACCACGGGAGTTGCCTTGGAGTGGGCAATGTCTGAGCTCGTCCGTCATCCCGAAGCCATGGCCAAAGCACAGATTGAGATCCGAGAGGTGCTAGGTCAAGGTCGAGCTGTGATTACTAATAGTGACCTCGCTGGACTCCATTACATGTGGATGATCATTTAGGAGGTTCTTAGACTGCATCCACCAGGTCCTTTGATCCCCCGTAGGGCCAGGGAAGACCGTAAAGTTATGGGTTTTGACATGCTTGAAGGCACCAATGTATACATTAACGCGTTTGCAGTTTCGAGGGATCCAAATTGTTGGGAAAGTCCTGAAGAGTTTAAGCCTGAAACGTTTGAGAACAATAACATGGATTACCATGGGACATACTTTGAATTCACCCCATTCGACTGGGTGTTGGTCGGAGGCAGTGCCCTGGGATACTATTCGGCACGTCAACTATGGAGATCGCCTTGGCAAATCTTCTCTACCACTTCGACTGGGTGCTTCCTGGCAAGGCAAACCCGGAATTTTTGGACATGACCGAGAAATATGGGATCATCGTAGGAAGAAAATATGACCTACAATTGATACCTATTTCCCATGGAGGTTTCCATGCCACATAGACATAGATGGACGTGCATTGCCACGTAGATATGTCTGTACTTTTGTTGATGTATACCAATATGTATCATTGCACCAATAAGAATAAAAGAACCTCGTTGAACTTGCAATATATTATGGTGGATGACACAAACTATTGATTGTACCAAAACACGAAGTTTGCACTTTTTAAATTGCCCCTGGTGACGATGGGTTAGTTACTGTATTGATGCATGTTGTATGGACCAAATTTCAAACTAATTTCATGGTCTGATATCCTCCGTGTAAAATGCAAAGACTGACCTATAATTTCTTCTTATTTGTTTCTTTTGGGTCCTTTTGGAAGATGTACTGCTAGGTTTATCAAATTAGATCCGGTTCCTTTGGACTGACTTTGCTAACAGTAATGGCCTCGCCCAAGCATTCATGGGTGCGTCAAACGTGCAAGCAGCACTAGGTTACTGACTTGGCATGCTGTAGGCCAAATGTAGCTTGATGTTTTTCTACTCTCTGAGCTTTTGCACTGTTCACATCTGGTTTAGTCTATTGACCAACATTTTCTCATAAAATAAACTGTTTTTTTGTTATGAATCAAAAGGAAATGTGCGCCCTACTCATAAGATTTCACAGAAAAACAATTATCTCAGTCACTCATTTTCTGAAAGGACTACGGTAATTGCATAGACCCAACACTTGTTTTCTCTCTCTCTCTCTCTCTCTCNNNNNNNNNNNNNNNNNNNNNNNNNNNNNNNNNNNNNNNNNNNNNNNNNNNNNNNNNNNNNNNNNNNNNNNNNNNNNNNNNNNNNNNNNNNNNNNNNNNNCGAGAGATTATGTTGCTTATAGACATTAGCCCCCCTGGTAGGGACAAACGTACCTTTCTGCAGATGCTCTATGATCCGGGCAATCTCATTTGGCCGTAAATTGAAGAAAAACCATCGGCTATATGCCTTATTCTCCTTGTTTTCGCCGGATGGCATGCTGTGACTCATGCACGTGAAAGCCAAAAACTAAAGGGCATTCCTGGCATCGGTCAATATATATGTGGAAACGATATCTCCACTATAGAGGACAAGAAATTTTGGGGCAGTCAAGCAAAAAGCGCACGAGAAAATGAAGTACTTTCAAGGACTACCATAGAATGGACAGATGCTCACTAAGACGGTCATAAGTTTTTCATTAGGAGTCTGTGTTGGACCCATAAGTACTCAAACTGCTCGCGGCAAGCATGCGAATCCAAAAATCATACTCCCCGCTTGCGCCAGGAGGCCCAGAGTACCCTCAAATTCAGCCTTAAGCAGGACTTTTTGGCCCTGAAAGTCAAAGAACATCATTCGTTGCTGTTTTTACACAAGTTTCTGAACCCATTGGCACTTCCTTTTGAAGGAAATTCGAGAGATTATGTTGCTTATAGACATTAGCCCCCCTGGTAGGGACAAACGTACCTTTCTGCAGATGCTCTATGATCCGGGCAATCTCATTTGGCAGTAAATTGAAGAAAATCAAGCGACTATATGCCTTATTCTCCTTGTTTTCACCGGACGGCATGTTGTAACTCATGCACGTGAAAGCCAAGAACTAAAGGGCATTCCTAGCATCGGTCAATAAATATGTGGAAATGATATCTCCACTATAGAGGACAAGAAATATTGGGTCAATCAGGTAAAACGCACACGAGAAAATGAAGTACTTTCAAGGACTGCCATAGAATGGACAGATGCTTACTAAGACGGTCATAATTTTTTCATTAGGAGTCCTTGTCGGACCCATAAGTACTCAAACTGCTCGCGGCGAGTGCGCGAATCCAAAAAAATTATTCCTGCTTGCGCCAGGAGGCCCGTAGTACCCTCAAATTCAGCCTTAAGCAGTACTTTTTTGCCTTGAAAGTCAAAGAACATCATTCGTCGCTGTTTTTACACAAGTTTCTGAACCCATTGGCACTTCCTTTTGAAGGAAATTCGAGAGATTATGTGGCTTGTAGACATTAGCCCCCCTGGTAGGGACAAACGTGCCTTTCTACAGATGCTCTATTTTCCGGGCAATCTCATTTGGTCGTAGATTGTAGAAAATCCAGCGGCTATATGCCTTATTCTCCTTGTTTTCACCGGATGGCATGCTGTAACTCATGCATGTGAAAGCCAAGAACAAAAGGGCATTCCTGGCATCGGTCAATATATATGTGGAAACGATATCTCCACTATAGAGGACAAGAAATTTTGGGGCAGTTAGGCAAAAAGCGCACAAGAAAATGAAGTACTTTCAAGGACTGCCATAGAATGGATAGATGCTCACTAAGACGGTCATAATTTTTTCATTAGGAGTCCGTGTCGGACCCATAAGTACTCAAACTGCTCGCGGCGAGCGCGCGAATCCAAAAATCATACTCCCCGCTTGCGCCAGGAGGCCTGGAGTACCCTCAAATTCAGCCTTAAGCAGGACTTTTTGGCCCTAAAAGTCAAAGAAGATCATTCATCGCTGTTTTCAGACAAGTTTCTGAACCCATTGGCACTTCCTTTTGAAGGAAATACGAGAGATTATGTTGCTTATAGACATTAGCCCCCCTGGTAGGGACAAACGTACCTTTCTGCAGATGCTCTATGATCCGGGCAATCTCATTTGGCCGTAAATTGAAGAAAAACCATCGGCTATATGCCTTATTCTCCTTGTTTTCACCGGATGGCATGTTGTGACTCATGCATGTGAAAGCCAAAAACTAAAGGGCATTCCTGGCATCGGTCAATATATATGTGGAAACGATATCTCCACTATAGAGGACAAGAAATTTTGGGGCAGTCAGGCAAAAAGCGCACGAGAAAATGAAGTACTTTCAAGGACTACCATAGAATGGACAGATGCTCACTAAGACGGTCATAAGTTTTTCATTAGGAGTCTGTGTCGGACCCATAAGTACTCAAACTGCTCGTGGCAAGCGTGCGAATCCAAAAATCATACTCCCCGCTTGCGCCAGGAGGCCCAGAGTACNNNNNNNNNNNNNNNNNNNNNNNNNNNNNNNNNNNNNNNNNNNNNNNNNNNNNNNNNNNNNNNNNNNNNNNNNNNNNNNNNNNNNNNNNNNNNNNNNNNNCAAGTAGCAACAGCAAATCCATGGAGTGACACGGCTATAACCTTCAACGCCAGCGACGAACCTAAATTCCGAACAGCTAGAGCACCAGCCGCATTGGTCCTCAGTCCGATAGTGGACGACTTTCGCCTTACCAAGGTACTCATGGATGGCGGCAGCGGATTAAACCTCATCTACAAGGAAACCCTTCAAAAAATGGATATTAACTGGAGCCGCATCGAGCGAAGCAGCACAACCTTCAGAGGGATAATCCCTAGTCGAGAAGTACGCTGCACAGGAAAAATCACACTAGACGTAGTGTTCGGCTCACCGGACAATTACAGGTCCGAGGAGGTCACGTTCCAAGTGGCCCCATTCGGCAGCGGATATCACGCTTTGTTAGGGCGAGAGGCATTCCCAATCTTCCAAGCTATACCCCACTACGGGTACATGAAGCTCAAAATGCCCGGACCCAATGGGATAATCACTCTTGCAAGTGATCCAGATACAGCACTCCGCGCTGAAAATAAGACAGCCGCACTGGCCCTAAAGGCATTGTCCGAAGCCCTAGCGGCAGAGGAACTAGCTACGCTGCGCTCCACGGTGGATAGGGACGATGTGATACTCGATAAGAGGTCCAAGTCCACCTCTTTTAAACCAGCAGACGAAATAGTCAAATTTTAGGTCCATCCAACGGACCCCACAAAGACGGCCTCCATTGGGGCACAATTAAGTCCTGATGTCGAAGCCGCACTACGAGAATTCCTTCGGCAAAATTGTGACACTTTTGCCTAGAACCCTTCAGATATGCCAGGAATCCCACGCAGGCTGGCAGAGCACAGCCTAAACATCCTAAAAGGATTCAAGCCGGTCAAACAAGCTCTTCGGCGATTTTCCGAACCCAAAAGCCAGGCAATGGGAGAAGAGCTAGCCAAACTCTTAGAAGTCGGATTCATCAGAGATATAAAACATCCGAACTGGCTAGCCAATCTAGTAATGGTACCAAAAAAGGACAAATCCTGGCGCCTCTGCGTCGATTTTAAAGACCTTAACAAGGCCTGTCCAAAGGACCCTTTCCCCCTCCCTCGCATCGACCAAATCATCGATGCTACCGCAGGGCACGATTCATTTTGCTTCCTCGACGCATACTCCGGATACCACCAAATCAAGATGGCGGAGAAAGACCAGGCTGCAACGGCATTCATTACTCCATATGGGCCATTCTGCTTCAACACAATGCCCTTCGGACTCAAAAACGCCGGCGCAACATATCAGCGCATGATCCAAACATGTCTGGCTACCCAGATAGGCAAAACAGTAGAGGCATACGTAGACGAGGTGGTCGTCAAGACCAAACACGTCGAAAATCTAGTAGAAGATTTGAGGGTGACATTCGACAACCTCCGAGCATATGACATTAAGCTCAATGCGGAAAAATGCGTCTTCGGCGTACCAAAATCCAGTAGAGGAATTGAAGCAAACCCGGCCAAAACCCGGCCCATGATTTTTTCCAGGGTAAAAGTCCTCATATAGCAGAAGCTGGACACGGGAGGGCCACCAGGCGGCCCAGGAGACAGGGGGCGCGCCCAGTAGGAGGGGGCGCCCCCCACCCTCCTAGCCAGGGTGTGGGCCCCTCATGTAATTATTTCGCTCAATAATTCTTAATAAATCCAAAAATATGTTTCATGTAATTTCAGAACTTTTGGAGCAGTGCAGAATAGGTTTCCAATGTTTTGCTCCTTTTCCAGCCAGAATTCCAGCTGCCGGCATCCCCCCTCTTCATGGTAAACCTTGTAAAATTAGAGAGATAGCCATAAGTTTTGAGATATAATGTGTATTAACAACCCATAATGCAATAAATATTGATATAAAAGCATGATGCAAAATGGACGTATCAGCCCGCATACGCATCGGCCGTTCCCCCCGTCTTGGAGCTGCCGCCGGAACAAGTGGTCCTCAGCCAGGACGGCGATCAAGACGACACTCCGGGTTCGCACGTCGTCGGAAGCGGCGGCAGCGGCGGCTGCGAGGGAGGCCACCGAGATAGCGGCCACAGTCAAAGCCGTCGAGGCCATGGCGGAAGAGGAGGGCACGATGGCACCGGCGGAGGATGAGGAGGCGGCGCCGACAATGGTGGAGCAGCAGGATGATGGCCCCGTCGACTGGGATGACAGTAGCAGTGNNNNNNNNNNNNNNNNNNNNNNNNNNNNNNNNNNNNNNNNNNNNNNNNNNNNNNNNNNNNNNNNNNNNNNNNNNNNNNNNNNNNNNNNNNNNNNNNNNNNCTCCTCCTACGACACCGACGCGCCGGCCCTCAACGCCGCCGTCTTCGACTCGCTGGTCGCCACCGCCTACCCCCACCACTACTAGGGAAATGCCAATACACAGAAATTTAGCAACAGCGCGGGTCAAAAAAGAGCACTAGTGCTAGATAGCAGTAGCGATTGAGGAAAACCGCGCTACAGATACAATCTTAGCAGTAGCGCGTGTAGTGCCAAAAGCGCTACTACTAATATTCCTGTTGGTGGAATGATAGGATATGCATAGCAGTAGCGGGCTTGGAAGAAGCGCGCTACCGCTAGGGCATAAGTAGTAGCGCGTTTCCTACGAAGAGCGCTACTACTAATGGAAATAAAATAAGATGAAAAACAAATAGAAAAGTAAATGAAAATGAAAGAAATAGAAAAAGGAGAAAGGAAAAAATAAAATGTAAAGCATAATAATTGAAAGAGCGAAAAAACGGAGGAAGGCATAGCAGTAGCATGTGTTTGTAAGAGGCGCTATAGCTAACATAGCTGCAGCACGTGTCCTAGACCCCCGCTATAGAAACAGAAAAGAAAATTAAAAAATGGAAGAAAATTACATAGCTATAACAGCAGCGCGTTTTGTAAAAACCGCTATAGCTATCTTAGCTATAGCGCGTTTTACGAAACGCGCTACCGCTAAATTTGACTTAACCAAAAAACCGTTTCCCCCCGGCCACCACTTCTCCCCCAAATCCCTCGACCACCCCGCGCCACCGTCTCCCCGATTCGCCGTCGCCCCACTTTGCCGCTGTCTCCTGCCGATGTCGACGCCACCAGAGCCGTGCGCCGTCGACGCCACCGGAGCCGCCCCCAACGCCACGGAGCCGTGCGGCCTCATCAACGCCACCGGAGCCACCGTCGATGCCACCGGATCCTCCCTCGCCACAACTGCCTCCCTCGCCATCACTGGAGACGCCCCTGCCTCCCTCGCCACCACTGCCTCCCTCGCCACCACCGGAGCCATCCTCTGTAAGCCCCCACCCCTCCTCTCTCTCATGCATAGGTTAACTAGTTTAATTAGCTTAATTATCTAGGTTAGGGCAAAATTTTAGTTAGGGCTTTGACAGAGAAGTAGTTAGGTTAACTAGTTTAATTAGGTTAATTATCTAGGTTAGTGCAAAAATTAGTTAGGGCTTTGACAGAGAACTAGTACTAGTCAGGTTAACTAGTTTAATTAGGTTAATTTTCGAGGTTAATTAGTGCAAAAATTTATTTAGGGCTTTGACAGAGAACTAGCTGCGTGAACTAGTTTAATTAGGTTAATTATGTAGGTAAACTAGATTAACTAACTAGGTTAAATAGGCAGGTTAATTAGGTTTGTTGGATTAACAAGCTAGGTTAAGTAGGTTGGCTAGGTTAGAGGAAAATTTTATTTTAGAGCATTAGGTTAGAAGGGTTAGAGAAATGGAGTTCCTTTGCAATTTAATTGGGTTCTGTCCTAGGCAGAGAAGGGTTAGAGATAATAATGTCTGTTTGTGTGAGAGAGAGGAATAGCTAGATCAACATAATTTGGGTTTTGTCCTAGGCAGAGAAGTGTTTAGTGAAGGAAAAGAATTTAGGCTAATTTTATTTTAAAGATGATCCCTTCCTAGACTTTTATTGTTGATTATATCTTTTCATTGAAGTGGTCATGATATATCTTTTCATTGAAGTGGTTCGATTGTGCCCAAGTGGCTTTGTTGTTTCAAGGGAATGATGCTGAGTGGCCTATGTTTTGCCGGAATGTTGATTCATTTCTGTTCCGGCAAATTTCAGGTTCTCGATTTGTCCACTTTTTAGCAATGGTCATGCCGATATTTTCCGTGAATTTCGGCATGACTTGTGCTACAAACTAGGACATATCGAGTGCCCGGGATTTGCCGTACCAGGAAGGAGTCAACATTCCTGCAAAATAATAAGCCTTTTTTATGTCATTATTCATTTTATTAGGTCTAGAATTAATTGACTAGATTTAATCATAGGAAACATGGCTAGCAACGATGAAGGACAGGGTTCTGGTGATTGCGTCGACGTCTACCGGGCGGCAGACGAATTTTTTAGCCTTACCGACGATCAACCGATGTTGTTGCTAGGCCCACCGATGGCATCAGGGACTGAGACCGACACGCAGACCGGTGCTGAGACTGAGACCAGCCCTNNNNNNNNNNNNNNNNNNNNNNNNNNNNNNNNNNNNNNNNNNNNNNNNNNNNNNNNNNNNNNNNNNNNNNNNNNNNNNNNNNNNNNNNNNNNNNNNNNNNTACCAACCCATCAACCCCAGCCAAGAGAGACCTGAGTCAAGTCACTTGTTATAATTGTCAGAAGACCGGACATTATGCCAATGAATGTCCTAAAGCCCAAAATGGAAATGGCAATGGAAGCTCTGAGAAGAAGCCGAACCCTTTCAACAGGGGACAAGTGAACCACATTAACGTGGAGGAGGTTGAATCCCAGCAAGATGCAGTAATAGGTAAGTTTTTGGTTAAGTCATTTACTGCAATCGTTCTTTTTGATACTGGTGCATCGCATTCATACATTTCAAGGGGATTCGTGGATAAGTATAAATTGCCCACCAAGGTTCTTAGAACACCTATGTTAGTAAGCTCACCAGGAGCGGAGTATATGGCCAGTAAAGGATGTTTTCAAGTGCCATTGAGTATAGGTAGGCATGTGTTTCCCTCGGATTTAATCATTTTGGAATCACAAGGTTTGGATGTAATTCTAGGTATGGATTGGCTATCGATGTATGGAGGAAACATCGATTGCGCCAGTAAGTCGATTTTGCTTACCACCCCAGAAGGAAGAAGGATCAAGTATGTGTCACGGCATGAGCCGAAGAGGACACAAGTAAATTCCCTATCAGGAGTTGTACAGGAGGAAGTACCAGTGGTAAAGGATTTTCTGGATGTATTTCCAGAAGAATTGCCCGGCATGCCACCGGATAGAGACATTGAGTTGTTGATTGAGCTTTTGCCAGGCACATGACCAATATCAAAGAGACCGTATAGAATGCCTGCAAAGGATTTGGAGGAGATTAAGAAGCAGATTAAGGAGTTACTAGATAAGGGATATATTCGCCCAAGTTCGTCACCTTGGGGATCACCAGTACTTCTAGTGGAAAATAAGGATGGATCGTTAAGGATGGTTGTTGATTATCGAGGATTGAATGAAGTGACTATCAAGAATAAGTACCCACTACCGATGGTCAATGATTTATTTGAATAATTGCAAGGAGCTAAGGTATTTTCCAAGATTAATTTGCGATCAGGATACCACCAGTTGAAGATTCGAGAGCAGGACATACCTAAGACAACTTTTACCACAAGGTATGGGCTGTATGAGTATACCATTATGTCATTTGGTCTGACTAACGCACCTGCTTATTTTATGAACATGATGAAGAAAGTGTTTATGGAGTTTTTGGATAAGTTCGTCGTAGTATTCATTGATGATATTCTGGTTTACTAGAAGAATGAAGAATAACATAAAGAACATTTGCGTTTGGTACTTGGTAAGCTCAGAGAACATCAGTTATACGACAAGTTTCGCAAATGTGAGTTTTGGTTGAAGGAAGTTGGATTCCTCGGACATGTTATATCCGGAGAAGGAATAGCAGTAGATCCCACCAAAGTTGTCACTGTGACAAATTGGGAAGCTCCAACAACATTTGGAGAGATTCGGAGTTTTCTTGGACTCACAGGATAGTACCGGAGATTCATTGAAAATTTCTCGAAGATTGCAAAACCTATGATGGAGTTGTTGAAGAAGGATACCAAGTTCAAATGGACTGAGGAATGTGAGGCCAGTTTCCAGGAGTTGAAGAAACATTTGGTTACATCACCAGTGTTGATTCTGCCAGATCAGTGCAAGGATTATGAAGTATATTGCGACGCTTCACGTCGAGGACTTGGACCAGTGCTTATGCAGGAGGGAAGAGTTGTTTCATATGCCTCACGACAGCTTAAGCCCCATGAATTGAATTATGCTACACACGACTTGGAGTTAGCAGCCGTAGTGCATGCATTAAAGACGTGGAGACATTTTCTCATCGGAAACCATTGTGAGTTGTACACGGACCACAAGAGTTTGAAGTACATCTTCACGCAGAAGGAGTTGAATCTCAGGCAAAGAAGATGGTTGGAGCTCATCAAGGATTATGACATGAGATTGCATTATCACCCCGGAAAGGCTAACGTAGTAGCCTATGCGTTGATCCGCAAGAGCCATGTCAACACACTAATGACCGGAGAGTTACCAAAGGAGTTAGCCGAGGATCTTCATGAGCTATGTTTGGAGATAGTTCCAAGAGGCTATGTAGCAGCATTGGAGATTCAGTCTACTCTGATGGATAAGATTAGAGAAGCTCAGAAGACCGACAAGGAGATTGCCCCTATTAAAGAGAAAATGAGCAAGGGAAAANNNNNNNNNNNNNNNNNNNNNNNNNNNNNNNNNNNNNNNNNNNNNNNNNNNNNNNNNNNNNNNNNNNNNNNNNNNNNNNNNNNNNNNNNNNNNNNNNNNNTACCAACCCATCAACCCCAGCCAAGAGAGACCTGAGTCAAGTCACTTGTTATAATTGTCAGAAGACCGGACATTATGCCAATGAATGTCCTAAAGCCCAAAATGGAAATGGCAATGGAAGCTCTGAGAAGAAGCCGAACCCTTTCAACAGGGGACAAGTGAACCACATTAACGTGGAGGAGGTTGAATCCCAGCAAGATGCAGTAATAGGTAAGTTTTTGGTTAAGTCATTTACTGCAATCGTTCTTTTTGATACTGGTGCATCGCATTCATACATTTCAAGGGGATTCGTGGATAAGTATAAATTGCCCACCAAGGTTCTTAGAACACCTATGTTAGTAAGCTCACCAGGAGCGGAGTATATGGCCAGTAAAGGATGTTTTCAAGTGCCATTGAGTATAGGTAGGCATGTGTTTCCCTCGGATTTAATCATTTTGGAATCACAAGGTTTGGATGCAATTCTGGGTATGGATTGGCTATCGATGTATGGAGGAAACATCGATTGCGCCAGTAAGTCGATTTTGCTTACCACCCCAGAAGGAAGAAGGATCAAGTATGTGTCACGGCATGAGCCGAAGAGGACACAAGTAAATTCCCTATCAGGAGTTGTACAGGAGGAAGTACCAGTGGTAAAGGATTTTCTGGATGTATTTCCAGAAGAATTGCCCGGCATGCCACCGGATAGAGACATTGAGTTGTTGATTGAGCTTTTGCCAGGCACATGACCAATATCAAAGAGACCGTATAGAATGCCTGCAAAGGATTTGGAGGAGATTAAGAAGCAGATTAAGGAGTTACTAGATAAGGGATATATTCGCCCAAGTTCGTCACCTTGGGGATCACCAGTACTTCTAGTGGAAAATAAGGATGGATCGTTAAGGATGGTTGTTGATTATCGAGGATTGAATGAAGTGACTATCAAGAATAAGTACCCACTACCGATGGTCAATGATTTATTTGAATAATTGCAAGGAGCTAAGGTATTTTCCAAGATTAATTTGCGATCAGGATACCACCAGTTGAAGATTCGAGAGCAGGACATACCTAAGACAACTTTTACCACAAGGTATGGGCTGTATGAGTATACCATTATGTCATTTGGTCTGACTAACGCACCTGCTTATTTTATGAACATGATGAAGAAAGTGTTTATGGAGTTTTTGGATAAGTTCGTCGTAGTATTCATTGATGATATTCTGGTTTACTAGAAGAATGAAGAATAACATAAAGAACATTTGCGTTTGGTACTTGGTAAGCTCAGAGAACATCAGTTATACGACAAGTTTCGCAAATGTGAGTTTTGGTTGAAGGAAGTTGGATTCCTCGGACATGTTATATCCGGAGAAGGAATAGCAGTAGATCCCACCAAAGTTGTCACTGTGACAAATTGGGAAGCTCCAACAACATTTGGAGAGATTCGGAGTTTTCTTGGACTCACAGGATAGTACCGGAGATTCATTGAAAATTTCTCGAAGATTGCAAAACCTATGATGGAGTTGTTGAAGAAGGATACCAAGTTCAAATGGACTGAGGAATGTGAGGCCAGTTTCCAGGAGTTGAAGAAACATTTGGTTACATCACCAGTGTTGATTCTGCCAGATCAGTGCAAGGATTATGAAGTATATTGCGACGCTTCACGTCGAGGACTTGGACCAGTGCTTATGCAGGAGGGAAGAGTTGTTTCATATGCCTCACGACAGCTTAAGCCCCATGAATTGAATTATGCTACACACGACTTGGAGTTAGCAGCCGTAGTGCATGCATTAAAGACGTGGAGACATTTTCTCATCGGAAACCATTGTGAGTTGTACACGGACCACAAGAGTTTGAAGTACATCTTCACGCAGAAGGAGTTGAATCTCAGGCAAAGAAGATGGTTGGAGCTCATCAAGGATTATGACATGAGATTGCATTATCACCCCGGAAAGGCTAACGTAGTAGCCTATGCGTTGATCCGCAAGAGCCATGTCAACACACTAATGACCGGAGAGTTACCAAAGGAGTTAGCCGAGGATCTTCATGAGCTATGTTTGGAGATAGTTCCAAGAGGCTATGTAGCAGCATTGGAGATTCAGTCTACTCTGATGGATAAGATTAGAGAAGCTCAGAAGACCGACAAGGAGATTGCCCCTATTAAAGAGAAAATGAGCAAGGGAAAANNNNNNNNNNNNNNNNNNNNNNNNNNNNNNNNNNNNNNNNNNNNNNNNNNNNNNNNNNNNNNNNNNNNNNNNNNNNNNNNNNNNNNNNNNNNNNNNNNNNACCTTGTCTCTTTTGTTAGCCACATTTCAGATTAAGCAACGCCGAGGACGGCTTTATTTTCAAGAAGGGGAGGATGATGAGGACATGACTACCTTGGATATGACCAAAAATATTGCATATATGCATATTTGTCAGGTGATTTCTAGTGCAAACTATTCAATAATCTATTTATGTTATCCAGAACAAAAATACTTCACACACTTTTGTGTTTTGTCTAATTGCAGGTGTATGGGACATTTGTACAATCCACATATGAAGATAAGGAAGAAAGAGATGTTTATTTGCTGTCCAAAAAGTTCTCTCACGTCACTTTTGGCCCAAGAGAAGATAGAGTCCAAGTCTCTCACGTTCTGGATTCAGATTCGGACTGCACAGACACACCTGACTCAAAACGCACACAAGTTTTTCATACGGACTCCGAATTGGGTGATTCTTTTTTTATTGGAAACTAGATTTCGCGCACTTTCCAACCCAATTTAAATCACCTTCAAATTCATCCGGAGCGTTGAGTTGTGGACGAAACAATCTGATGCTGCAGGAGAATCCGAGTCAAACTACAAGTCCAAAGGTGTTACATCACCTCCACTTGGGCCCATTGGCCTTGTACGACCTAGATTTAGTTTTAGGCTGCCTTGGGACGTCCTCCCACCTCCTTGGCCGCCACCCCTTGCTCCTATATAAGTAGATCCATCTAGTAGCTTTTCCTTGGGATTTGTTTAGTTAAAAGTTAGCCATTGCAACTTCGTGTACTTCGTTTGTGTCCAACGACCAGACCAAGACCGCTTACGGATCCCCACCTTTATCAATACCTCATATATACTCGCAATATTCAGATTGCTTTTATCATATTCTTGCATGTTCTTCGATTGCTTGCAGGAATAGACCTTCGTGGTCAGGTTGATTGTGCTCCGGTGTGGTCAATAACCTCTCAGAGTTGGTTTAGCGATTGCTAAGGCGCAACGTCGTGCACGTTTATAGTCGGATCGTCAAAGTCATCTTCACCAAATCGATAGTTATCATCTCATCGAAAGATCGGGACACCCCGCGATGATGAGGACATGACTACCTTGGATATGACCAAAAATATTGCATATATGCATATTTGTCAGGTGATTTCTAGTGCAAACTATTCAATAATCTATTTATGTTATCCAGAACAAAAATACTTCACGCATTTTTGTGTTTTGTCTAATTGCAGGTGTATGGGACATTTGTACAATCCACATATGAAGATAAGGAAGAAAGAGATGTTTATTTGCTGTCCAAAAAGTTCTCTCACGTCACTTTTGGCCCAAGAGAAGATAGAGTCCAAGTCTCTCACGTTCTGGATTCAGATTCGGACTGCACAGACACACCTGACTCAAAACGCACACAAGTTTTTCATACGGACTCCGAATTGGGTGATTCTTTTTTTGTTGGAAACTAGATTTCGCGCACTTTCCAACCCAATTGAAATCACCTTCAAATTCGTTCGGAGCGTTGAGTTGTGGACGAAACAATCTGATGCTGCAGCAGAATCCGAGTCAAACTACAAGTCCAAAGGTGTTACATCACCTCCACTTGGGCCCATTGGCCTTGTACGACCTAGATTTAGTTTTAGGCTGCCTTGGGACGTCCTCCCACCTCCTTGGCCGCCACCCCTTGCTCCTATATAAGTAGATCCATCTAGTAGCTTTTCCTTGGGATTTGTTTAGTTAAAAGTTAGCCATTGCAACTGATGAGGACATCAATACAATTGTTACACCCACAGCCCCTGCTGCTATACATACTGGACCAATTACTAGAGCTCGTGCACGCCAACTAAATTACCAGGTACTTTCGTTTCTTGGTAATGATTCTAATGTTCATGAGAATATGATGCTGCCTAAATTGGATACATTTGTTTTGCTTACAAATGAAGGGCCTAGCTTGGAGAAGGATGAACATTGGAGCAAGAACAAGCATGGAGATGATGGCATGCGCAAGGGGAACAAGAACGGAGTTACAAGTGATGATTTCAGGACTTTGAAGCCACCATAATGGGTGCATGAAGCCTTGGACGAAATATACAAGATGCCACTTCATAAATTTCGTCCCGAGGCTATTTTAGGTGCTGCGTCACCTTATTATTGGGCCAGGCCCATGTAATTTCGAAATACATAAGTATAGGCTATTTTTANNNNNNNNNNNNNNNNNNNNNNNNNNNNNNNNNNNNNNNNNNNNNNNNNNNNNNNNNNNNNNNNNNNNNNNNNNNNNNNNNNNNNNNNNNNNNNNNNNNNTTGGGGCTGCGACGCTTATGTGAAAAAGTTTCAGGATTAAGCTCGAACCCAAAGCGGATAAAGTACATCTTCATAGGACACCCAAAACAGTTGCGTATACCTCCTAATTCAGATCCGAAAGCAATATGAATTGTTTCTAGAATCAGGTCCTTTCTCGAGGAAAAGTTTCTCTCGAAAGAATTGAGTGGGAGGATGGTGGAAACTTGATGAGGTTATTGAACCGTCACTTCAACAAGTGTGTAGTAGGGCACAGGAAGTTGTTCCTGTGGCACGTACACCAATTGAAGTGGAAGCTTATGATATTGATCATGAAACTTCGGATCAAGTCACTACCAAACCTCGTGGGATGACAAGGATGCGTACTACTTCAGAGTGGTACGTAATCCTGTCTTGGAAGTCATGTTGCTAGACAACAATGAACCTACGAGCTATGGAGAAGCGATGGTGGGCCCGGATTCCGATAAATGGCTCAAGGCCATAAAACCCGAGAGAGGATCCATGTATGAAAACAAAGTGTAGACTTTGGAAGAACTACTTGATGGTCGTAAGGCTGTTAGGTACATATGGATTTTGAAAGGAAGACAGACAATGATGGTAAGTGTCACCATTGAGAAAGCTCGACTTGTCGTTAAGATGTTTTTCGACAAGTTCAAGGAGTTGACTACGATGAGACTTTCTCACTCGTAGCGATGCTAGAGTCTGTTGGAATTATATTAGCAATTACTGCATTATTTATGAAATCTTGCAGATAGGATGTCAAAAACATTGTTTCCTCGACGATTCTTGAAGAAAGGTTGTATGTGATACAACCGGAAGGTTTTGTCTATCCTGAAATATGCTAATAAGTATGCAAAGCTCCAGCAATCCTTCTGAGGACTGGAGTGAGCATCTCGGAGTTGGAATGTACGCTTTGATGATGATCAAAGATTTTGTGTGTATACAAAGTTTATGAGAAACTTGTATTTCCAAAGAAGTGAGTGGGAGCACTATAGAATTTCTGATGAGTATATGTTGTTGACATATTAATGATCAGAAATGACGTAGAATTTCTGGAAAGCATATAGGGTTATTTGGAAAGTGTTTTCAATGGAAAACCTGGATTAAGCTACTTGAACATTGAGCATCAAGATCTATAAGGATAGATCAAAACGCTTAATAGTACTTTCAAATGAGCACATGCCTTGACGTGATCTTGAAGGTGTTCAAGATGGATCAGTCAAAGAAGGAGTTCTTGCCTGAGTTGTAAAGTATGAAGTTAAGACTTAAAGCTCGACCATGGCAGAATAGAGAGAAAGGAACGAAGGTCGTCCCCTATGCTTAAGACATAGGCTCTACAGTATGCTATGCTGTGTACCGCACCTGAAGTGTGCTTTACCATGAGTCAGTCAAGGGGTACAAGAGTGATCCAAGAATGGATCATAGGACAGCGGTCAAAGTTATCCTTAGTAACTAGTGGACTAAGGAATTTTCTCAATTATGGAGGTGGTAAAAGAGTTCGTCGTAAAGGGTTGCGTCGATGCAAGCTTAACACCTATCCGGATAGCTCTGAGTAGAGATACCGGATACGTATAATGGAGCAACAATTTAGAATAGCTCCAAGTACAATAGTTATTTCGAATAGCTCCAAATAGAACGTGGTAGCTGCATCTAGGAGATGACATAGAGATTTGTAAAGCACACACGGATCTGAAAGGTTCAGACCCGTTGACTATAACCTCTCTCACAAGCATAACATGATCAAACCCAGAACTCATCGAGTGTTAATCACATGGTAAATGTGAACTAGATTATTGACTCTAGTAAACTCTTTGGGTGTTAGTCACATGGGGATGTGACCTTGAGTGTTAATCACATATCCATGTGAACTAGATTATTGACTCTAGTGCAAGTGGGAGACTGTTGGAAATATGCCCTAGAGGCAATAATAAATTGATTATTATTATATTTCCTTGTTCATGATAATCGTTTATTATCCATGCTAGAATTGTATTGATAGGAAACTCAGATACATGTGTGGATACATAGACAACACCATGTCCCTAGTAAGCCTCTAGTTGACTAGCTCGTTAATCAATAGATGGTTACGGTTTCCTGACCATGGACATTGGATGTCGTTGATAACAGGATCACATCATTAGGAGAATGATGTGATGGACAANNNNNNNNNNNNNNNNNNNNNNNNNNNNNNNNNNNNNNNNNNNNNNNNNNNNNNNNNNNNNNNNNNNNNNNNNNNNNNNNNNNNNNNNNNNNNNNNNNNNTCTTTTTACTCCTTATACCTCATGGCCTTCTGATCTGAGACATCATCTTCTCTTCTACGGGGATTAAGAACTAGGCTATCTCTTCTTCCCATCAGGATCACGTGTTACTAATCCGTAGACTTATAAGATTGTTGGATTTAAGCTTGAGTTCAGTTCCTACTACTTCCATATGCTAATTGTTGATCTCGAAACCTTGATATTGTGCTTCTGAGTGGTTATGCCACCATTTTTGTGAATGTCTCAAATCTTATCTGAGCATTTACAGCCGTTATGCTGTCCGAGTCATTCCAGGTTTCTAAATAGTCTGATGCATTTGCAAAATCCTTTCCCTCTGGTTTCGATGTTCCTTTATGCCAGCTCAATCACACTAATTGTTGAGTTGAGGTATTCTATTGCCTTGACATTATGTTGGAGTTATTATTATGACCCTAGGTGTCTTAGGGGATCATCTAGTAATTTAGCCATGATTTGTGTTCCCAGTGTGATGATTCTGGCCATCATTCTCGAAAGCATCCCGTGATGCTACTTAGTAATAGGTATTCTGTTCCTGGGTTCTTGAACCCGAGATTCACTCTACTTACTTCATGTTGATAGTGTTTGCTAGTTCCTTCAGGATATTAGTAACCTTTGCGATAGTCCTTGAAGTCCGTGGTATCTTCTTCTTCCAAATACCATGAACTACTTATGGCAGAAGTTCCTCGTTGAACTGAAATATCACAACAGGATTATTCTTGAGGAGTTCTCCATTCATAAATCGTGACTCTGCCAGTTCTACCTTTCCGCATGGGTTATCCGGAAGAAATATGTTGAACTTGGTTCGACATACTAATCTATGCATCCACAACTCAGAAAATTATATGTTCCTTTGAGATGTTCTCTTTAGTTGCATTCTGACCCTCGTCTATCAATTGATAGTCAAGAGTATGCGTGCATTCGTTCGTTGATGCCTATTACCCTTGTGGTCCGCCAAGCCATTCTATCGTAGAATGACTAGGAGAAACAAACTCCAGTACCTCTTCCATATCCAGGATTGGGTCAAAGAAGTTGTGCTCCGCAGATCAAATTGCTAATCCAGCTTTTGTTCTGTTCTACCTTGGAGTATTACCATCTTTATATCGGGATTGTTATAGGAATTGCACACCATCCTATGAACTCTTGGTACAGTGATACTTCTTGCCATCATTGTTCATTCCTCGGTTCCTGTGTTATCATAACCGGAATACCGACAAATGGATCATGGCGTGTGAAATCAATACTGTTAGCAACTCTGTTGCTTGGTAGTTAAATGGACGATAACCTCATTCTTAGCGTGTTGATTATTGAATCGTCACCCTAAGACTGATTGTGCTGCCTAGTCCCTATTTCTGGTGCACTCCTCGACCAATGAGATAGGAATTATTTTAAGTCCGCACTCATTTGATCATATCGTCTTGCCCTGAAAAGCGAGATTGTTCTCGAGCTTAGTAACATACCGGTGGTTCGTGATTTTCTGAATATCTTCTCAGAAGTATTACCAAGTTGTCACCTGACCGCTATGTTGAGTTCGTGATCAAGTTGGTTTATTTCTGTAAACCACCCTTTCTCCGAGAATCCGTGTTGGATACCCTGAGCCAGTTGGATAAGCTAAACAACAACTTGGAGAGTTGGAAGATAAAAGCTTGCCTAACTTAGTTCGTTCCAAAGGGATATTCTTGTGTAGGGTGTGCTGAGAAAGATGATATCTTCATCGATTGGTCCTTGTGATCAGTTGCTGGACCTATTGTCTTATCAATCCTTTGATTTGAGTGTGGGCTATCGTCAAATCAAATCAGTACCAACGATGCTCGTAATGTTGTCTTATTCGTGGTTGATCCCTCGAGCATGCACCATTACATCTTTGGTCTGACCAATGCTATCACCGTGTTCACTTAACTATGGAATTCCTTTTAAAAGGAAACCTAGATGAATTGTTGTTGAGCCCATTGGCAACATCCTTATCTCCTCCATGATGTTGTTGAACATTAAGCTAGTGTTGGAAACTTTTGAAAGCATTTTCTTCATGCTAGCTCATGAAGTATTTGTTTGATGAAAGGAGTGACTTCCTCTTATACACGTGCATTTGGTGAAAGTTGCCGCCGTGAATTTGAGAAAGATTGTTTTGTTTCCTTTGGAATCATCCNNNNNNNNNNNNNNNNNNNNNNNNNNNNNNNNNNNNNNNNNNNNNNNNNNNNNNNNNNNNNNNNNNNNNNNNNNNNNNNNNNNNNNNNNNNNNNNNNNNNTGTTACCTTCTTTACTTCTATGCCCAAGAAGTAATGCAAGTCACCAAGATCTTTTAGAGCAAAATCCTTCTTAAGATCTTCTAATAGTGCATTAGTTGCTTCCTGTGATGAGCTAGCCACAATTATGTCATCAACATATACCAACATAAAAATGATCACTTTGCCTCTTTTATAGAAGAAGAGAGATGTATCTGCCTTTGAGGGTCGAAAACCAAGCCTTTGAAGCTTTACACTCAACCTAGAGTACCATGCTCTAGGTGCCTGTTTTAAGCCATATAAAGCTTTATCAAGTTTGCAAACATAATGTTGCTTGCCTTTTACCTCATACCCAGGTGGTTGTTTCATGTAAACTTCCTCCTCTAGAACGCCATGAAGGAACGCATTCTGCACATCCAACTGACGAAGACTCCAATTGTTTGATACTACAACAGAGAGAACAAGTCTGACAGTAGCTGCTTTAACAACGGGGCTAAAAGTATCCTCATAATCTATTCCATATCTTTGTTTGAAACCTTTTGCCACTAGTCTAGCCTTGTACATGTCTATCTCTCCATTAGCTTTCCGTTTAATTCTATAAACCCATTTACAATCAATGATATTTCTCCCCCTTGCTGGAGGGACTAGGTGCCAAGTCCTATTGTGCACAAGAGCATTATATTCCTCATCCATAGCATTTTTCCAATTTTTACTTTCAAAAGCCTCACTTAAATTTTGGGTTTGGCAGCAAGACCTCCAAAACGCTTGTCATACCTGACCGTACCATCAGTACGAATTTTGGGTTTGGCAACTCCATGTTGTGACCGTGTTCTCAGCGCTGGCACAGAAACTGCAGCAGAATCGCATGGCGCAGAGGATCCGGCGGAGTCCGAGGCAGTAGCGCGCGATCCGACAACACCCGATCCAAGGCGGATGCGGTCGGAGGCTGGCGGCGGCGCACCCGCGCCCGTTCCCGCGTCTGCATCGGGCTGGGCCACTTGGCGAGGCCCAGTTGGTTGGCGGAGTCGAGGGGCCGCCCGGTCGGGCGCGTCGACGCAGATGGCGAGGCAGATGGCCCACCACCAGTATGGGGCCCGCCACAAGACGTCGCTGTTGCGCCCGCTGGTCCGCGAGAAGACGTGTAGCCGCCTGGCGATGGCCCGCCTGGCCCCGAGGCGGATACGCCGCCACTGCATGGCGCGGCAGGCGAGGGCGGATCGCCTTCGGGATCGCTGCCATCAGAATCTGGTGCAGCACCTGGATCCTCCTCGTGTTCTGTGTTTGTCTCTTGTTGCTGCATAAAATCATGACGCAAAATAGGATTTCCACCAAAATTTATAGCAGGATTTTCATGAAAATTACCCGAAGGATCATTAGCTAGATGTTCGTCCCCCTGATCAACAGAAGTAGGCAAGGTGTTTTCGGAAAGGAGAAGAACTTCAGATCGAATGAGAGCACCGGCATTTAGATTGAGAGCAGCAAATGGAAAGACTGTCTCGTCAAACACAACATCTCGTGAGATGTAAACACGTCCAGCAGCGATGTCTAAGCACTTAAAACCCTTGTGAAGATTGCTATAACCAAGAAACACACATTGCTTTGATCGAAATTCTAGCTTGTGAGAATTAAAGGGACGGAGATTAGGCCAACAGGCACAACCAAAGGTGCGAAGAGCATGGTAGTTTGGTTTCTCATGAAAGAGTTTTTCCAAAGGTGTTTCAAGGTTTATGACTTTGCTAGGGGTAGGTTTATCAAATATGTGGCAGCGATGAATGCTTCATCCCAGAACTTCAAGGGCATGGATGCATGTGCTAGGAGAGAGAGACCAACTTCGACGATATGACGATGTTTTCGCCTGGAAGAGCCGTTTTGCTGATGAGCGTGAGGGCAAGAAACATGGTGTGTGATGCCAATTTGACGAAAGAAGGAATTTAGTCGCTCATACTCACCACCCCAATCTGTTTGCATGGTGATGATTTTGCGATCAAAGAGTCTCTCAACAAGTGCTTGAAATTCATGAAACACTTTAAAAACCTCAGATCTATGTTTGAGAAGAAATATCCAGGTGAACTTGCTGTAATCATCGATAAAACTCACATAATAATTCTTCTTATTTATAGAATCACGGGCAGGCCCCCATACATCAGAAAAATAAGCTCTAAAGGAGCGTTCGAAGTGCTACNNNNNNNNNNNNNNNNNNNNNNNNNNNNNNNNNNNNNNNNNNNNNNNNNNNNNNNNNNNNNNNNNNNNNNNNNNNNNNNNNNNNNNNNNNNNNNNNNNNNTGTTACCTTCTTTACTTCTATGCCCAAGAAGTAATGCAAGTCACCAAGATCTTTTAGAGCAAAATCCTTCTTAAGATCTTCTAATAGTGCATTAGTTGCTTCCTGTGATGAGCTAGCCACAATTATGTCATCAACATATACCAACATAAAAATGATCACTTTGCCTCTTTTATAGAAGAAGAGAGATGTATCTGCCTTTGAGGGTCGAAAACCAAGCCTTTGAAGCTTTACACTCAACCTAGAGTACCATGCTCTAGGTGCCTGTTTTAAGCCATATAAAGCTTTATCAAGTTTGCAAACATAATGTTGCTTGCCTTTTACCTCATACCCAGGTGGTTGTTTCATGTAAACTTCCTCCTCTAGAACGCCATGAAGGAACGCATTCTGCACATCCAACTGACGAAGACTCCAATTGTTTGATACTACAACAGAGAGAACAAGTCTGACAGTAGCTGCTTTAACAACGGGGCTAAAAGTATCCTCATAATCTATTCCATATCTTTGTTTGAAACCTTTTGCCACTAGTCTAGCCTTGTACATGTCTATCTCTCCATTAGCTTTCCGTTTAATTCTATAAACCCATTTACAATCAATGATATTTCTCCCCCTTGCTGGAGGGACTAGGTGCCAAGTCCTATTGTGCACAAGAGCATTATATTCCTCATCCATAGCATTTTTCCAATTTTTACTTTCAAAAGCCTCACTTAAATTTTGGGTTTGGCAGCAAGACCTCCAAAACGCTTGTCATACCTGACCGTACCATCAGTACGAATTTTGGGTTTGGCAACTCCATGTTGTGACCGTGTTCTCAGCGCTGGCACAGAAACTGCAGCAGAATCGCGTGGCGCAGAGGATCCGGCGGAGTCCGAGGCAGTAGCGCGCGATCCGACAACACCCGATCCAAGGCGGATGCGGTCGGAGGCTGGCGGCGGCGCACCCGCGCCCGTTCCCGCGTCTGCATCGGGCTGGGCCACTTGGCGAGGCCCAGTTGGTTGGCGGAGTCGAGGGGCCGCCCGGTCGGGCGCATCGACGCAGATGGCGAGGCAGATGGCCCACCACCAGTATGGGGCCCGCCACAAGACGTCGCTGTTGCGCCCGCTGGTCCGCGAGAAGACGTGTAGCCGCCTGGCGATGGCCCGCCTGGCCCCGAGGCGGATACGCCGCCACTGCATGGCGCGGCAGGCGAGGGCGGATCGCCTTCGGGATCGCTGCCATCAGAATCTGGTGCAGCACCTGGATCCTCCTCGTGTTCTGTGTTTGTCTCTTGTTGCTGCATAAAATCATGACGCAAAATAGGATTTCCACCAAAATTTATAGCAGGATTTTCATGAAAATTACCCGAAGGATCATTAGCTAGATGTTCGTCCCCCTGATCAACAGAAGTAGGCAAGGTGTTTTCGGAAAGGAGAAGAACTTCAGATCGAATGAGAGCACCGGCATTTAGATTGAGAGCAGCAAATGGAAAGACTGTCTCGTCAAACACAACATCTCGTGAGATGTAAACACGTCCAGCAGCGATGTCTAAGCACTTAAAACCCTTGTGAAGATTGCTATAACCAAGAAACACACATTGCTTTGATCGAAATTCTAGCTTGTGAGAATTAAAGGGACGGAGATTAGGCCAACAGGCACAACCAAAGGTGCGAAGAGCATGGTAGTTTGGTTTCTCATGAAAGAGTTTTTCCAAAGGTGTTTCAAGGTTTATGACTTTGCTAGGGGTAGGTTTATCAAATATGTGGCAGCGATGAATGCTTCATCCCAGAACTTCAAGGGCATGGATGCATGTGCTAGGAGAGAGAGACCAACTTCGACGATATGACGATGTTTTCGCCTGGAAGAGCCGTTTTGCTGATGAGCGTGAGGGCAAGAAACATGGTGTGTGATGCCAATTTGACGAAAGAAGGAATTTAGTCGCTCATACTCACCACCCCAATCTGTTTGCATGGTGATGATTTTGCGATCAAAGAGTCTCTCAACAAGTGCTTGAAATTCATGAAACACTTTAAAAACCTCAGATCTATGTTTGAGAAGAAATATCCAGGTGAACTTGCTGTAATCATCGATAAAACTCACATAATAATTCTTCTTATTTATAGAATCACGGGCAGGCCCCCATACATCAGAAAAATAAGCTCTAAAGGAGCGTTCGAAGTGCTACNNNNNNNNNNNNNNNNNNNNNNNNNNNNNNNNNNNNNNNNNNNNNNNNNNNNNNNNNNNNNNNNNNNNNNNNNNNNNNNNNNNNNNNNNNNNNNNNNNNNACTCACTTGATTTTGAATCACTTGAGATATGCAAATCATACCACATGGGCAAGATGACTGAAAAGCCTCGGTTTCAGTAAGATGGAACAAGATAGCAACTTGTTGGAAGTAACACATTTTGATGTGTGCAGTCCAATGAGTGCTGAGGCATGCAGTGAATATCGTTATGTTCTTACTTCACAGATGATTCGAGTAGATGTTGAGAATATTTACTTGATGAAACACAAGTCTGAATTATTGAATGGTTCAAGTAATTTCAGAGTGAAGTAGAAGATCATTGTGACAAGAGGATAAAATGTCTATGATACGATCATAGAGATGAATATCTGAGTTACGAGTTTTGGCACACAATTAAGACATTGTGGAAAATGTTTCACAATTAATACCGCCTGGTACACCATAGTGTGATGGTGTGTCCGAACATCATAGTTGCACCCTATTGGATATGGTGCGTACCATGATGTCTCTTATCGAATTACCACTATCGTTCATGGGTTAGGCATTAGAGACAACCACATTCACTTTAAATAGGGCACCACGTAATTCCGATGAGATGACACCGTATGAATTATGGTTTAGAGAAACCTAAGTTGTCATTTCTTAAAGGTTTGGGGCTGCGACGCTTATGTGAAAAAGTTTCAGGATTAAGCTCGAACCCAAAGCGGATAAAATGCATCTTCATAGGAAACCCAAAACAGTTGTGTATACCTCCTAATTCAGGTCCGAAAGCAATATGGATTGTTTCTTGAATCGGGTCCTTTCTCGAGGAAAGGTTTCTCTCGAAAGAGTTGAGTGGGAGGATGGTGGAGACTTGATGAGGTTATTGAACCGTCTCTTCAACTAGTGTGTGGCAGGGCACAGGAAGTTGTTCCTGTGGCACCTACACCAATTGAAGTGGAAGCTTATGATATTGATCATGAAACTTCAGATCAAGTCACTACCGTACCTCGTAGGGTGACAAGGATGCGTACTACTTCAGAGTGGTACGGTGATCCTGTCTTGAAGGTCATGTTGCTGGACAACAATGAACCTACGAGCTATGGAGAAGCGATGGTGGGCCCAAATTCCGACAAATGGTTAGAAGCCATGAAATCCGAGATAGTATCCATATATCAGAACAAAGCATGGACTTTGATGGACTTGCCCGATGATTGGCAATCCATTGAGATAAATGGATCTTTAAGAAGAAGACGGACGTGGATGGTAATGTCACCGTCCATGAAGCTCGACTTGTGGCGAAAAGTTTTTCACAAGTTCAAGGAGTTGACTACGATGAGATTTTCTCATCCGTAGCGATGCTTAAAGTCCGTCGGAATCATGTTAGCATTAGCTGCATTTATGAAATCTGGCAGATGGATGTCAAGACAAGTTTCCTCACTAGTTTTCGTAAGGAAAGGTTGTATGCAATACAATCAGAAAAGTTTTGTCGATCCTAAGGATGCTAAAAGGTATGCTAGCTCCAGCGATCCTTTTAAGGACTGGAGTAAGCATCTCGGAGTTGGAATGTACGCTTTGATGAGATGATCAAAGATTTTGGATTTATACAAAGTTTATAAGAAACTTGTATTTCCAAAGAAGTGAGTGGGAGCACTATAGAATTTCTGATGAGTATATGTTGTTGACATATTGATGATCAGAGATAATGTAGAATTTCTAGAAAGCATATAGGGTTATTTGAAAGGTGTTTTTCAATAGAAAACCTGGATTAAGCTACTTGAACATTGAGCATCAAGATCTATAAGGATAGATCAAAATGCTTAATAATACTTTCAAATGAGCACATACCTTGACATGATCTTGAAGGTGTTCAAGATGGACCAGTCAAAGAAGAAGTTCTTGCCTGAATTGTAAGGTACGAAGTTAAGACTTAAAGCTCGACCACGGCAGAAAAGAGAGAAAGGACGAAGGTCGTCCCCTATGCTTTAGACGTAGGCTCTTCAGTATGCTATGCAATGTATCGCACCTGAAGTGTGCCTTGCCATGAGTTAGTCAAGGGGTACAAGAGTGATCCAAGAATGGATCATAGACAACGGTCAAAGTTATCCTTAGTAACTAGTGGACTAAGGAATTTTCTCGATTATGGAGGTGGTAAAAGAGTTCGTCGTAAAGGTTACGACGATGCAAGCTTGACACCTATCCGGATAGCTCTGAGTAGAGANNNNNNNNNNNNNNNNNNNNNNNNNNNNNNNNNNNNNNNNNNNNNNNNNNNNNNNNNNNNNNNNNNNNNNNNNNNNNNNNNNNNNNNNNNNNNNNNNNNNTCGTCTTCCACCTCCAGCGCCCGAGCTCGCCTCCGGTCGATTCAGCGCTGCTAGGACCTCCCCGAGCTCGCTGACCTCCTCTACGGCACCGCTGTGAGCTCCTACGCCTCCCCTCCCTCTTCCCCCTTCGATTGTGCCCTGTAGCCCCGATCCCACCGGAGCCGCGAGCTCGGCTCCGCCGGCGATGTCGCCGCCGTCACTGCAGACAGCAAGGCTCGAAACCGAGCACGGCACCGTGCTCCTAGCATCCTCAGGAGCTCGGCGAGCCCCTTAACCATCCCTCCCGTCCTCTGTGGCCTCGCCCCGCTCGAACCCGAAGCTCCGGCCGCCGCCTCGCTCGCCGCCGGCACCGATTCCGGCCGCCCCGAGCGCAACTGACTCCACCAAGAGCTTCGGCTCGTCCCCAGCTCCTCCTAGATGCCCTCCGCGGCCCATTTGGTCGCCGGAGTGGCCAAAACCACTCTCGCCGCCGCGTCGGGCTCGCCGGCGGCTAAACGCCGGCAGCCGACTTAGACTTTGACCACGGGTGGGCCCCGGTTGACTCTCCTGAGTCAATGACAGGTGGGGCCCAGCCCTGTTAACTATTAGGATTAGTTTAATTAATTTTAGTTAAGCTAATCACACTGACATGTGGGTCCCAGTGTCAGGTTTGACCTGGACCCGGTCTGTTGACCTGCTGAGGTCAGCATGACGCAATGATGACGCAGATAATCATTTTCTAAAATAATTCAGAAAATCCAGAAAATTATATAAACTTCTAAAAATCATAGAAAATTAACCGTAACTCCAAATTAAATAATTTATATATGAAAAATTATCAGAAAAATTCAAGGAATCCATCTGTACCATTTTCATGCATGTTAGAACAACTTATAGCTGATGTTTAGCACAAATCAATTAAATGGCATTTGAATAATCACATATGGAGTTTAAATTTGAATCTTGTATTCAAACCAACCCCATTTAACTTGTTGCTAGATGCATTAGCCCAAAACACATTCATTTTGCCATGTCATGATCATGCATCATATTGTGCATTGCATTGATTGTGTTCCCTTCTGTGTTGCCGGTATTTGTTCCCTCTCGATAGACGTGATACCGATGATGTGATCGTTGACACTGATGAAGACTCAATGTTATCTTCAGAAGTGCCAGGCAAGCAAAAACCCCCTTGTTCATTCCGATACAATCCCACTCTCTCGCTCCTGCTCTCTTTTACTTCATTAGGACAACACCGATTCAACTGTTACATGCTGCGGTAGTTGAACCCCTTTTATCCTCTGCATGACCTGTCATTGCCACAGTAAATAGATGAAACCCACTAGCATGAGTAGGAGTTGTTTGAGCCCTGTTGTGCCTACTCATTCATGCTTGTTTGTCACGCCTGCTACTGCTTAGAGTTGAGTCAGGTCTGATTCATCGGGGATGAATCAGAGGCGTGTGAACATGTCCTACTGTGTGTGAGCTAAGTGTGTGAACACGATTTGGTAAAGGTAGTGGTGAGAGGCCATGTAGGAGTACATGGTGGGTTGTCTCATTGCAGCCGTCCTCAGGAACTGAGTTCTGTGTTTGTGATCCATGATTCAGCTACTACCATACATTGGGCCCTGAAATATGACCCCGCTCGACTTCTTATTCACCCTCGTCCTCTGTCCAGGAGTTGCAAGTAGTTTCTGGTGTTTGTAGTATGCTGGAGGCCGTGGACAGCGCTGACCGTAGGGGTGGGCTGTGATGCGGTAGGCACGTGGCCGGGTAAACCGGGCGCCCGTTTGGTGTCACGGAACCCTGTTCACATCGTTTGGGGCTGTGAGCGAAACTCCGGCCGGATCTCCTCATGGATGGAACCCGAATAGGCGATAAACCTGGACTAGAGACTTGAGTGTTTAGGTAGGTCATGGTCTACACCCACGTCGGCTTTCGCTTGAAGTCTGCCGAGCACATGTCGTGTGCAGACGCTAAGTGGTGGAAACATGTATGAAGAAGTACACCCCTGCAGGGTTAACATCATCTATTCGAATAGCCGTGTCCGCGGAAAAGGACTTCTGGGTTGCTTATATCAGTTCATAGACAAGTGAAAGTGGATACTTTAAAATGCGCAAGATAAGCGTGAGTGCTATGGATGGCGTTCTCGTAGGGAGACGGGAGCGGATCCATAGTGNNNNNNNNNNNNNNNNNNNNNNNNNNNNNNNNNNNNNNNNNNNNNNNNNNNNNNNNNNNNNNNNNNNNNNNNNNNNNNNNNNNNNNNNNNNNNNNNNNNNCCTACGCAGGGCGTTGTCAACTTGGTCAACAAATGATTATGACATCCACAACCATTGGATTTATATCCAACGGCCGGCATGAACCTTCCTCCAGCGTCACCGAGACCGCCTAGTCCGGCCTCCGGCGGCTAGCGGCTCTGCTTAGCACACATCGCTGCGAAGCGCTACCCCACCGCCGGCCAGGCTATCCCTCCACCCCTCCACACCTCCTGTTATTCTCCACCAACTGCAGCCCCAAACCGCACTAGAACTAGTTATAACCCTTCTCCTCCTCTCAATCTGCGACTCCACTGTTGTGTCTTCCCATCTCCGGGTTGTTCGCGTCCGGGGCCTCTCCGTCATCCACCGCCTCACTGCGCTCGGTGCGGCATGGTCAACAAACGAGAGTCATCGGAAGAGGACTGTACGTGGAGAGCCTGACGGCTAGGACCCACGAGGTCCATGGTCACACGCAAGGAAAGTTCCTCCTTATTAAGCTGAAAAAATGTTTCCTCCCCCTGACAGCTGGGATCCACCGGCTGTATCTTTGCATGGAAGGAAGTGCCTCCTTGTTATGCGAAAAAAAATATTCCTCTCGTTGACAGCTGGGACCCGTCAGATTTGGTGGCTGACTTGTGGGCCTACTAAGCAGACATGTACTCAGGGCTTTGTCAACTTAATCAACAAATGATTCTAGCAGATGGATCATTGGATTTTAATCCAACAGCCATGCTCCTTCTTCAACCTCTGTTCTTGCTCCTGTCTCCCGTGGGCGGCACAGCGACAGTGCTAACGTGCACCTGAACCAGTCAAGTTTCCCACTCCTCTCCATCTGCGACTCCACTGCCGCGTATTCCCCATCTTCGGGTCGTTCCAATCCCGGGCCTCGCCGTTGTCCACCGGCCTTGGTGCGCTCGACATGGTGTGGTCAATGTGGTCAACAACCGAGAGTCATTGGAAGATGACTGTACATGAGAGGCTGACAGTGGGGACGCACCACGCCCATGGACGCATGCATGCAATTGCATCCTTTTTACCCTGAAAAATAATGTTTTCTCCCCCTAACTGCTAGGACCCACCAGCTACATCTTCGCATGCAAGGAAGTGCGTCCATATTACGGGCAAAAAAATGATTCGCCCCCTGAATGTTGGGACCCACCAGCTACATCTTTGCACGCAAGGAAGTGCCTGACAGTCAGGACCCACCTAGTCGAAGTGTATGTAGCGTTGTCATTCTGGTCGCGAACCTGTATGTACATACTGGTCGATATAGAGGTGTGCATGTGTCGTAGTAGAGGCGCACACGTAGCATGTACACGTACGTATAGCGGCCAGGGTGCAAGAAAGTAAATACAGCCACGTATGTACATACGGGCGGGGTCTCGAACGCCTACTGGCGCATACGTACGGCCAGGGCTCATCTACATGGCTGGGTCGGAACGAATAAATTGTGTCGTCGTCGTGTTCATGGGGTGGCATCGGAATGCGTCGTGTTCATCGGGAGGCAACGGAACGCGTGCTGTTCATCGGGAGCCAGCCGGCTTGGGCGGAACAACGGATGGAAATGAGGCCTGGCGTACCACAGAACGGAGGAAACAACCTTGTGATCGACCGGCCATGGTCGAAACGGGATCCTGTTCATCGGGACAGGTCTGGTGTACCGCAAAATGGAGGAAACAGACTTCTATTGGACCTCCTACGGTCGAAACAGGGTCCTATTGATCGGGAGGGGTGTGGCGACCGCAAAACGGAGGAAACAGACTTGTGTTGGAGCGCTACGGTTGAAGTGGGGGTCCTGTTCATCGGGAGGGGTGTGGTGTACTACAAAACGGGACTCACGAGATAATGTTCATCTCCACCGTTGACCTCCTCCAGCCTCCACGGGCTACTGTTCATCCACCGTCGACCTCCTCCAGCCTCCACATGCGACTGTTCATCCACGGGCTCCTGTTAATCCAGCCTCCACCGCGCGCTCCTCCACCGGCTACTGTTCAACCAGCCCTCTCCACGGTGTCCTGTTCAACCACCCTCCACGGGTTACTGTTTATCCAGCCCTCCACCAGCTACTGTTCAACCATCCCTCCACCGGCTACTGTTCAAACTTCCCTCCACGGGGTCCTGTTCATCCAGCCCTCCACGGGGTCCTGTTCATCCATGCCCAACCGGCTCGATCGATCGGNNNNNNNNNNNNNNNNNNNNNNNNNNNNNNNNNNNNNNNNNNNNNNNNNNNNNNNNNNNNNNNNNNNNNNNNNNNNNNNNNNNNNNNNNNNNNNNNNNNNAGGGCTGGTCTCAGTCTCAGCACCGGTCTGCGTGTCGGTCTCAGTCCCTGATGCCATCGGTGGGCCTAGCAACAACATCGGTTGATCGTCGGTAAGGCTAAAAAATTCGTCTGCCGCCCGGTAGACGTCGACGCAATCACCAGAACCCTGTCCTTCATCGTTGCTAGCCATGTTTCCTATGATTAAATCTAGTCAATTAATTCTAGACCTAATAAAATGAATAATGACATAAAAAAGGCTTATTATTTTGCAGGAATGTTGACTCCTTCCTGGTACGGCAAATCCCGGGCACTCGATATGTCCTAGTTTGTAGCACAAGTCATGCCGAAATTCACGGAAAATATCGGCATGACCATTGCTAAAAAGTGGACAAATCGAGAACCTGAAATTTGCCGGAACAGAAATGAATCAACATTCCGGCAAAACATAGGCCACTCAGCATCATTCCCTTGAAACAACAAAGCCACTTGGGCACAATCGAACCACTTCAATGAAAAGATATATCATGACCACTTCAATGAAAAGATATAATCAACAATAAAAGTCTAGGAAGGGATCATCTTTAAAATAAAATTAGCCTAAATTCTTTTCCTTCACTAAACACTTCTCTGCCTAGGACAAAACCCAAATTATGTTGATCTAGCTATTCCTCTCTCTCACACAAACAGACATTATTATCTCTAACCCTTCTCTGCCTAGGACAGAACCCAATTAAATTGCAAAGGAACTCCATTTCTCTAACCCTTCTAACCTAATGCTCTAAAATAAAATTTTCCTCTAACCTAGCCAACCTACTTAACCTAGCTTGTTAATCCAACAAACCTAATTAACCTGCCTATTTAACCTAGTTAGTTAATCTAGTTTACCTACATAATTAACCTAATTAAACTAGTTCACGCAGCTAGTTCTCTGTCAAAGCCCTAAATAAATTTTTGCACTAATTAACCTAGAAAATTAACCTAATTAAACTAGTTAACCTGACTAGTACTAGTTCTCTGTCAAAGCCCTAACTAATTTTTGCACTAACCTAGATAATTAACCTAATTAAACTAGTTAACCTAACTACTTCTCTGTCAAAGCCCTAACTAAAATTTTGCCCTAACCTAGATAATTAAGCTAATTAAACTAGTTAACCTATGCATGAGAGAGAGGAGGGGTGGGGGCTTACAGAGGATGGCTCCGGTGGTGGCGAGGGAGGCAGTGGTGGCGAGGGAGGCAGGGGCGTCTCCGGTGATGGCGAGGGAGGCAGTTGTGGCGAGGGAGGATCCGGTGGCATCGACGGTGGCTCCGGTGGCGTTGATGAGGCCGCACGGCTCCGTGGCGTTGGGGGCGGCTCCGGTGGCGTCGACGGCGCACGGCTCTGGTGGCGTCGACATCGGCAGGAGACAGCGGCAAAGTGGGGCGACGGCGAATCGGGGAGACGGTGGCGCGGGGTGGTCGAGGGATTTGGGGGAGAAGTGGTGGCCGGGGGGAAACGGTTTTTTGGTTAAGTCAAATTTAGCGGTAGCACGTTTCGTAAAACGCGCTATAGCTAAGATAGCTATAGCGGTTTTTACAAAACGCGCTGCTGTTATAGCTATGTAATTTTCTTCCATTTTTTAATTTTCTTTTCTGTTTCTATAGCGGGGGTCTAGGACACGCGCTGCAGCTATGTTAGCTATAGCGCCTCTTACAAACACATGCTACTGCTATGCCTTCCTCCGTTTTTTCGCTCTTTCAATTATTATGCTTTACATTTTATTTTTTCCTTTCTCCTTTTTCTATTTCTTTCATTTTCATTTACTTTTCTATTTGTTTTTCATCTTATTTTATTTCCATTAGTAGTAGCGCTCTTCGTAGGAAACGCGCTACTACTTATGCCCTAGCGGTAGCGCGCTTCTTCCAAGCCCGCTACTGCTATGCATATCCTATCATTCCACCAACAGGAATATTAGTAGTAGCGCTTTTGGCACTACACGCGCTACTGCTAAGATTGTATCTGTAGCGCGGTTTTCCTCAATCGCTACTGCTATCTAGCACTAGTGCTCTTTTTTGACCCGCGCTGTTGCTAAATTTCTGTGTATTGGCATTTCCCTAGTAGTGGTGGGGGTAGGCGGTGGCGACCAGCGAGTCGAAGACGGCGGCGTTGAGGGCCGGCGCGTCGGTGTCGTAGGAGGAGNNNNNNNNNNNNNNNNNNNNNNNNNNNNNNNNNNNNNNNNNNNNNNNNNNNNNNNNNNNNNNNNNNNNNNNNNNNNNNNNNNNNNNNNNNNNNNNNNNNNATTTCACACTGGTCAAGCTAACCCTGAAGTGCCCAACGGGGATCGGCTGGTTGTGGAACGTGGGTTGCGAGCGGTCCATTATCATTCCCTTTCCCACGTCCACCTTCTGGCCTTTGATCAAGTAGAGTATGGTGCACAGGGTTTCTTTCTCCTGCAAACACATATGTCTGTGGTGTAAAACAACCGAAAGGCAACAAAAATGGAATATTATATATATATATATATATATATATATATGTTGGTGCGACATGTAATTACCGTGACGGCGTCGAGCTCAGCCAAAGACAAAGGCCCACCTAGCACGCCTGAGACTGAGGACGGCCTGCTATTAGAGGGAGCGGCTGCGAGAGGAGGCCCGGTTGCGTGAGCAAGTGATGGTGCGATGGTATTGTTGTTCATGGAGTTTCTCCCGACGAAACTGGGCAATGGGAAATCATGTACCGTCTTGTCTGGATTTTCCTTCGTCCAGTTGATGATAACTGGAACCAAGTTAGTAGCGAAATCATTTCTGTAGGCAGTTACAGCTGCATTGACTGCCTGCTGTAGCAACTCATATTTGTCCTCGGCTGCTTTTTTCGCGTCCTCAGCTGCTTTTTTCTCAACCGCAAGCTTCACCTTCACGTCGATGTCCGTGTGACTAAACTTATTTTTCTGCTTCTTGACCTCCGGGCCCTCGTCGTAAAGCACCTTCCACGTGGCGCCGTCTCCAGCGCCGTGCACACGACCATATTGCGGCCGCTGGCCCAAAGGGAGTCCCTTAAGTTCGTTCAAGGCCCGGTTGAGAGGGGTGTCCCACTTGGGCCTCATCGGAGAAGTAGGGCTTTCGGCTGCAAGCCAGTGTTGCTTCTCCAATAGTCTAATCAATTTCCTCGTGATCTTGTCCGTGTAAAAAACCTTTTTCTCCTTGTCCCACTTGTAGCGGGCCCTGATGAAGTCACGCTCCAAGGGGTTGGTGAACTTCGCGAAGGGGTCTGGGAGACCCGCGGCTTCACGTTCCGCGTCCTCCTTATCCCATATGGGCCTTTTACCGAGGTAGCCACGGCTTCCGAGGCGATGCTTCCCCGTGTTCCTTTGCTAAAGGCTCTTGAATTTCGCAGCCTTAGCCTTGGCTGCCTCGGTAGCGCAAGTGTCCTTGAACTTTTCGAACTCCTCTTCCATAAGTGTCGGATTTTCCAGAAGAATCTTGGACAAGGGTTCATCAGCCTCAATAGCTCGTTTCACCCTCCCTTTCCAGGAGGCCAAATCATTGCTGAACATGCCCATGGCGTCATTGTTAATCTTTTTCATCTTCGGATCATCCCACGGTTGTTCTATGTTATCATCCCGGTCGGGGAACTTGAATCTCTTGTGCAACTTCGTTAGGAGCAACTGCGTCAAATGTTCTTTACTCCTTAATTCATCGTCGTTGATGCTCGCGCATTCCCGTAGGATGCATCCTACTTGGTTCCCATAGCACTTGCGAGGTTATTCCGTCTCTAACGGCTCAAACTTGCCAAGTGCCATCTTTGTGATCACAAGTCGTCCAATCCCTAGTTTGTTAGGTCTTCGTATCCTCTGCTTCTTATGCTTCCTCTTTTTGGTAGCGGCATCGGGGCCGGTACCTTCCCCGCCGGTATCTTCCCCGCCGGTACCTTCCCCGCCGGTACCTTCCCCACCGGTCTCGGTGCCGGCGCCGTCGGTGTCAATGTCGGCGTCAGTACCATCATCAAGGCCGACGTGCAAACCTTGCTTAGCAGTCAAATAGTCGAGGTACTCTTGTTCACCCTCATAATCCATCTCGTCTGCATCTTGGTCAGAAGGCCCAGTTTCTTCGTTGTTCGACATGTTTCCTATGATTAAGTGTCCTCATTTATTTCTAAAAGTATGAATAAATGAGAAATGACATAAAAAGAAATCTATGTGCCAGCACTCGATATGCCAACTATGTAGCACAAATCATGCCTTTATTCACGGGAAATTTCGGCATGACCTTTGCTAAAAAATGGACATATCGAGCGCCTGAAATTCACCGGAACGGAAATGAATCAACATTCCGGCGTAACATAGGCCACTCGGATCATTTTCCAAACATGACATATCCACATATCACATGTCCAGTTCAAATTTGCATATAAATTCAGCTAATTTTGAAACCTAGCTAAATTCATAACTAAATAGANNNNNNNNNNNNNNNNNNNNNNNNNNNNNNNNNNNNNNNNNNNNNNNNNNNNNNNNNNNNNNNNNNNNNNNNNNNNNNNNNNNNNNNNNNNNNNNNNNNNAAGTTGTCCTATACTGTTGGCAGGTCGGTGTTGGAAGTGATTTTGATGAGCTGAAAGATATTGGGATGAAGATTGTTAAAAAATGTGATGGTTTACCACTTGCTATTAAAGTTATGGGTGGACTGTTAAGCACAAGAAATCCTAATGAACGTGACTGGGAGAATGTTTTGCACAAGGATTTTGGCTGGAAAGAAGAAGACGGGCCAGGAGAGAAATTAAACTACTCAGTAAGCTTGAGCTATGATGATTTATCTCCAGAGTTGAAGCAATGCTTTCTCTACTACTCACTTCTCCCAAAGGGTTCAGGTTTTAAGAAGAACAGAATTATTAGCATGTGGATCTGTGAAGGGTTTGTTCAGCACGATGGGAGGTCGGAGTCAGATCAGGTCGATCTAGAACAAATAGGGGATGATTATCATCGAGAGTTGGTGGCTAGGAATCTTTTGGAGCCCGATGATTCAAATAAAAGCATATGGGAGTACACCTTGCATGATGTTGTCCGCTCGTTTGCTCAATTTATGGCTAAAGAAGAAGTGTTAGTGGTTCACAAGGATCAAGTTGACATTAGAAATCTTCTTTCAGAAAACAAAAATCTCTGCCGTCTCTCAATAAAATCAACTCATTCAGAACTAGAGTGGACCATCCTAGAGAAGCAAGGAAGAGTGAGGACATTATTTTTTGTAGACTGTAAGATTAAACCTGGTGGTTCATTGGCAAATTTTGCTAGTATAAGGGTACTGGATATTAGCTCTGAGGAATCTGATTGGTTAGTAGACACTTTGTGTAATCTGAAACACCTAAGATACTTGTCATTCTCTGGTACAGACATATCTAGGCTTCCAGATGACATCCATAAGATGAGGTTCCTTCAACACATTCAGCTCACGAACTGTACAAAATTGGACAAGCTTCCAGACAGCATCACAAAACTAGCGTTTTTAAGATGTCTTGACTTACGTTGGTCCCGTGTAGAAGTTATACCAAGAGGATTTGGTGGTTTAACAGGTTTGAGATCCCTTTTGGGGTTTCCAGTAAAGATGGATGGGGAGTGGTGCAGTTTAGAAGAGTTGGAGGCTCTTTCACATCTTAGAATTCTTTTGGTCCAAAGTCTAGAAAATGTGCCTGGTAGTTCAGTTGCTAAAAGGGCCCAGATTAGCAACAAGGAGAATCTAGAATATTTGGAGTTAAGTTGCTACAAGGATGAGAAAGAGGAGGAAGATAAAGTGCACCAAATTGGGGTGGAGCAACAAGAGAGAATAGAGTCTGTAGTTGATGAGCTCTGCCCTTCACCTGCTAGATTGGAGACTCTAGGAATAGTAAGATATTTTGGTGGTCGACTACCAAATTGGTTGCAGTCCCCAGCGGCAACAACCTTTAAGAGCTTGAAGCATATTGGCCTAGAGCACATAACCCACTGCACCCGACTACCCGATGGTTTGTGCATGATCCGCAGTTTGGAACATCTAGAGATCATGCTCCAGCCATAGAGTACGTCGGGCCTGAGTTCCAGGCCCATGATGCAGCAAGGGGAGATGGAGGTGTCGCATTCCCGAATCTGAGAAAATTGTTGTTGAATGGGCTGTCCGGATGGAAGGAGTGGAAGTGGGAGGAGGAGGAGGAGCAGAGCAAAGACATCGCCATGCCAACTCTGGAGCATCTCTATCTCAGGGACTGCAAGCTGACACACCTTCCCCCAGGACTTGCTAGCGACCGCAGGTACAATCTGAGAATCCTTGAGCTAGATAATCTCACGCTCCTAGAATATGTGGAGAATTTCCCTTGGGTTGTGGAGCTCAATGTGTACTACTGCCCTGAGCTGAAGAGGATCAGCGGCCTCGCCAAGTTGCGGACAGTTGACATCTGCGGTTGCCCAAAGCTGAAGCTGCTGGAG
>chr3B_nlr_167_747388755-747392273:- 
TTCACCATCGTTGTTGGAGGTACTAGTAAGACCACCGTCAGTAAGAAGGTTTTCATTGACGAAGCAGTCCAAGGCAAGTTGACCAAGAACATATGGTTAGGTATCACACCGGAGTACATCGAGGTTTAGTTATTGAAGATGGCAATCACTACAACTGAGCGAAACATGCCAATACATGATAGTGCGTATGAATATGAAGCCTCACTTGTGCCTACTCTTGCTAGTTTCACCAAATATAGGAAGTTCTTTCTTGTGTTAGATGGCATGTGGGGTAACGTCGAATGGAGCAACATGTTGAAAGCTCCCTTTAGCCACGACACCACAGGTAGCCGAGTTCTTATCACTACAAGACATGATGTCGTCGCTTGAACCATGAAAGGGCATGGAGTAATACAACAAGCGGCAGAGATATGTATAAGTAAGGGGGTGGTTGCCTGTGGTTGAACCATGAAATCCATGGAGTCATACAACAATGTCAACAAGTGGCGGAGATATGTACAAGTAAGGGGGCGGTCGCCCCCCCCCCCCTGTTCCGGAGAATCACAAAAGATATTATTATGTGACATATGTGATAGAAAAATTAGACCCTTTGCCACCTCAAACAATAACATTTTACATATTGCCCCCTGGAGATCCTTGGCTAGCTACCACGGTGTGTACCACCATGTTGACAAATTATATTCGTGAATAAAAAGATGGCAGTAGCCCATGCTAATGTGTTATTTTTCGTCATTAACTATATATTTCAACTCCTTGCAGGTACTCACAAGAGGAAAACATGATTTTGGGATTGAGGTTCTAAAGGATATTGGCTTGACAATTCTAGAAATATGTGATCTTTTGCAACTAGTTGTGAAAGTGATGGGACGACTACGATACTAGAAGGAGAAAGAACAATGTGATCGGCAAAAGGTTCATAACGATTGTATATGGTTAGCATCCCAAATGTCATACTCCATCCGTAACGGTGCATTAGGCACATTACAAAAACCAAATAATCCAAAAATGCTCAGGCCCGGTGCATTGACTTCCACCCCGTTTCTTGTTTCTTGACATGAATAAAGAAATAAACCAATAAAAGATGTGGGGTGTGTATGCTTTCAACGATTTCGGACTATCTTGCACGGCTTGCAGTGGTCAGTTTGTTGCATGCAATTCTATTAATTAACAAATAAACATTAAGTACTCTTTTTTTTCCTTCACCTTGGCACCGGTAAGGAGGGAGTAAGAGCTAAATTATGCAGTGTGTCTTGGCGAAGAGGGCTTGCCCTCTTGTTTGAGGCCATGTTTTTTTGCACTTCTCCGTATTCCTAAAAAGCAAATGTTAGTATCAGATGAAATTGTCGGTTGTGGACCGGTGCATGGTTTGTTGATGGAAAAATGGATTAGAAAAAATACGACATGTGTACTAACTGGTGAGGACATCCTTACTGCGGTTACATCCACATCCCATGTGACTACACAGTCTTAAGTTTAAGAGATACAAGGACCAATTACGAGCTCGCACATGACACAAGCCAACTCAAATATCAGATACATCTATTTCTAGGAACGTTTCCAAATGCATATGAAATTATGATGTTTGCTAAGTCAAGTATATTTCTAGTACTCTCGAACGAAGATCCTAGCATGCACAAGCAGAACACACGTCGGAGTATGATCAAGCATGGAGATGGCAAATGGCGTACAAAGAGTGAAGACAAAGCTTCAATTGACGATTTCATGACTTCTAAGCCACCTTGATAACACTTGAGGGACATGGACGAATAAAATAGATGTCACTTATGATTTTGTCTATAGTCTATCTATAGGTGTTGCGCCACACTAGTTCTGGGCCAGGCTCATGTAATAACGGAGTAAAAGGCTACATGCAATTTTTAGAGTCCATTTGTGTAGAGAGAGGACCAACTTAAGGTTGGATTTTTTTTTTTGCAAGAAAACTTCCGACCTATTCATCAACTGTCAATGTAATACAAAGAACACTAGAAATAAAATTTACATCCAGGCCTAGCAACGACTACAAACATTGGAACGGCCCGAAGTAGCGCCGCCATTATCGCCCCTCCATCGTTAGATTTGAGAAACGGCAATTTGAATTATGGATATAATACAAAGTACTTGTTTAACAAAGTGGGGTTCCATTGACACTTAGAAGAGGAGGTCTTCTTAACTCTCGTGTCAATGGCAAAGAGTAGCAAACGGCTAAACTCAATCAAACAAAACCCAAACCCTAATAACAATGTCCTAAGATGGGTATTTAAGGAGTGACAAAGGGGGATTTGGCCAGCCCAAGGAGGGGGGGGGGGTGTCGAATCCAACATTAAGAGCTTGTTTGGGACTGCTCTGCTCCTTAAAATTTACCTCTGCTACGAAAAACACAAGCCAAACGGGGTAACTCCACGATATGCGGCTCCGCAAAAAAAGTAGAATCTGGGGTACAACTCCCAGATTTTTATGAAGCTCTTCAGGGGGTGCTCCAAAAAACTCTAGAAGCTGGAGTTGGGGGAAATTACCCACCACTGCCACCAGTAAGTGGATACCCCTTCATTTCTCCACCCATCACCCAATCAAATAGATCCTTTCCACCAAATTTCTCATTCTTGAAGCTGGAGCTACATGAAAGCCAAACATTCTCTTCGGTAGTGCTACAACTTCTGTATGAAACTGCTCCAAAGTGAATTTGGTGGAGTGAAGCCGATTTTGGTGAAGCGGAGCAGTCCCAAACAAGCCCTAAGTTTTGTTATGGTTTGTGTCATGCTCAAGAAGACAAGGTGGCGTCGGCTTCTTGAAGATGGAATAAGCTTCTCCCCGTCTATCCCTAGTCCCGGTGATGCTTCGAGCATCAAAGGAGGGCGTGGGGAGGTGTGTCTTCAGTGGATCTTCCTGGATCCAATCTTCGTTAGTCTATGTCTGTGTCTCTGCAGGTTGGATCCTTCCGATCTATGATTCTCCTCATCAGTGACGATTGCTATTCTGGTGCGCTGGTCCCATGGGGACTTAGCACGATGAATTTTCCGAGTGTCTACTACAACAATGATTGCCCAGCTCCGACGAGGGAGGGGCGATAATGGCGGCGCTACTTCGGCCCGCTCCAATGTTTGTAATCGTCGCTAGGCCTGGATGCAAATTTTATTTTTTGTGTTCTTTGTACTACACTGACAGTTGATGAATAGATCGGAAGTTTTCTTGGAAAAAAAAGAATCCAACACTTGGTTGCAGGCAGGTATTGATCTTCATGATCAGGTTGACTTTGTTTCCAACACCATCAATAACTATACTATAGTTGGTTTATCATTGCTAAGGTGGAGCCTAGTGTTTGGTGCAGTCGGGTCGTTAAAGTATTCTCCAACAAAATTCGATGCTACCGCATCGGAAGATCGGGCTACCTTGTACCTATAAGCAACTGATGCTAAGGAACCATACAAATCCACGTCCACATACTATGGTCCATACGTCTGCAACATGCATGATGGTGTCCACTGCATTGCTGAATTTGTAGCTTGATCCATCTATTAAGAA
>chr7B_nlr_81_745824547-745831664:+
[truncated: 4,100,653 more chars]
